# Supplementary material for: Nearly 100% selective and visible-light-driven methane conversion to formaldehyde via. single-atom Cu and Wδ+
Source: Nat Commun. 2023 May 10;14:2690. doi: 10.1038/s41467-023-38334-7 (PMC10172301; doi:10.1038/s41467-023-38334-7)
Supplement: Supplementary file 2 — Source Data [file 41467_2023_38334_MOESM2_ESM.zip]

Archive with 5 entries (4 files):
- Source data/
- Source data/Figure 1a b c d e source data.xlsx
- Source data/Figure 2a b e source data.xlsx
- Source data/Figure 3a b c d source data.xlsx
- Source data/Figure 4c d e f source data.xlsx
