# Supplementary material for: Nearly 100% selective and visible-light-driven methane conversion to formaldehyde via. single-atom Cu and Wδ+
Source: Nat Commun. 2023 May 10;14:2690. doi: 10.1038/s41467-023-38334-7 (PMC10172301; doi:10.1038/s41467-023-38334-7)
Supplement: Supplementary file 2 — Source Data [file 41467_2023_38334_MOESM2_ESM.zip › Source data/Figure 1a b c d e source data.xlsx]

## Sheet: Figure 1a
Sample	HCHO production(μmol·g-1)	Error bar	CO2 production(μmol·g-1)	Error bar	Selectivity(%)
WO3	579.503	32.8043	82.1132	4.19731	87.589
def-WO3	933.244	42.7021	72.22	6.99552	92.8173
Cu0.005-def-WO3	1215.2	45.5301	100.416	4.89686	92.3674
Cu0.017-def-WO3	3403.23	139.984	124.654	13.991	96.4666
0.029Cu-def-WO3	4978.97	133.197	179.561	18.8879	96.5191
0.062Cu-def-WO3	2563.37	113.401	170.162	4.19731	93.775
0.220Cu-def-WO3	1639.73	47.5097	153.344	5.59641	91.448
0.453Cu-def-WO3	1133.01	64.4774	104.373	14.6906	91.565

## Sheet: Figure 1b
Molar ratio of CH4/O2	HCHO production(μmol·g-1)	CO2 production(μmol·g-1)	Selectivity(%)
20:0	823.863	38.9543	95.4852
19.5:0.5	3365.44	154.333	95.6153
19:1	4978.97	179.561	96.5191
17:3	3892.15	189.949	95.3468
15:5	3210.26	167.194	95.0497

## Sheet: Figure 1c
Dosage of H2O (mL)	HCHO production(μmol·g-1)	CO2 production(μmol·g-1)	Selectivity(%)
0	0	1038.78	0
25	890.518	125.519	87.6462
50	1536.24	140.977	91.5946
75	2968.51	146.851	95.2862
100	3756.71	166.947	95.7451
120	4978.97	179.561	96.5191

## Sheet: Figure 1d
Total pressure (bar)	HCHO production(μmol·g-1)	CO2 production(μmol·g-1)	Selectivity(%)
1	1505.75	52.4337	96.6349
5	2684.75	104.867	96.2408
10	3026.3	124.654	96.0439
15	3981.74	145.429	96.4763
20	4978.97	179.561	96.5191

## Sheet: Figure 1e
Cycle number	HCHO production(μmol·g-1)	CO2 production(μmol·g-1)	Selectivity(%)
1st	4978.97	166.205	96.7697
2nd	4884.79	174.12	96.5582
3rd	5073.15	167.194	96.8095
4th	4454.46	157.301	96.5891
5th	4865.37	167.194	96.4313
