# Supplementary material for: Nearly 100% selective and visible-light-driven methane conversion to formaldehyde via. single-atom Cu and Wδ+
Source: Nat Commun. 2023 May 10;14:2690. doi: 10.1038/s41467-023-38334-7 (PMC10172301; doi:10.1038/s41467-023-38334-7)
Supplement: Supplementary file 2 — Source Data [file 41467_2023_38334_MOESM2_ESM.zip › Source data/Figure 2a b e source data.xlsx]

## Sheet: Figure 2a
	Cu-def-WO3		def-WO3		WO3
99.8402	186.378	99.8402	160.831	99.8402	175.054
100.804	174.361	100.804	152.281	100.804	167.563
101.769	164.806	101.769	145.177	101.769	161.243
102.733	159.367	102.733	140.135	102.733	155.54
103.697	155.862	103.697	136.21	103.697	150.1
104.661	152.831	104.661	132.881	104.661	144.375
105.626	149.879	105.626	129.968	105.626	138.435
106.59	146.986	106.59	127.371	106.59	132.694
107.554	143.947	107.554	124.541	107.554	129.842
108.518	140.88	108.518	121.598	108.518	129.403
109.483	138.088	109.483	118.916	109.483	129.155
110.447	135.656	110.447	116.61	110.447	127.692
111.411	133.434	111.411	114.528	111.411	124.119
112.375	132.441	112.375	113.717	112.375	122.672
113.34	133.326	113.34	114.536	113.34	124.317
114.304	134.515	114.304	115.861	114.304	126.707
115.268	134.475	115.268	116.638	115.268	127.683
116.232	131.662	116.232	115.977	116.232	125.559
117.196	129.21	117.196	115.586	117.196	123.47
118.161	127.844	118.161	116.141	118.161	122.555
119.125	127.594	119.125	117.411	119.125	122.474
120.089	128.215	120.089	118.888	120.089	122.372
121.053	128.869	121.053	119.595	121.053	119.757
122.018	131.171	122.018	120.708	122.018	118.198
122.982	135.032	122.982	120.89	122.982	119.517
123.946	141.12	123.946	121.017	123.946	124.538
124.91	150.543	124.91	123.379	124.91	133.599
125.874	168.841	125.874	140.214	125.874	148.884
126.839	193.981	126.839	168.318	126.839	168.946
127.803	230.001	127.803	205.623	127.803	197.399
128.767	284.985	128.767	255.976	128.767	240.568
129.731	373.961	129.731	331.147	129.731	309.729
130.696	414.712	130.696	365.971	130.696	343.562
131.66	401.982	131.66	356.975	131.66	340.17
132.624	362.407	132.624	324.998	132.624	316.011
133.588	312.775	133.588	282.686	133.588	280.551
134.553	245.866	134.553	222.422	134.553	225.68
135.517	189.67	135.517	171.28	135.517	177.968
136.481	151.345	136.481	136.064	136.481	143.918
137.445	126.887	137.445	113.295	137.445	120.714
138.41	110.71	138.41	98.0395	138.41	104.186
139.374	100.897	139.374	88.7022	139.374	92.9685
140.338	94.5676	140.338	82.6044	140.338	84.9796
141.302	89.722	141.302	77.6299	141.302	78.505
142.266	85.8391	142.266	73.4103	142.266	73.263
143.231	82.6167	143.231	70.0027	143.231	69.3016
144.195	78.935	144.195	67.9911	144.195	67.4782
145.159	74.8737	145.159	67.1459	145.159	67.4345
146.123	71.7638	146.123	66.7785	146.123	67.5181
147.088	70.1574	147.088	66.74	147.088	67.0018
148.052	70.1246	148.052	67.1325	148.052	65.6482
149.016	71.2886	149.016	66.9924	149.016	65.0984
149.98	74.5813	149.98	65.5489	149.98	65.5533
150.945	78.0226	150.945	64.4733	150.945	66.4437
151.909	80.327	151.909	65.1446	151.909	67.4542
152.873	80.7209	152.873	68.9327	152.873	68.5025
153.837	81.1386	153.837	71.4694	153.837	69.7194
154.802	81.8817	154.802	70.0854	154.802	70.9109
155.766	82.9523	155.766	67.4531	155.766	72.2126
156.73	84.3805	156.73	66.3611	156.73	73.6938
157.694	86.3159	157.694	70.0925	157.694	75.2723
158.658	88.7478	158.658	75.8072	158.658	77.6911
159.623	91.5645	159.623	80.6507	159.623	81.8912
160.587	94.6708	160.587	84.4342	160.587	87.4524
161.551	97.9157	161.551	87.2887	161.551	93.4154
162.515	100.995	162.515	89.2513	162.515	97.4801
163.48	103.945	163.48	90.4123	163.48	99.7153
164.444	107.125	164.444	92.7165	164.444	102.172
165.408	110.492	165.408	96.8213	165.408	105.147
166.372	114.057	166.372	102.714	166.372	108.647
167.337	118.854	167.337	108.203	167.337	113.218
168.301	126.384	168.301	113.589	168.301	120.209
169.265	133.489	169.265	118.431	169.265	126.793
170.229	138.809	170.229	122.543	170.229	131.651
171.194	141.867	171.194	125.897	171.194	134.28
172.158	144.98	172.158	128.461	172.158	137.307
173.122	149.377	173.122	129.424	173.122	142.53
174.086	153.816	174.086	130.17	174.086	147.829
175.05	157.327	175.05	131.858	175.05	151.646
176.015	159.153	176.015	135.574	176.015	152.778
176.979	160.679	176.979	139.686	176.979	152.922
177.943	163.863	177.943	141.33	177.943	154.425
178.907	168.147	178.907	141.575	178.907	156.91
179.872	172.791	179.872	142.196	179.872	159.909
180.836	176.863	180.836	145.802	180.836	162.837
181.8	179.832	181.8	152.797	181.8	165.367
182.764	180.674	182.764	156.301	182.764	166.441
183.728	179.297	183.728	155.626	183.728	166.002
184.693	175.867	184.693	151.71	184.693	164.163
185.657	170.828	185.657	147.529	185.657	161.208
186.621	161.909	186.621	143.3	186.621	156.065
187.585	154.036	187.585	138.825	187.585	151.173
188.55	148.217	188.55	133.904	188.55	147.241
189.514	144.158	189.514	128.511	189.514	143.99
190.478	139.565	190.478	122.954	190.478	139.473
191.442	132.242	191.442	117.112	191.442	130.837
192.407	124.942	192.407	111.376	192.407	122.172
193.371	118.605	193.371	105.649	193.371	115.076
194.335	113.645	194.335	99.982	194.335	110.162
195.299	109.921	195.299	95.1534	195.299	106.601
196.263	107.293	196.263	92.3717	196.263	102.894
197.228	105.477	197.228	91.0713	197.228	99.4023
198.192	104.376	198.192	91.197	198.192	96.5316
199.156	103.904	199.156	92.6926	199.156	94.5795
200.12	104.035	200.12	95.5397	200.12	93.6038
201.085	103.656	201.085	96.5267	201.085	93.3607
202.049	102.61	202.049	95.427	202.049	94.1773
203.013	101.279	203.013	93.3373	203.013	94.7738
203.977	100.077	203.977	91.4205	203.977	93.5825
204.942	99.1214	204.942	89.9602	204.942	88.5956
205.906	98.8884	205.906	88.8439	205.906	86.046
206.87	99.6067	206.87	87.6436	206.87	87.2181
207.834	100.678	207.834	86.6228	207.834	90.1983
208.799	101.208	208.799	86.1509	208.799	92.3591
209.763	99.7143	209.763	86.4408	209.763	91.5663
210.727	99.1185	210.727	87.5978	210.727	90.7529
211.691	101.385	211.691	90.2864	211.691	91.2771
212.655	105.699	212.655	93.9405	212.655	92.9129
213.62	110.179	213.62	97.463	213.62	94.8784
214.584	111.92	214.584	99.0711	214.584	96.0613
215.548	111.611	215.548	99.2125	215.548	96.5627
216.512	110.157	216.512	98.6066	216.512	96.8833
217.477	107.816	217.477	97.4404	217.477	97.119
218.441	104.836	218.441	95.7791	218.441	97.0438
219.405	102.408	219.405	93.5992	219.405	94.6421
220.369	100.673	220.369	90.5432	220.369	88.7054
221.334	98.6541	221.334	87.6997	221.334	83.7891
222.298	95.4588	222.298	85.4204	222.298	81.7323
223.262	90.6547	223.262	83.7475	223.262	82.9612
224.226	88.306	224.226	82.5631	224.226	84.2001
225.19	89.3954	225.19	81.4977	225.19	84.7833
226.155	91.8487	226.155	81.0777	226.155	85.6395
227.119	95.0377	227.119	81.6018	227.119	87.1252
228.083	98.7853	228.083	83.1915	228.083	89.3362
229.047	102.401	229.047	85.4214	229.047	92.1916
230.012	105.187	230.012	88.0052	230.012	95.4496
230.976	107.781	230.976	90.8863	230.976	99.2046
231.94	110.677	231.94	94.0108	231.94	103.775
232.904	114.327	232.904	97.3689	232.904	109.532
233.869	118.832	233.869	101.24	233.869	116.001
234.833	124.308	234.833	106.393	234.833	121.564
235.797	130.483	235.797	112.517	235.797	126.295
236.761	136.427	236.761	118.513	236.761	130.613
237.726	140.853	237.726	122.836	237.726	135.087
238.69	143.247	238.69	124.565	238.69	140.352
239.654	143.763	239.654	125.68	239.654	142.883
240.618	141.642	240.618	126.564	240.618	141.585
241.583	138.153	241.583	127.034	241.583	138.185
242.547	135.509	242.547	126.549	242.547	135.787
243.511	133.97	243.511	123.109	243.511	135.343
244.475	133.32	244.475	120.82	244.475	135.151
245.439	133.902	245.439	121.039	245.439	134.835
246.404	135.275	246.404	122.963	246.404	134.437
247.368	136.51	247.368	124.557	247.368	134.157
248.332	136.093	248.332	122.52	248.332	133.753
249.296	136.293	249.296	121.138	249.296	134.506
250.261	138.245	250.261	123.479	250.261	137.353
251.225	142.151	251.225	129.598	251.225	142.226
252.189	147.718	252.189	137.79	252.189	148.391
253.153	154.659	253.153	143.317	253.153	153.842
254.118	162.707	254.118	146.82	254.118	158.832
255.082	171.647	255.082	151.559	255.082	165.251
256.046	181.355	256.046	158.584	256.046	173.65
257.01	191.864	257.01	167.932	257.01	184.06
257.974	204.045	257.974	178.558	257.974	196.796
258.939	215.939	258.939	188.644	258.939	210.994
259.903	231.276	259.903	201.713	259.903	228.032
260.867	250.568	260.867	218.159	260.867	248.223
261.831	273.692	261.831	237.814	261.831	271.637
262.796	304.446	262.796	264.672	262.796	299.358
263.76	342.35	263.76	298.608	263.76	327.982
264.724	387.18	264.724	339.033	264.724	362.088
265.688	443.714	265.688	390.219	265.688	408.366
266.652	514.317	266.652	454.281	266.652	470.248
267.617	584.366	267.617	517.558	267.617	533.656
268.581	645.994	268.581	572.463	268.581	590.788
269.545	692.967	269.545	613.532	269.545	635.251
270.51	712.243	270.51	628.511	270.51	654.149
271.474	693.17	271.474	607.364	271.474	636.917
272.438	632.93	272.438	547.893	272.438	581.112
273.402	562.569	273.402	485.735	273.402	519.034
274.366	477.716	274.366	417.976	274.366	447.367
275.331	392.652	275.331	352.052	275.331	376.033
276.295	323.428	276.295	296.534	276.295	316.224
277.259	276.559	277.259	255.23	277.259	272.202
278.223	238.381	278.223	220.891	278.223	235.771
279.188	208.44	279.188	193.113	279.188	206.589
280.152	185.009	280.152	170.732	280.152	183.238
281.116	166.472	281.116	152.644	281.116	164.377
282.08	153.555	282.08	139.523	282.08	150.728
283.045	144.373	283.045	129.892	283.045	140.511
284.009	138.349	284.009	123.139	284.009	132.715
284.973	134.587	284.973	118.608	284.973	127.02
285.937	132.106	285.937	115.648	285.937	123.324
286.901	129.978	286.901	113.783	286.901	121.992
287.866	128.156	287.866	112.753	287.866	122.08
288.83	126.947	288.83	112.487	288.83	121.896
289.794	126.329	289.794	112.861	289.794	121.33
290.758	125.725	290.758	112.902	290.758	120.066
291.723	123.745	291.723	110.311	291.723	117.267
292.687	119.682	292.687	103.219	292.687	112.16
293.651	115.079	293.651	96.9696	293.651	106.465
294.615	109.581	294.615	92.0584	294.615	99.6026
295.579	103.441	295.579	88.1848	295.579	92.015
296.544	97.728	296.544	84.4308	296.544	85.4576
297.508	91.6097	297.508	80.5925	297.508	79.7029
298.472	87.4804	298.472	77.3372	298.472	76.1095
299.437	86.7088	299.437	74.4225	299.437	75.8399
300.401	88.5715	300.401	72.0576	300.401	78.2251
301.365	90.5125	301.365	70.8096	301.365	81.0219
302.329	89.8289	302.329	72.5342	302.329	82.7867
303.293	88.4416	303.293	74.6765	303.293	83.5651
304.258	87.2381	304.258	75.5345	304.258	82.6923
305.222	86.5513	305.222	75.0336	305.222	80.5012
306.186	86.3769	306.186	74.219	306.186	78.0751
307.15	86.5314	307.15	76.222	307.15	78.415
308.115	87.1024	308.115	80.3452	308.115	81.0163
309.079	88.9912	309.079	83.5385	309.079	84.3693
310.043	92.6432	310.043	84.4296	310.043	88.1156
311.007	97.9219	311.007	83.1744	311.007	92.179
311.971	103.055	311.971	84.9611	311.971	96.2152
312.936	107.019	312.936	91.1173	312.936	99.4196
313.9	111.812	313.9	98.3299	313.9	103.341
314.864	117.919	314.864	105.776	314.864	108.034
315.828	125.414	315.828	113.435	315.828	113.562
316.793	134.413	316.793	122.322	316.793	121.411
317.757	146.439	317.757	134.607	317.757	135.735
318.721	158.889	318.721	146.902	318.721	149.696
319.685	171.354	319.685	158.39	319.685	160.227
320.65	183.298	320.65	168.417	320.65	166.222
321.614	193.31	321.614	175.884	321.614	169.359
322.578	200.065	322.578	179.043	322.578	172.963
323.542	203.637	323.542	178.985	323.542	175.553
324.507	202.884	324.507	175.578	324.507	174.934
325.471	197.299	325.471	168.869	325.471	170.003
326.435	187.216	326.435	159.167	326.435	161.107
327.399	176.019	327.399	150.304	327.399	152.324
328.363	163.914	328.363	142.578	328.363	144.027
329.328	150.859	329.328	134.071	329.328	134.638
330.292	135.955	330.292	123.208	330.292	122.677
331.256	118.266	331.256	109.241	331.256	107.331
332.22	104.392	332.22	97.2556	332.22	94.1082
333.185	94.9765	333.185	86.78	333.185	82.3481
334.149	88.0296	334.149	78.3202	334.149	72.8741
335.113	83.2142	335.113	72.7149	335.113	66.7298
336.077	80.5057	336.077	70.335	336.077	64.3631
337.042	78.4365	337.042	68.9802	337.042	63.3497
338.006	75.6954	338.006	67.1661	338.006	62.2985
338.97	73.0647	338.97	65.3232	338.97	61.2559
339.934	71.1152	339.934	63.7277	339.934	60.1227
340.899	70.2285	340.899	62.5796	340.899	58.885
341.863	70.3549	341.863	61.9321	341.863	57.8958
342.827	71.5466	342.827	62.1163	342.827	58.4913
343.791	73.4095	343.791	62.8179	343.791	60.1697
344.755	74.8371	344.755	63.1212	344.755	61.6256
345.72	75.022	345.72	62.3177	345.72	61.8808
346.684	73.8052	346.684	60.151	346.684	60.6938
347.648	71.9576	347.648	58.199	347.648	59.5035
348.612	69.2676	348.612	56.8034	348.612	58.5951
349.577	66.4274	349.577	55.3261	349.577	57.5226
350.541	63.8891	350.541	53.1844	350.541	55.9591
351.505	61.7505	351.505	49.9776	351.505	53.7438
352.469	59.3472	352.469	47.2043	352.469	51.1994
353.433	56.3303	353.433	45.3506	353.433	48.1249
354.398	53.299	354.398	44.0247	354.398	45.1728
355.362	50.5873	355.362	43.128	355.362	42.7327
356.326	48.3463	356.326	42.6327	356.326	40.9928
357.291	46.643	357.291	42.1002	357.291	39.9572
358.255	45.4271	358.255	40.5318	358.255	39.9575
359.219	44.5469	359.219	38.5212	359.219	40.3003
360.183	43.9215	360.183	36.8972	360.183	39.9609
361.147	43.5137	361.147	36.329	361.147	38.1735
362.112	43.4159	362.112	36.8681	362.112	35.1194
363.076	43.863	363.076	37.1954	363.076	34.3863
364.04	44.9876	364.04	37.1145	364.04	36.2861
365.004	45.9524	365.004	37.2214	365.004	38.5036
365.969	45.7909	365.969	38.1828	365.969	39.0324
366.933	43.5756	366.933	40.5871	366.933	36.901
367.897	43.2167	367.897	41.9675	367.897	36.0202
368.861	45.9357	368.861	41.5732	368.861	37.2024
369.825	49.2461	369.825	40.9763	369.825	38.8796
370.79	51.5162	370.79	41.2255	370.79	40.0098
371.754	52.0407	371.754	42.7583	371.754	40.1342
372.718	51.9982	372.718	44.5802	372.718	40.0734
373.682	52.4776	373.682	46.7808	373.682	40.4301
374.647	52.9251	374.647	48.5559	374.647	40.9764
375.611	52.8969	375.611	49.1653	375.611	41.8144
376.575	52.0832	376.575	48.1058	376.575	42.9754
377.539	50.4969	377.539	45.5709	377.539	43.7911
378.504	48.1037	378.504	41.9977	378.504	41.7682
379.468	45.1411	379.468	37.7175	379.468	37.6491
380.432	42.3165	380.432	33.879	380.432	33.6176
381.396	40.1521	381.396	31.3361	381.396	31.3651
382.361	38.7052	382.361	30.2098	382.361	31.2998
383.325	37.6499	383.325	29.9521	383.325	30.8469
384.289	36.8955	384.289	30.9523	384.289	29.7406
385.253	36.4271	385.253	32.1355	385.253	28.5973
386.217	36.2949	386.217	33.022	386.217	27.7162
387.182	36.565	387.182	33.6555	387.182	27.1065
388.146	37.0516	388.146	33.6271	388.146	27.0261
389.11	37.437	389.11	31.7594	389.11	27.1868
390.074	38.0467	390.074	29.9957	390.074	27.9383
391.039	39.153	391.039	29.8307	391.039	30.0266
392.003	40.8838	392.003	31.9302	392.003	33.7495
392.967	42.9323	392.967	34.6907	392.967	37.3414
393.931	45.6644	393.931	35.9195	393.931	38.0074
394.896	48.2569	394.896	36.1746	394.896	37.0081
395.86	49.2771	395.86	35.7841	395.86	35.4624
396.824	47.8734	396.824	34.9622	396.824	34.066
397.788	44.2209	397.788	33.7366	397.788	32.7896
398.752	42.2913	398.752	33.0189	398.752	31.2698
399.717	42.4629	399.717	32.9395	399.717	29.3799
400.681	42.4445	400.681	32.8261	400.681	27.7697
401.645	40.5109	401.645	32.0233	401.645	26.8148
402.609	36.0981	402.609	30.249	402.609	26.5794
403.574	33.7296	403.574	29.7368	403.574	26.4099
404.538	35.1208	404.538	32.1171	404.538	26.3663
405.502	37.0642	405.502	34.2832	405.502	26.2775
406.466	38.4143	406.466	34.7237	406.466	25.9007
407.431	38.8911	407.431	33.1616	407.431	25.2346
408.395	39.1152	408.395	31.4235	408.395	24.9586
409.359	39.1524	409.359	30.6147	409.359	25.7449
410.323	39.3847	410.323	30.5602	410.323	27.0707
411.288	40.4966	411.288	31.5913	411.288	29.0554
412.252	42.541	412.252	33.663	412.252	31.5442
413.216	44.7907	413.216	36.252	413.216	34.0193
414.18	44.811	414.18	38.0616	414.18	34.6361
415.144	43.0393	415.144	39.1541	415.144	33.7773
416.109	40.4696	416.109	38.7054	416.109	32.5785
417.073	37.1086	417.073	35.9801	417.073	31.4052
418.037	33.0535	418.037	31.1563	418.037	30.2284
419.001	30.5247	419.001	27.8117	419.001	28.7611
419.966	30.3748	419.966	26.3713	419.966	25.9367
420.93	30.7783	420.93	25.9194	420.93	24.0711
421.894	31.5717	421.894	26.8792	421.894	23.9572
422.858	32.6675	422.858	28.9447	422.858	25.398
423.823	33.827	423.823	30.6104	423.823	27.1397
424.787	34.6584	424.787	30.058	424.787	29.1293
425.751	35.699	425.751	29.695	425.751	30.7026
426.715	37.3512	426.715	30.6152	426.715	31.2598
427.68	39.5313	427.68	32.7256	427.68	31.077
428.644	41.8819	428.644	35.1863	428.644	31.0719
429.608	43.8892	429.608	36.7364	429.608	32.9628
430.572	45.6129	430.572	37.7864	430.572	35.6414
431.536	47.3642	431.536	39.328	431.536	36.9349
432.501	49.132	432.501	41.4486	432.501	36.5258
433.465	50.4502	433.465	43.4855	433.465	35.1122
434.429	50.1547	434.429	43.7841	434.429	34.4597
435.393	46.8824	435.393	41.1657	435.393	35.5654
436.358	44.3497	436.358	38.6389	436.358	35.6177
437.322	42.8665	437.322	35.9156	437.322	33.5502
438.286	42.1367	438.286	33.356	438.286	30.505
439.25	41.4954	439.25	31.6873	439.25	28.8777
440.214	40.2886	440.214	31.0935	440.214	29.8729
441.179	40.1122	441.179	31.5786	441.179	31.3751
442.143	41.7876	442.143	33.6952	442.143	33.2522
443.107	44.5497	443.107	36.6703	443.107	35.2031
444.072	47.6272	444.072	39.667	444.072	36.9969
445.036	51.1179	445.036	42.4877	445.036	38.6782
446	53.1299	446	44.0615	446	39.5721
446.964	51.195	446.964	43.2065	446.964	39.1673
447.928	46.4216	447.928	40.4759	447.928	37.597
448.893	41.0816	448.893	36.9939	448.893	34.9994
449.857	37.7179	449.857	34.0218	449.857	31.4976
450.821	36.5875	450.821	31.6192	450.821	27.0101
451.785	34.984	451.785	28.6278	451.785	23.954
452.75	32.795	452.75	24.6206	452.75	22.5441
453.714	30.3627	453.714	20.7198	453.714	21.9304
454.678	27.9618	454.678	18.0726	454.678	21.5191
455.642	25.4726	455.642	17.0511	455.642	21.7278
456.606	23.4945	456.606	16.5414	456.606	20.9191
457.571	21.5282	457.571	16.313	457.571	17.9145
458.535	20.273	458.535	16.4503	458.535	14.9043
459.499	20.695	459.499	17.2185	459.499	13.6316
460.463	23.3321	460.463	18.7881	460.463	14.8535
461.428	25.5475	461.428	20.1334	461.428	16.3311
462.392	24.1715	462.392	20.3695	462.392	15.9498
463.356	21.8614	463.356	20.0557	463.356	14.9646
464.32	21.0351	464.32	19.5143	464.32	14.462
465.285	22.8373	465.285	18.9453	465.285	14.9677
466.249	26.2555	466.249	18.3602	466.249	16.0577
467.213	26.8583	467.213	17.6181	467.213	15.6913
468.177	25.2259	468.177	16.7405	468.177	14.1701
469.142	23.6746	469.142	16.4665	469.142	13.0992
470.106	23.2954	470.106	17.2945	470.106	13.3213
471.07	24.0761	471.07	19.2122	471.07	14.8207
472.034	24.5786	472.034	20.7103	472.034	15.9955
472.998	24.7597	472.998	21.7928	472.998	16.9132
473.963	24.7703	473.963	22.5147	473.963	17.4797
474.927	24.5317	474.927	22.8006	474.927	17.4514
475.891	24.0981	475.891	22.6895	475.891	16.9559
476.855	23.7067	476.855	22.3709	476.855	16.5852
477.82	23.3766	477.82	21.7723	477.82	16.746
478.784	23.268	478.784	21.1313	478.784	17.0805
479.748	23.6045	479.748	20.2482	479.748	17.5406
480.712	24.2528	480.712	19.3597	480.712	18.0412
481.677	24.907	481.677	19.0385	481.677	18.4547
482.641	25.164	482.641	20.3923	482.641	18.5534
483.605	25.0622	483.605	22.6929	483.605	18.4613
484.569	24.7499	484.569	23.5277	484.569	18.622
485.534	24.2261	485.534	22.7069	485.534	19.0681
486.498	23.7603	486.498	21.0916	486.498	19.5986
487.462	23.8133	487.462	20.0814	487.462	19.8728
488.426	24.5961	488.426	19.5765	488.426	19.7502
489.39	25.6069	489.39	20.2788	489.39	19.5783
490.355	27.2638	490.355	23.5307	490.355	19.3127
491.319	28.966	491.319	27.1886	491.319	19.075
492.283	29.969	492.283	28.8023	492.283	19.0065
493.247	29.8039	493.247	27.1538	493.247	19.1996
494.212	29.6074	494.212	25.1327	494.212	19.28
495.176	30.0373	495.176	23.5445	495.176	19.0947
496.14	30.5377	496.14	22.3961	496.14	18.7928
497.104	30.4797	497.104	21.7212	497.104	18.2918
498.068	29.5411	498.068	21.5511	498.068	17.5621
499.033	28.5607	499.033	21.8837	499.033	17.2788
499.997	29.5087	499.997	23.1161	499.997	19.3814
500.961	31.3976	500.961	24.6771	500.961	22.6412
501.925	32.5395	501.925	25.4452	501.925	24.926
502.89	31.9611	502.89	24.7651	502.89	25.0072
503.854	29.8357	503.854	22.7964	503.854	23.0815
504.818	28.943	504.818	22.1696	504.818	22.3938
505.782	29.6338	505.782	23.3937	505.782	23.6346
506.747	30.5544	506.747	24.7184	506.747	24.6343
507.711	31.4741	507.711	25.832	507.711	24.6019
508.675	32.3912	508.675	26.7255	508.675	23.677
509.639	33.1129	509.639	27.1564	509.639	22.991
510.604	33.3513	510.604	26.1369	510.604	22.8909
511.568	33.7216	511.568	25.596	511.568	23.1045
512.532	34.6625	512.532	26.4214	512.532	23.7838
513.496	35.8041	513.496	28.1479	513.496	24.6848
514.46	36.1978	514.46	29.5286	514.46	25.3554
515.425	34.3426	515.425	29.2306	515.425	25.3799
516.389	32.1422	516.389	28.2207	516.389	24.976
517.353	31.999	517.353	27.3106	517.353	24.0725
518.317	33.7235	518.317	26.744	518.317	22.9221
519.282	36.2364	519.282	27.1356	519.282	22.2994
520.246	38.0688	520.246	29.3888	520.246	23.2915
521.21	39.0352	521.21	34.116	521.21	26.3647
522.174	39.7848	522.174	36.2634	522.174	28.1807
523.139	40.0663	523.139	34.2672	523.139	27.9696
524.103	40.4088	524.103	31.3885	524.103	27.3424
525.067	41.4821	525.067	31.086	525.067	28.0513
526.031	43.7642	526.031	34.6355	526.031	30.8448
526.995	45.3493	526.995	36.9935	526.995	32.7428
527.96	45.5659	527.96	36.8023	527.96	32.8254
528.924	45.4785	528.924	35.9231	528.924	32.4633
529.888	45.806	529.888	35.2904	529.888	32.3439
530.852	46.751	530.852	35.2335	530.852	32.7056
531.817	47.586	531.817	35.6439	531.817	33.4681
532.781	47.2362	532.781	37.1583	532.781	35.0985
533.745	46.5513	533.745	38.7769	533.745	36.8768
534.709	46.1674	534.709	39.3395	534.709	38.0558
535.674	46.3307	535.674	38.5742	535.674	38.4349
536.638	46.9621	536.638	37.1793	536.638	38.4028
537.602	47.8987	537.602	37.2935	537.602	39.1738
538.566	49.2334	538.566	39.0967	538.566	40.9301
539.53	50.1362	539.53	41.1911	539.53	42.1614
540.495	49.8469	540.495	43.5891	540.495	42.0191
541.459	49.0264	541.459	46.1252	541.459	41.1694
542.423	49.766	542.423	48.3083	542.423	41.6949
543.388	54.1037	543.388	50.5536	543.388	45.3153
544.352	57.2343	544.352	51.6191	544.352	47.9987
545.316	57.9469	545.316	50.4153	545.316	49.2216
546.28	57.3688	546.28	48.3446	546.28	49.2643
547.244	56.8783	547.244	47.2321	547.244	48.2154
548.209	57.0741	548.209	48.2362	548.209	45.5472
549.173	57.8631	549.173	49.8299	549.173	43.4484
550.137	58.9364	550.137	50.3866	550.137	43.8612
551.101	60.4465	551.101	50.5618	551.101	45.9152
552.066	62.7597	552.066	51.2515	552.066	48.6741
553.03	66.0866	553.03	53.0586	553.03	51.4373
553.994	70.1232	553.994	55.7181	553.994	54.1352
554.958	72.7597	554.958	57.4035	554.958	56.336
555.923	74.0539	555.923	58.1265	555.923	58.0233
556.887	75.1992	556.887	58.8878	556.887	59.8123
557.851	76.9543	557.851	60.4549	557.851	62.3412
558.815	79.3523	558.815	62.8599	558.815	65.6444
559.779	81.029	559.779	64.2909	559.779	67.7827
560.744	80.2955	560.744	62.6928	560.744	67.0191
561.708	80.5913	561.708	62.2739	561.708	66.8755
562.672	83.6921	562.672	64.6457	562.672	69.0516
563.636	88.6436	563.636	69.1185	563.636	72.6527
564.601	92.567	564.601	73.6177	564.601	74.8064
565.565	92.8264	565.565	77.3794	565.565	71.9846
566.529	92.3305	566.529	79.8548	566.529	69.2454
567.493	93.0813	567.493	79.9904	567.493	70.5768
568.457	94.8792	568.457	78.6596	568.457	74.9641
569.422	97.1749	569.422	77.5746	569.422	80.2454
570.386	99.4678	570.386	78.5526	570.386	84.2843
571.35	101.698	571.35	81.4789	571.35	86.9502
572.314	103.269	572.314	83.7569	572.314	88.1012
573.279	104.274	573.279	85.4612	573.279	87.6382
574.243	104.747	574.243	86.6933	574.243	86.8252
575.207	104.467	575.207	87.3501	575.207	86.5988
576.171	103.112	576.171	87.1979	576.171	87.0124
577.136	102.634	577.136	87.6456	577.136	87.8491
578.1	103.878	578.1	89.409	578.1	88.8274
579.064	104.828	579.064	90.8056	579.064	90.2034
580.028	104.42	580.028	91.0316	580.028	92.7871
580.993	102.758	580.993	90.133	580.993	96.2996
581.957	101.243	581.957	89.0189	581.957	98.7328
582.921	100.624	582.921	87.7769	582.921	97.3199
583.885	100.972	583.885	87.1771	583.885	95.2515
584.85	102.931	584.85	87.9908	584.85	94.1819
585.814	106.034	585.814	89.9777	585.814	94.2941
586.778	109.073	586.778	92.3999	586.778	95.2088
587.742	110.424	587.742	94.3851	587.742	96.5135
588.706	110.047	588.706	95.7841	588.706	98.2189
589.671	110.033	589.671	95.9026	589.671	99.5683
590.635	110.195	590.635	94.1346	590.635	100.383
591.599	111.032	591.599	92.5529	591.599	101.217
592.563	113.641	592.563	93.8536	592.563	102.661
593.528	119.608	593.528	99.6217	593.528	104.765
594.492	122.6	594.492	103.787	594.492	107.638
595.456	120.132	595.456	105.315	595.456	111.654
596.42	117.581	596.42	106.448	596.42	115.922
597.385	118.044	597.385	108.63	597.385	119.995
598.349	121.991	598.349	112.024	598.349	123.754
599.313	126.763	599.313	114.867	599.313	127.16
600.277	131.302	600.277	114.482	600.277	130.401
601.241	135.048	601.241	113.671	601.241	133.051
602.206	137.465	602.206	114.342	602.206	134.54
603.17	138.635	603.17	116.624	603.17	135.046
604.134	138.984	604.134	119.431	604.134	135.337
605.098	139.072	605.098	121.052	605.098	136.664
606.063	138.62	606.063	121.108	606.063	138.757
607.027	137.586	607.027	120.371	607.027	138.895
607.991	135.864	607.991	118.689	607.991	136.47
608.955	134.226	608.955	116.916	608.955	133.532
609.92	133.666	609.92	116.016	609.92	132.83
610.884	134.643	610.884	115.965	610.884	135.55
611.848	135.746	611.848	117.195	611.848	137.711
612.812	136.777	612.812	120.988	612.812	139.214
613.777	137.465	613.777	124.234	613.777	139.661
614.741	137.653	614.741	124.786	614.741	138.527
615.705	137.443	615.705	122.332	615.705	135.883
616.669	137.414	616.669	119.456	616.669	133.398
617.633	138.378	617.633	117.487	617.633	132.391
618.598	139.168	618.598	116.293	618.598	131.888
619.562	138.949	619.562	116.599	619.562	131.606
620.526	137.759	620.526	118.188	620.526	131.454
621.49	136.222	621.49	119.861	621.49	131.355
622.455	135.176	622.455	119.415	622.455	131.04
623.419	134.51	623.419	116.392	623.419	130.278
624.383	134.391	624.383	114.572	624.383	129.771
625.347	135.121	625.347	114.398	625.347	129.672
626.312	136.078	626.312	115.03	626.312	129.724
627.276	136.54	627.276	115.446	627.276	129.771
628.24	136.611	628.24	115.63	628.24	130.309
629.204	136.568	629.204	116.29	629.204	130.083
630.168	135.586	630.168	117.404	630.168	127.602
631.133	134.713	631.133	118.478	631.133	125.23
632.097	134.872	632.097	119.569	632.097	124.873
633.061	136.251	633.061	120.657	633.061	126.85
634.025	137.722	634.025	121.025	634.025	128.858
634.99	138.152	634.99	118.416	634.99	127.752
635.954	138.045	635.954	115.559	635.954	126.148
636.918	137.298	636.918	114.693	636.918	125.957
637.882	136.243	637.882	115.981	637.882	127.442
638.847	135.845	638.847	118.206	638.847	129.933
639.811	137.744	639.811	119.496	639.811	132.495
640.775	142.32	640.775	119.634	640.775	135.083
641.739	144.166	641.739	119.647	641.739	135.923
642.703	142.319	642.703	119.65	642.703	134.362
643.668	139.069	643.668	119.412	643.668	131.952
644.632	136.414	644.632	118.436	644.632	130.089
645.596	134.109	645.596	116.199	645.596	128.698
646.56	133.526	646.56	115.177	646.56	128.283
647.525	136.225	647.525	115.96	647.525	129.506
648.489	138.843	648.489	117.316	648.489	130.776
649.453	139.827	649.453	119.447	649.453	131.502
650.417	139.095	650.417	122.072	650.417	131.659
651.382	137.725	651.382	123.601	651.382	131.548
652.346	135.201	652.346	120.698	652.346	130.756
653.31	133.47	653.31	117.118	653.31	130.085
654.274	135.275	654.274	116.858	654.274	130.417
655.239	140.081	655.239	119.737	655.239	131.668
656.203	145.283	656.203	123.615	656.203	133.336
657.167	147.522	657.167	125.781	657.167	134.839
658.131	146.459	658.131	126.111	658.131	136.286
659.096	146.4	659.096	125.861	659.096	137.744
660.06	147.557	660.06	124.127	660.06	139.225
661.024	149.263	661.024	123.021	661.024	140.714
661.988	151.279	661.988	124.537	661.988	141.908
662.952	153.617	662.952	128.975	662.952	142.601
663.917	154.977	663.917	132.09	663.917	144.122
664.881	153.685	664.881	131.734	664.881	147.809
665.845	153.18	665.845	131.579	665.845	151.683
666.809	155.047	666.809	133.114	666.809	155.126
667.774	158.882	667.774	136.066	667.774	158.034
668.738	163.009	668.738	138.953	668.738	160.52
669.702	165.871	669.702	140.103	669.702	162.405
670.666	168.386	670.666	141.073	670.666	164.189
671.63	172.143	671.63	144.346	671.63	166.647
672.595	176.915	672.595	149.532	672.595	169.747
673.559	181.584	673.559	154.961	673.559	173.033
674.523	185.052	674.523	159.023	674.523	176.012
675.487	187.1	675.487	161.47	675.487	178.493
676.452	190.819	676.452	166.173	676.452	183.256
677.416	197.279	677.416	174.771	677.416	191.726
678.38	203.489	678.38	182.749	678.38	199.866
679.344	207.524	679.344	187.842	679.344	205.708
680.309	209.971	680.309	190.576	680.309	209.695
681.273	214.442	681.273	194.19	681.273	214.433
682.237	224.148	682.237	201.211	682.237	220.522
683.201	233.951	683.201	207.565	683.201	228.146
684.165	241.206	684.165	209.928	684.165	237.519
685.13	247.32	685.13	210.913	685.13	248.074
686.094	254.862	686.094	214.936	686.094	259.311
687.058	265.813	687.058	225.39	687.058	271.072
688.023	278.737	688.023	239.313	688.023	283.067
688.987	289.761	688.987	249.5	688.987	293.909
689.951	299.67	689.951	257.331	689.951	304.111
690.915	310.884	690.915	266.545	690.915	315.309
691.879	324.623	691.879	279.067	691.879	328.224
692.844	340.409	692.844	294.435	692.844	342.58
693.808	356.709	693.808	311.044	693.808	358.369
694.772	373.821	694.772	330.364	694.772	375.772
695.736	392.678	695.736	350.446	695.736	396.098
696.701	413.059	696.701	371.174	696.701	420.694
697.665	435.547	697.665	392.786	697.665	448.165
698.629	460.595	698.629	415.282	698.629	476.084
699.593	486.913	699.593	437.451	699.593	502.682
700.558	517.816	700.558	461.818	700.558	530.403
701.522	557.03	701.522	489.238	701.522	560.649
702.486	599.395	702.486	519.353	702.486	592.641
703.45	640.692	703.45	552.76	703.45	626.397
704.414	679.308	704.414	589.534	704.414	661.872
705.379	717.702	705.379	628.925	705.379	699.094
706.343	759.867	706.343	669.104	706.343	738.416
707.307	804.263	707.307	708.938	707.307	777.744
708.271	848.813	708.271	747.271	708.271	811.272
709.236	894.545	709.236	785.09	709.236	838.164
710.2	938.792	710.2	820.04	710.2	859.485
711.164	976.591	711.164	847.258	711.164	877.065
712.128	1010.59	712.128	866.329	712.128	892.867
713.092	1029.77	713.092	876.39	713.092	899.03
714.057	1035.78	714.057	880.206	714.057	898.098
715.021	1028.43	715.021	874.629	715.021	887.207
715.985	1006.21	715.985	857.279	715.985	863.729
716.949	969.568	716.949	828.158	716.949	827.72
717.914	924.518	717.914	790.472	717.914	783.887
718.878	868.734	718.878	737.893	718.878	727.395
719.842	808.649	719.842	681.642	719.842	668.354
720.806	746.809	720.806	628.026	720.806	611.938
721.771	684.872	721.771	578.281	721.771	559.742
722.735	623.656	722.735	530.726	722.735	511.769
723.699	563.393	723.699	482.841	723.699	467.79
724.663	504.633	724.663	434.905	724.663	427.89
725.628	454.893	725.628	392.725	725.628	389.358
726.592	414.41	726.592	355.952	726.592	350.714
727.556	379.614	727.556	323.97	727.556	316.464
728.52	348.37	728.52	297.049	728.52	290.708
729.485	320.962	729.485	275.525	729.485	273.899
730.449	297.257	730.449	255.576	730.449	257.426
731.413	278.838	731.413	235.523	731.413	238.366
732.377	262.164	732.377	218.065	732.377	221.326
733.341	247.179	733.341	204.922	733.341	208.169
734.306	233.29	734.306	194.806	734.306	197.81
735.27	219.59	735.27	185.506	735.27	188.238
736.234	205.317	736.234	175.852	736.234	178.392
737.198	192.189	737.198	166.494	737.198	168.906
738.163	182.273	738.163	157.614	738.163	160.119
739.127	174.436	739.127	149.321	739.127	151.933
740.091	166.946	740.091	142.122	740.091	144.519
741.055	158.902	741.055	136.323	741.055	138.001
742.019	150.718	742.019	131.715	742.019	132.128
742.984	144.172	742.984	127.27	742.984	125.672
743.948	140.183	743.948	123.09	743.948	117.766
744.912	135.883	744.912	118.742	744.912	110.938
745.876	130.693	745.876	113.641	745.876	105.658
746.841	125.191	746.841	108.555	746.841	101.419
747.805	120.138	747.805	104.666	747.805	97.441
748.769	115.726	748.769	102.535	748.769	93.5574
749.733	112.08	749.733	100.87	749.733	90.7069
750.698	108.633	750.698	98.5947	750.698	89.5017
751.662	105.887	751.662	96.612	751.662	88.7494
752.626	104.648	752.626	96.021	752.626	87.4054
753.59	104.791	753.59	96.7356	753.59	85.4164
754.555	105.044	754.555	97.2776	754.555	83.8468
755.519	103.514	755.519	95.491	755.519	84.3984
756.483	101.13	756.483	92.2675	756.483	86.4841
757.447	100.49	757.447	90.0061	757.447	88.0315
758.412	101.793	758.412	88.847	758.412	88.9309
759.376	104.014	759.376	88.9456	759.376	89.346
760.34	106.098	760.34	90.7232	760.34	89.1679
761.304	108.067	761.304	94.721	761.304	87.8819
762.268	109.928	762.268	97.8058	762.268	88.8361
763.233	110.617	763.233	99.1372	763.233	93.4852
764.197	112.198	764.197	100.511	764.197	98.1421
765.161	116.223	765.161	102.555	765.161	101.427
766.125	121.85	766.125	105.161	766.125	103.612
767.09	126.17	767.09	107.667	767.09	105.775
768.054	126.465	768.054	108.999	768.054	108.101
769.018	127.489	769.018	111.709	769.018	111.276
769.982	132.848	769.982	118.161	769.982	115.437
770.947	140.848	770.947	126.632	770.947	120.58
771.911	148.762	771.911	134.511	771.911	126.74
772.875	154.983	772.875	140.238	772.875	133.886
773.839	160.527	773.839	144.601	773.839	141.768
774.803	169.574	774.803	150.5	774.803	149.677
775.768	182.458	775.768	158.02	775.768	157.573
776.732	194.883	776.732	166.405	776.732	166.682
777.696	204.963	777.696	174.939	777.696	177.219
778.66	214.553	778.66	184.572	778.66	189.237
779.625	227.043	779.625	197.194	779.625	202.642
780.589	242.85	780.589	213.584	780.589	216.976
781.553	260.591	781.553	231.09	781.553	233.812
782.517	278.526	782.517	248.617	782.517	253.065
783.482	298.699	783.482	267.097	783.482	274.237
784.446	321.534	784.446	285.368	784.446	296.387
785.41	347.449	785.41	304.19	785.41	319.58
786.374	377.788	786.374	327.784	786.374	345.223
787.338	414.197	787.338	361.432	787.338	373.657
788.303	456.635	788.303	402.351	788.303	407.323
789.267	502.526	789.267	444.363	789.267	448.446
790.231	552.26	790.231	487.762	790.231	496.689
791.195	608.173	791.195	535.39	791.195	549.762
792.16	672.537	792.16	589.78	792.16	605.267
793.124	745.435	793.124	650.848	793.124	662.944
794.088	828.77	794.088	724.588	794.088	733.708
795.052	918.783	795.052	813.179	795.052	819.395
796.017	1022.43	796.017	909.786	796.017	913.824
796.981	1147.18	796.981	1015.12	796.981	1018.5
797.945	1285.17	797.945	1125.87	797.945	1129.4
798.909	1421.38	798.909	1236.86	798.909	1239.65
799.874	1560.39	799.874	1353.38	799.874	1353.63
800.838	1678.98	800.838	1456.45	800.838	1454.1
801.802	1775.75	801.802	1549.78	801.802	1545.13
802.766	1846.5	802.766	1621.4	802.766	1615.18
803.731	1887.81	803.731	1658.78	803.731	1651.56
804.695	1897.91	804.695	1657.62	804.695	1650.25
805.659	1877.12	805.659	1624.96	805.659	1619.76
806.623	1821.45	806.623	1568.98	806.623	1572.54
807.587	1732.79	807.587	1491.23	807.587	1508.93
808.552	1633.36	808.552	1407.02	808.552	1432.42
809.516	1520.72	809.516	1315.33	809.516	1339.42
810.48	1403.74	810.48	1219.71	810.48	1238.91
811.444	1292.85	811.444	1123.31	811.444	1140.45
812.409	1189.2	812.409	1024.7	812.409	1043.63
813.373	1091.33	813.373	935.662	813.373	954.907
814.337	993.774	814.337	856.405	814.337	872.077
815.301	905.128	815.301	784.73	815.301	797.637
816.265	830.233	816.265	720.762	816.265	734.44
817.23	766.407	817.23	663.296	817.23	680.013
818.194	706.763	818.194	610.283	818.194	628.568
819.158	647.203	819.158	560.686	819.158	576.344
820.122	592.028	820.122	516.237	820.122	528.085
821.087	543.073	821.087	476.929	821.087	488.161
822.051	499.881	822.051	441.832	822.051	453.989
823.015	464.265	823.015	410.993	823.015	422.154
823.979	436.874	823.979	384.228	823.979	390.721
824.944	415.33	824.944	360.631	824.944	360.746
825.908	392.199	825.908	337.611	825.908	336.169
826.872	365.857	826.872	315.142	826.872	320.914
827.836	342.409	827.836	294.724	827.836	305.231
828.801	323.054	828.801	276.532	828.801	288.459
829.765	306.019	829.765	260.462	829.765	271.863
830.729	289.363	830.729	246.703	830.729	256.304
831.693	272.596	831.693	235.312	831.693	241.621
832.658	257.39	832.658	224.419	832.658	228.699
833.622	244.795	833.622	213.115	833.622	219.395
834.586	233.564	834.586	202.011	834.586	210.576
835.55	223.676	835.55	191.294	835.55	200.53
836.514	214.891	836.514	181.231	836.514	189.741
837.479	207.137	837.479	172.365	837.479	179.97
838.443	200.391	838.443	165.141	838.443	172.694
839.407	194.056	839.407	159.148	839.407	167.267
840.371	185.335	840.371	152.446	840.371	160.963
841.336	174.469	841.336	145.102	841.336	153.878
842.3	164.731	842.3	138.899	842.3	147.408
843.264	157.789	843.264	134.912	843.264	142.45
844.228	153.117	844.228	132.649	844.228	138.549
845.192	148.882	845.192	130.389	845.192	133.943
846.157	146.048	846.157	128.805	846.157	127.92
847.121	142.156	847.121	126.12	847.121	122.593
848.085	135.637	848.085	121.911	848.085	118.374
849.049	129.138	849.049	116.948	849.049	114.79
850.014	124.997	850.014	111.134	850.014	111.663
850.978	123.504	850.978	104.679	850.978	108.814
851.942	122.285	851.942	99.3002	851.942	105.636
852.906	119.244	852.906	97.3572	852.906	101.309
853.871	115.454	853.871	96.9433	853.871	96.7088
854.835	111.927	854.835	95.6651	854.835	92.5039
855.799	108.698	855.799	93.54	855.799	88.8021
856.763	105.572	856.763	91.7034	856.763	85.8267
857.727	102.368	857.727	91.3316	857.727	83.8407
858.692	99.1262	858.692	92.3378	858.692	82.8314
859.656	96.9547	859.656	90.7806	859.656	81.9205
860.62	96.4959	860.62	83.5882	860.62	81.3723
861.585	96.2605	861.585	78.6142	861.585	80.7158
862.549	96.7194	862.549	78.9631	862.549	79.8654
863.513	96.817	863.513	81.7429	863.513	78.6836
864.477	94.4999	864.477	82.1405	864.477	77.1384
865.441	88.6053	865.441	78.8136	865.441	75.4392
866.406	83.1512	866.406	74.5586	866.406	72.9207
867.37	80.0691	867.37	69.5824	867.37	68.1295
868.334	78.2082	868.334	65.22	868.334	63.2333
869.298	77.2459	869.298	62.9728	869.298	60.108
870.263	76.6607	870.263	62.6295	870.263	58.77
871.227	75.5068	871.227	62.4949	871.227	57.7304
872.191	72.5849	872.191	60.5243	872.191	55.1951
873.155	68.3642	873.155	57.1438	873.155	51.5583
874.12	66.3855	874.12	55.8458	874.12	49.7991
875.084	67.0562	875.084	57.0929	875.084	50.183
876.048	67.4084	876.048	57.7365	876.048	50.6096
877.012	65.1715	877.012	55.0768	877.012	49.4827
877.976	60.718	877.976	49.6714	877.976	47.06
878.941	57.3458	878.941	46.2902	878.941	45.7022
879.905	55.6495	879.905	46.7007	879.905	46.7253
880.869	54.7726	880.869	47.2351	880.869	47.22
881.833	55.2478	881.833	47.5116	881.833	46.6078
882.798	55.9433	882.798	47.3663	882.798	45.2741
883.762	55.7006	883.762	46.5762	883.762	43.3811
884.726	54.2139	884.726	45.1053	884.726	41.0504
885.69	52.4223	885.69	43.3334	885.69	38.7451
886.654	51.6495	886.654	41.6321	886.654	36.933
887.619	51.1506	887.619	39.9873	887.619	35.6108
888.583	49.221	888.583	38.0174	888.583	34.8672
889.547	45.8493	889.547	35.7766	889.547	34.6308
890.511	42.7123	890.511	34.3423	890.511	34.3354
891.476	41.5119	891.476	35.0103	891.476	33.4395
892.44	42.3382	892.44	37.9109	892.44	31.9322
893.404	42.7352	893.404	38.8889	893.404	30.2382
894.368	42.3933	894.368	36.2233	894.368	27.8542
895.333	42.0556	895.333	33.9041	895.333	25.9287
896.297	42.2918	896.297	32.7811	896.297	24.6092
897.261	42.4301	897.261	32.3091	897.261	23.8834
898.225	41.0658	898.225	31.5637	898.225	23.7797
899.19	37.4551	899.19	30.1874	899.19	24.3491
900.154	34.5537	900.154	29.1723	900.154	25.2768
901.118	35.7775	901.118	30.0033	901.118	27.3361
902.082	38.1198	902.082	31.1046	902.082	28.9623
903.047	39.3314	903.047	31.2495	903.047	28.3301
904.011	39.0876	904.011	30.2786	904.011	25.6053
904.975	38.1629	904.975	28.5194	904.975	22.4358
905.939	37.4203	905.939	26.2649	905.939	20.6731
906.903	36.8375	906.903	23.5136	906.903	20.316
907.868	35.833	907.868	22.5116	907.868	20.6763
908.832	34.3664	908.832	23.8725	908.832	22.4169
909.796	32.7676	909.796	25.094	909.796	23.3493
910.76	30.7303	910.76	25.2379	910.76	22.0974
911.725	28.6989	911.725	24.6475	911.725	19.5692
912.689	27.9401	912.689	24.1478	912.689	18.0522
913.653	29.2627	913.653	23.8924	913.653	18.1709
914.617	30.2642	914.617	23.5243	914.617	18.5698
915.582	29.9409	915.582	23.037	915.582	19.4975
916.546	29.112	916.546	22.3431	916.546	19.8893
917.51	28.1495	917.51	21.0239	917.51	18.2275
918.474	27.2979	918.474	19.314	918.474	14.8869
919.438	26.8196	919.438	18.1436	919.438	12.1136
920.403	27.0216	920.403	18.5525	920.403	12.4331
921.367	27.792	921.367	20.2851	921.367	15.1484
922.331	28.6536	922.331	22.0469	922.331	16.5312
923.295	29.6543	923.295	23.8874	923.295	16.5393
924.26	30.2365	924.26	25.2824	924.26	16.7359
925.224	29.8427	925.224	26.1375	925.224	18.551
926.188	28.7517	926.188	26.3443	926.188	21.3548
927.152	28.3177	927.152	25.1343	927.152	22.0385
928.116	29.2714	928.116	20.4571	928.116	18.8613
929.081	29.579	929.081	18.0457	929.081	16.4522
930.045	28.2915	930.045	20.532	930.045	15.859
931.009	26.7899	931.009	23.7982	931.009	15.8598
931.973	26.4082	931.973	24.6824	931.973	15.7553
932.938	27.1316	932.938	22.8963	932.938	15.334
933.902	27.4886	933.902	20.539	933.902	14.4813
934.866	25.9703	934.866	19.1495	934.866	12.7165
935.83	23.6257	935.83	18.5824	935.83	10.9646
936.795	22.2388	936.795	18.4213	936.795	11.0396
937.759	21.7514	937.759	18.6133	937.759	12.5414
938.723	21.978	938.723	19.0233	938.723	13.8306
939.687	22.9169	939.687	19.6371	939.687	13.8704
940.652	24.3199	940.652	20.297	940.652	12.9115
941.616	25.0716	941.616	20.2822	941.616	12.0569
942.58	24.8178	942.58	19.2077	942.58	11.23
943.544	24.3538	943.544	17.9539	943.544	10.6801
944.509	23.7064	944.509	16.1593	944.509	10.7549
945.473	22.8312	945.473	14.4952	945.473	10.7981
946.437	21.4369	946.437	13.5318	946.437	10.2319
947.401	19.6473	947.401	13.2881	947.401	9.06697
948.365	18.4699	948.365	13.2666	948.365	7.92707
949.33	19.118	949.33	13.1726	949.33	7.19026
950.294	19.8543	950.294	13.2279	950.294	6.60396
951.258	18.7081	951.258	13.7564	951.258	5.79358
952.222	16.4881	952.222	14.5386	952.222	4.94694
953.187	14.8661	953.187	15.1667	953.187	4.47103
954.151	14.7909	954.151	15.3996	954.151	4.59103
955.115	15.8508	955.115	15.2794	955.115	5.14044
956.079	16.9008	956.079	14.9253	956.079	5.63981
957.043	18.2544	957.043	14.1706	957.043	6.04556
958.008	18.5518	958.008	13.6159	958.008	6.516
958.972	17.0112	958.972	13.3204	958.972	7.4742
959.936	15.1877	959.936	13.1768	959.936	8.13163
960.9	14.04	960.9	13.3849	960.9	7.70401
961.865	13.6168	961.865	13.8339	961.865	6.27672
962.829	13.933	962.829	13.4064	962.829	4.99821
963.793	16.0897	963.793	10.6478	963.793	4.44443
964.757	17.4738	964.757	8.33223	964.757	3.93566
965.722	15.969	965.722	8.42176	965.722	2.83288
966.686	13.1523	966.686	9.65434	966.686	1.63126
967.65	11.1443	967.65	10.2809	967.65	1.18881
968.614	10.8575	968.614	9.57864	968.614	1.76869
969.579	11.5386	969.579	8.29549	969.579	2.55953
970.543	11.8971	970.543	7.75167	970.543	1.98252
971.507	11.9006	971.507	8.06367	971.507	-0.15321
972.471	11.7733	972.471	8.305	972.471	-0.54696
973.436	11.4132	973.436	8.43523	973.436	2.08789
974.4	11.0651	974.4	8.55087	974.4	4.37433
975.364	10.8771	975.364	8.77123	975.364	3.37903
976.328	10.8382	976.328	9.05677	976.328	-0.35076
977.292	10.916	977.292	9.11077	977.292	-2.7721
978.257	11.24	978.257	8.61007	978.257	-2.46102
979.221	11.4708	979.221	8.31385	979.221	-1.84529
980.185	11.3099	980.185	8.68918	980.185	-1.86427
981.149	11.1414	981.149	9.21844	981.149	-1.93017
982.114	11.5582	982.114	9.48621	982.114	-1.19755
983.078	12.551	983.078	9.35288	983.078	0.35197
984.042	13.2932	984.042	8.84542	984.042	1.61323
985.006	12.7457	985.006	7.87681	985.006	1.11838
985.971	11.1196	985.971	6.61397	985.971	-0.62036
986.935	9.68693	986.935	5.85281	986.935	-0.6478
987.899	8.38889	987.899	5.5758	987.899	1.19894
988.863	7.76447	988.863	5.76461	988.863	2.54236
989.827	8.65607	989.827	6.72192	989.827	1.62191
990.792	10.5223	990.792	8.16264	990.792	-0.95981
991.756	10.9556	991.756	8.89914	991.756	-2.74716
992.72	8.87846	992.72	8.77389	992.72	-3.72717
993.684	7.48403	993.684	8.14903	993.684	-3.78312
994.649	7.21713	994.649	6.52231	994.649	-2.26066
995.613	7.7257	995.613	5.02836	995.613	-0.58644
996.577	9.49226	996.577	4.61863	996.577	0.48767
997.541	11.9249	997.541	5.12736	997.541	0.80252
998.506	13.2619	998.506	5.47884	998.506	0.37742
999.47	12.0152	999.47	4.76746	999.47	-0.9657
1000.43	9.32086	1000.43	3.71511	1000.43	-2.61279
1001.4	7.06354	1001.4	3.98925	1001.4	-3.37954
1002.36	5.3787	1002.36	5.22713	1002.36	-3.40638
1003.33	5.33002	1003.33	6.3241	1003.33	-2.85027
1004.29	7.69357	1004.29	6.91959	1004.29	-1.58626
1005.25	10.9682	1005.25	6.99037	1005.25	-0.23507
1006.22	12.081	1006.22	6.35686	1006.22	-0.17717
1007.18	10.2373	1007.18	4.58882	1007.18	-2.07601
1008.15	8.61498	1008.15	3.45702	1008.15	-3.26264
1009.11	7.22397	1009.11	3.41523	1009.11	-3.26462
1010.08	6.12987	1010.08	3.46635	1010.08	-3.07899
1011.04	5.64145	1011.04	3.39771	1011.04	-2.82091
1012	5.42034	1012	3.09675	1012	-2.7128
1012.97	4.6372	1012.97	2.21822	1012.97	-3.19628
1013.93	2.82328	1013.93	0.50085	1013.93	-4.5357
1014.9	1.23539	1014.9	-0.93892	1014.9	-5.97909
1015.86	2.25376	1015.86	0.14392	1015.86	-6.41011
1016.83	4.36964	1016.83	2.24515	1016.83	-6.3271
1017.79	5.6608	1017.79	3.29729	1017.79	-6.31579
1018.75	5.77879	1018.75	2.96221	1018.75	-6.4838
1019.72	5.19503	1019.72	2.20546	1019.72	-6.74293
1020.68	4.2797	1020.68	2.07839	1020.68	-7.08547
1021.65	2.98992	1021.65	2.60517	1021.65	-7.54846
1022.61	2.74576	1022.61	3.07628	1022.61	-7.21264
1023.58	4.94985	1023.58	3.72379	1023.58	-4.4255
1024.54	6.41588	1024.54	3.99178	1024.54	-2.96984
1025.5	6.36226	1025.5	3.61749	1025.5	-4.42752
1026.47	5.63838	1026.47	2.94316	1026.47	-6.7334
1027.43	5.03239	1027.43	2.22902	1027.43	-7.52692
1028.4	4.73024	1028.4	1.55516	1028.4	-6.43082
1029.36	4.74546	1029.36	1.11605	1029.36	-5.33243
1030.33	5.48589	1030.33	1.10573	1030.33	-5.84163
1031.29	6.13074	1031.29	1.38668	1031.29	-6.81755
1032.25	5.54539	1032.25	1.84658	1032.25	-6.92429
1033.22	4.08093	1033.22	2.43509	1033.22	-6.35558
1034.18	2.77622	1034.18	3.12144	1034.18	-5.72326
1035.15	2.25453	1035.15	3.89996	1035.15	-5.37616
1036.11	2.37463	1036.11	4.56493	1036.11	-5.40935
1037.08	2.74979	1037.08	4.48142	1037.08	-6.15187
1038.04	3.84738	1038.04	3.31448	1038.04	-8.10205
1039	4.08999	1039	2.04377	1039	-9.72196
1039.97	2.69017	1039.97	0.08748	1039.97	-11.5971
1040.93	1.36468	1040.93	-1.37203	1040.93	-12.601
1041.9	1.21115	1041.9	-1.55736	1041.9	-11.5268
1042.86	1.957	1042.86	-0.67647	1042.86	-9.01254
1043.82	2.60042	1043.82	0.60242	1043.82	-7.0483
1044.79	2.8492	1044.79	2.2604	1044.79	-6.41341
1045.75	2.60578	1045.75	3.60611	1045.75	-6.57285
1046.72	1.43511	1046.72	3.97887	1046.72	-7.73233
1047.68	-0.05008	1047.68	3.74041	1047.68	-8.95549
1048.65	-1.18517	1048.65	3.24117	1048.65	-8.65221
1049.61	-1.79938	1049.61	2.58394	1049.61	-6.78259
1050.57	-2.07413	1050.57	1.63856	1050.57	-5.25472
1051.54	-2.23346	1051.54	0.17868	1051.54	-6.46966
1052.5	-2.28344	1052.5	-1.82046	1052.5	-10.4852
1053.47	-1.66956	1053.47	-2.62224	1053.47	-12.5405
1054.43	0.43863	1054.43	-2.16072	1054.43	-11.522
1055.39	2.02194	1055.39	-0.66045	1055.39	-10.156
1056.36	2.63156	1056.36	3.30772	1056.36	-8.21263
1057.32	2.65664	1057.32	7.43659	1057.32	-6.49073
1058.29	2.41146	1058.29	8.74738	1058.29	-6.22547
1059.25	1.95493	1059.25	6.8164	1059.25	-7.58346
1060.22	1.63704	1060.22	4.61767	1060.22	-8.58387
1061.18	1.80896	1061.18	4.03943	1061.18	-7.35574
1062.14	2.05646	1062.14	3.7099	1062.14	-6.05141
1063.11	2.04207	1063.11	2.12248	1063.11	-6.69457
1064.07	1.8322	1064.07	-0.06277	1064.07	-8.60713
1065.04	1.58148	1065.04	-1.30811	1065.04	-10.2967
1066	1.37799	1066	-0.81315	1066	-10.9441
1066.97	1.21705	1066.97	0.75483	1066.97	-10.8116
1067.93	1.07874	1067.93	1.88068	1067.93	-10.4793
1068.89	0.88679	1068.89	2.50847	1068.89	-9.86102
1069.86	1.06908	1069.86	2.76262	1069.86	-9.38341
1070.82	2.43109	1070.82	2.90519	1070.82	-8.70009
1071.79	3.2065	1071.79	2.45493	1071.79	-8.53066
1072.75	1.96513	1072.75	0.3894	1072.75	-9.78843
1073.72	-0.43228	1073.72	-2.35899	1073.72	-11.7445
1074.68	-1.83524	1074.68	-3.36096	1074.68	-12.5165
1075.64	-1.51051	1075.64	-1.55579	1075.64	-11.3122
1076.61	-0.63379	1076.61	0.62882	1076.61	-9.90282
1077.57	0.37866	1077.57	1.85336	1077.57	-9.28099
1078.54	1.22146	1078.54	2.29953	1078.54	-9.27873
1079.5	1.3689	1079.5	1.54834	1079.5	-10.3324
1080.46	0.98339	1080.46	-0.02141	1080.46	-12.0447
1081.43	0.90977	1081.43	-1.05065	1081.43	-13.0119
1082.39	1.90586	1082.39	-0.34454	1082.39	-12.012
1083.36	3.59989	1083.36	1.60746	1083.36	-9.51447
1084.32	3.92242	1084.32	2.09466	1084.32	-8.03621
1085.29	1.75141	1085.29	-0.32342	1085.29	-8.16228
1086.25	0.18103	1086.25	-1.58528	1086.25	-8.32748
1087.21	-0.5491	1087.21	-0.90852	1087.21	-8.5607
1088.18	-0.79672	1088.18	0.36754	1088.18	-8.75715
1089.14	-0.81796	1089.14	1.56933	1089.14	-8.76029
1090.11	-0.6168	1090.11	2.50374	1090.11	-8.62952
1091.07	0.01852	1091.07	2.37424	1091.07	-8.76185
1092.04	1.56801	1092.04	0.01651	1092.04	-9.59165
1093	2.84002	1093	-1.91266	1093	-10.1884
1093.96	2.6121	1093.96	-0.56583	1093.96	-9.80879
1094.93	1.77342	1094.93	1.94786	1094.93	-8.83793
1095.89	1.53591	1095.89	2.76221	1095.89	-7.50339
1096.86	2.13693	1096.86	1.31319	1096.86	-6.01934
1097.82	2.8156	1097.82	-0.60082	1097.82	-4.88901
1098.79	2.61894	1098.79	-0.71097	1098.79	-4.74345
1099.75	1.54425	1099.75	0.98673	1099.75	-5.58396
1100.71	0.66327	1100.71	1.51025	1100.71	-6.72659
1101.68	0.13164	1101.68	-0.18579	1101.68	-8.74007
1102.64	-0.45177	1102.64	-1.46325	1102.64	-10.1927
1103.61	-1.46798	1103.61	-1.63445	1103.61	-10.5797
1104.57	-2.34396	1104.57	-1.44059	1104.57	-10.5461
1105.54	-2.44617	1105.54	-1.99647	1105.54	-10.9358
1106.5	-1.71701	1106.5	-3.3312	1106.5	-11.7928
1107.46	-0.50564	1107.46	-3.57292	1107.46	-11.9927
1108.43	1.58633	1108.43	-0.73011	1108.43	-10.2722
1109.39	3.31139	1109.39	2.36169	1109.39	-8.45599
1110.36	3.53342	1110.36	3.2517	1110.36	-8.19222
1111.32	2.74501	1111.32	2.64681	1111.32	-8.95023
1112.29	1.68161	1112.29	1.51772	1112.29	-9.95503
1113.25	0.69248	1113.25	0.37627	1113.25	-10.8192
1114.21	-0.10076	1114.21	-0.15279	1114.21	-11.2345
1115.18	-0.46425	1115.18	1.13154	1115.18	-10.5895
1116.14	-0.29402	1116.14	4.77741	1116.14	-8.56737
1117.11	-0.44401	1117.11	6.16482	1117.11	-7.837
1118.07	-1.46937	1118.07	3.53574	1118.07	-9.25469
1119.04	-2.03078	1119.04	1.38767	1119.04	-10.58
1120	-1.58342	1120	1.1293	1120	-11.6402
1120.96	-0.59989	1120.96	1.80135	1120.96	-12.1161
1121.93	0.48023	1121.93	2.22195	1121.93	-11.2789
1122.89	1.55023	1122.89	2.15498	1122.89	-9.03615
1123.86	2.11761	1123.86	1.72225	1123.86	-7.04051
1124.82	1.59279	1124.82	0.61243	1124.82	-6.32493
1125.78	0.6405	1125.78	-0.40814	1125.78	-6.51588
1126.75	-0.26438	1126.75	-0.32981	1126.75	-7.38651
1127.71	-0.98533	1127.71	0.4426	1127.71	-8.71839
1128.68	-1.16836	1128.68	0.72113	1128.68	-10.1966
1129.64	-0.64124	1129.64	-0.07134	1129.64	-11.6601
1130.61	0.1416	1130.61	-1.0112	1130.61	-12.8237
1131.57	0.20136	1131.57	-0.10231	1131.57	-13.0324
1132.53	-0.8803	1132.53	3.5009	1132.53	-11.9616
1133.5	-0.94921	1133.5	5.49754	1133.5	-11.1598
1134.46	1.30944	1134.46	5.29689	1134.46	-10.6246
1135.43	2.75963	1135.43	4.51817	1135.43	-10.2912
1136.39	1.87327	1136.39	3.10659	1136.39	-10.4871
1137.36	-0.07991	1137.36	1.65435	1137.36	-10.7324
1138.32	-1.48707	1138.32	0.92924	1138.32	-10.1235
1139.28	-1.93755	1139.28	1.10332	1139.28	-8.49645
1140.25	-1.51212	1140.25	1.76114	1140.25	-7.22243
1141.21	0.54317	1141.21	3.18822	1141.21	-7.6565
1142.18	2.65261	1142.18	4.29079	1142.18	-8.79961
1143.14	2.36581	1143.14	3.09908	1143.14	-9.27092
1144.11	0.2912	1144.11	0.32504	1144.11	-9.20278
1145.07	-1.42429	1145.07	-1.50238	1145.07	-9.19707
1146.03	-1.69944	1146.03	-1.04062	1146.03	-9.58377
1147	-0.96924	1147	0.76745	1147	-10.0169
1147.96	-0.0725	1147.96	2.0153	1147.96	-9.51481
1148.93	1.11657	1148.93	2.70921	1148.93	-7.2332
1149.89	2.03782	1149.89	2.76706	1149.89	-6.93937
1150.85	2.93837	1150.85	1.79938	1150.85	-10.624
1151.82	3.32053	1151.82	0.74352	1151.82	-13.6967
1152.78	2.49613	1152.78	-0.35864	1152.78	-14.7484
1153.75	1.3287	1153.75	-1.28869	1153.75	-14.4474
1154.71	0.99491	1154.71	-1.71141	1154.71	-13.6644
1155.68	1.74152	1155.68	-1.58844	1155.68	-12.6722
1156.64	2.73049	1156.64	-1.4325	1156.64	-11.3218
1157.6	3.30982	1157.6	-1.85873	1157.6	-9.07257
1158.57	3.57168	1158.57	-2.31911	1158.57	-6.90645
1159.53	3.8007	1159.53	-1.46314	1159.53	-6.99153
1160.5	3.96866	1160.5	0.40909	1160.5	-8.9102
1161.46	3.93908	1161.46	1.66637	1161.46	-10.4132
1162.42	3.70958	1162.42	1.49924	1162.42	-10.3358
1163.39	3.12803	1163.39	0.52678	1163.39	-9.7003
1164.35	1.57002	1164.35	-0.28688	1164.35	-10.7831
1165.32	-1.45552	1165.32	-1.03156	1165.32	-14.3441
1166.28	-2.84035	1166.28	-1.15561	1166.28	-15.5671
1167.25	-0.16628	1167.25	0.42174	1167.25	-10.9653
1168.21	1.71208	1168.21	1.43872	1168.21	-7.47381
1169.17	0.6883	1169.17	0.91374	1169.17	-7.6165
1170.14	-1.17399	1170.14	-0.19741	1170.14	-9.21813
1171.1	-1.15182	1171.1	-0.85861	1171.1	-9.65137
1172.07	0.98563	1172.07	-0.8463	1172.07	-8.51249
1173.03	2.67203	1173.03	-0.64137	1173.03	-7.56456
1174	1.38475	1174	-0.71271	1174	-8.45702
1174.96	-1.55893	1174.96	-0.81152	1174.96	-10.5042
1175.92	-2.04302	1175.92	0.07157	1175.92	-11.9687
1176.89	-0.36833	1176.89	1.79965	1176.89	-12.8997
1177.85	1.36311	1177.85	2.86359	1177.85	-12.5078
1178.82	2.78722	1178.82	2.57442	1178.82	-9.62665
1179.78	3.66571	1179.78	1.73642	1179.78	-6.52944
1180.75	3.5376	1180.75	1.27702	1180.75	-6.59126
1181.71	2.39175	1181.71	1.1957	1181.71	-9.82464
1182.67	1.25189	1182.67	1.19336	1182.67	-11.2835
1183.64	-0.19765	1183.64	1.18121	1183.64	-8.84964
1184.6	-0.86091	1184.6	1.33619	1184.6	-6.59981
1185.57	-0.0041	1185.57	1.80688	1185.57	-5.73189
1186.53	1.42019	1186.53	2.38286	1186.53	-5.73924
1187.49	3.00351	1187.49	3.08333	1187.49	-6.36466
1188.46	4.31273	1188.46	3.72851	1188.46	-7.37197
1189.42	4.34068	1189.42	3.73141	1189.42	-8.41149
1190.39	2.20542	1190.39	2.58176	1190.39	-9.2019
1191.35	-0.99871	1191.35	0.86127	1191.35	-9.82628
1192.32	-1.50542	1192.32	0.59303	1192.32	-10.6166
1193.28	1.29318	1193.28	2.12849	1193.28	-11.6837
1194.24	2.59206	1194.24	2.6637	1194.24	-12.0376
1195.21	0.94367	1195.21	1.29583	1195.21	-11.0032
1196.17	-1.2642	1196.17	-0.46564	1196.17	-9.85446
1197.14	-2.38583	1197.14	-1.91592	1197.14	-9.44145
1198.1	-2.6539	1198.1	-2.90281	1198.1	-9.64675
1199.07	-3.00282	1199.07	-2.64857	1199.07	-10.1969
1200.03	-3.85541	1200.03	-0.51871	1200.03	-11.2751
1200.99	-4.05895	1200.99	1.45794	1200.99	-11.9704
1201.96	-2.47174	1201.96	2.35563	1201.96	-11.2216
1202.92	-0.39613	1202.92	2.46808	1202.92	-10.3539
1203.89	1.75551	1203.89	1.77053	1203.89	-10.4492
1204.85	3.5229	1204.85	0.44172	1204.85	-11.3371
1205.82	3.78118	1205.82	-1.41789	1205.82	-12.39
1206.78	1.9162	1206.78	-3.69254	1206.78	-13.1952
1207.74	-0.69043	1207.74	-5.63774	1207.74	-13.4639
1208.71	-0.69805	1208.71	-5.39489	1208.71	-12.4087
1209.67	2.93656	1209.67	-2.16924	1209.67	-9.42116
1210.64	4.70357	1210.64	-0.0882	1210.64	-7.71349
1211.6	3.71585	1211.6	0.35476	1211.6	-7.72955
1212.57	2.32622	1212.57	0.47575	1212.57	-8.23108
1213.53	1.03966	1213.53	0.39364	1213.53	-9.01568
1214.49	-0.03203	1214.49	0.4147	1214.49	-9.94529
1215.46	-0.84219	1215.46	1.28332	1215.46	-10.9444
1216.42	-1.36941	1216.42	3.07394	1216.42	-11.9713
1217.39	-1.23765	1217.39	4.07002	1217.39	-12.5926
1218.35	0.39077	1218.35	2.69446	1218.35	-12.3484
1219.32	2.01642	1219.32	0.60448	1219.32	-11.8118
1220.28	1.66923	1220.28	-0.33309	1220.28	-11.6066
1221.24	0.01137	1221.24	-0.34161	1221.24	-11.6951
1222.21	-1.53823	1222.21	0.07812	1222.21	-12.117
1223.17	-2.47593	1223.17	0.74775	1223.17	-12.8867
1224.14	-2.55364	1224.14	1.66411	1224.14	-13.4364
1225.1	-1.20738	1225.1	3.04818	1225.1	-12.901
1226.07	1.66464	1226.07	4.99382	1226.07	-11.2209
1227.03	3.76572	1227.03	5.3636	1227.03	-9.86934
1227.99	4.66885	1227.99	2.55682	1227.99	-8.83225
1228.96	5.32113	1228.96	0.37997	1228.96	-8.2267
1229.92	5.84968	1229.92	-0.87234	1229.92	-8.44972
1230.89	6.15226	1230.89	-1.24324	1230.89	-8.74571
1231.85	6.3663	1231.85	-0.16002	1231.85	-8.11569
1232.81	6.2747	1232.81	1.76452	1232.81	-7.02762
1233.78	5.07418	1233.78	2.88408	1233.78	-7.28432
1234.74	2.26869	1234.74	2.27904	1234.74	-9.94935
1235.71	-0.72267	1235.71	1.03919	1235.71	-12.9919
1236.67	-1.53013	1236.67	0.83657	1236.67	-12.9412
1237.63	-0.63802	1237.63	1.41965	1237.63	-10.576
1238.6	-0.26463	1238.6	1.6185	1238.6	-9.34812
1239.56	-0.64652	1239.56	1.2728	1239.56	-9.60113
1240.53	-1.04034	1240.53	0.9838	1240.53	-10.3244
1241.49	-0.85038	1241.49	1.49146	1241.49	-11.0761
1242.46	-0.35121	1242.46	2.26277	1242.46	-11.7828
1243.42	-0.34826	1243.42	1.54809	1243.42	-12.2363
1244.38	-1.01379	1244.38	-1.25121	1244.38	-12.3843
1245.35	-1.42385	1245.35	-2.81456	1245.35	-12.5824
1246.31	-1.52472	1246.31	-0.77587	1246.31	-13.5797
1247.28	-1.05876	1247.28	1.26508	1247.28	-13.9265
1248.24	1.003	1248.24	1.70147	1248.24	-12.3665
1249.21	3.29446	1249.21	1.30527	1249.21	-10.0751
1250.17	3.74424	1250.17	1.3557	1250.17	-8.66442
1251.13	2.02435	1251.13	2.11197	1251.13	-8.5345
1252.1	-0.1827	1252.1	2.64369	1252.1	-8.86902
1253.06	-1.09833	1253.06	1.91855	1253.06	-8.79653
1254.03	-0.9152	1254.03	0.18299	1254.03	-8.41389
1254.99	-0.98594	1254.99	-0.93777	1254.99	-8.42104
1255.96	-1.53877	1255.96	-1.46113	1255.96	-9.08681
1256.92	-1.69695	1256.92	-1.33787	1256.92	-9.41234
1257.88	-0.98854	1257.88	0.15702	1257.88	-8.61042
1258.85	-0.23615	1258.85	1.61983	1258.85	-8.10005
1259.81	-0.20243	1259.81	1.93202	1259.81	-9.43178
1260.78	-0.64412	1260.78	1.3313	1260.78	-11.9617
1261.74	-0.57212	1261.74	0.68669	1261.74	-13.3778
1262.7	0.45955	1262.7	0.23172	1262.7	-12.8054
1263.67	1.20547	1263.67	-0.2145	1263.67	-12.0915
1264.63	0.03822	1264.63	-1.16959	1264.63	-13.1725
1265.6	-1.46016	1265.6	-1.8973	1265.6	-14.5062
1266.56	-1.5894	1266.56	-1.28317	1266.56	-14.5351
1267.53	-0.59784	1267.53	0.2974	1267.53	-13.4136
1268.49	0.25337	1268.49	1.342	1268.49	-11.9518
1269.45	0.28342	1269.45	1.02361	1269.45	-10.541
1270.42	-0.20333	1270.42	-0.09448	1270.42	-9.43846
1271.38	-0.68842	1271.38	-1.10833	1271.38	-9.25157
1272.35	-1.22963	1272.35	-2.22951	1272.35	-10.175
1273.31	-1.44446	1273.31	-2.07348	1273.31	-10.9915
1274.28	-0.95045	1274.28	1.20202	1274.28	-11.3399
1275.24	-0.6061	1275.24	3.43284	1275.24	-12.0551
1276.2	-0.68614	1276.2	3.06609	1276.2	-14.456
1277.17	-0.87218	1277.17	2.01403	1277.17	-16.3594
1278.13	-0.90693	1278.13	2.11751	1278.13	-15.1721
1279.1	-0.76029	1279.1	3.29504	1279.1	-11.4823
1280.06	-0.40704	1280.06	4.19952	1280.06	-8.17823
1281.03	0.2138	1281.03	4.03981	1281.03	-6.90708
1281.99	0.59754	1281.99	3.22306	1281.99	-7.23365
1282.95	-0.51077	1282.95	2.23316	1282.95	-9.07582
1283.92	-2.67351	1283.92	1.16245	1283.92	-11.9923
1284.88	-3.144	1284.88	0.56197	1284.88	-13.0931
1285.85	-1.36434	1285.85	0.50854	1285.85	-11.6516
1286.81	0.56261	1286.81	0.73973	1286.81	-10.5763
1287.78	1.67305	1287.78	1.38109	1287.78	-12.4823
1288.74	2.00275	1288.74	2.1061	1288.74	-15.6109
1289.7	1.11715	1289.7	2.16235	1289.7	-15.8327
1290.67	-1.3137	1290.67	1.45285	1290.67	-12.5648
1291.63	-2.08696	1291.63	0.65516	1291.63	-10.1405
1292.6	1.66383	1292.6	-0.22364	1292.6	-10.4793
1293.56	4.91921	1293.56	-0.88595	1293.56	-11.2418
1294.53	4.91958	1294.53	-1.41693	1294.53	-11.4408
1295.49	3.13565	1295.49	-1.54548	1295.49	-11.2459
1296.45	0.97483	1296.45	-0.47897	1296.45	-10.7665
1297.42	-0.91947	1297.42	1.53916	1297.42	-10.1351
1298.38	-1.86556	1298.38	2.94076	1298.38	-9.60944
1299.35	-1.20062	1299.35	2.30126	1299.35	-9.41921
1300.31	0.39247	1300.31	0.1125	1300.31	-9.60925
1301.28	0.09517	1301.28	-1.71021	1301.28	-10.3795
1302.24	-3.62997	1302.24	-3.49898	1302.24	-12.135
1303.2	-5.27811	1303.2	-3.87867	1303.2	-13.4666
1304.17	-3.79746	1304.17	-2.00867	1304.17	-14.7116
1305.13	-1.73368	1305.13	0.11516	1305.13	-15.1788
1306.1	0.61162	1306.1	2.2273	1306.1	-13.7439
1307.06	2.46477	1307.06	3.75982	1307.06	-11.7195
1308.02	2.36409	1308.02	3.45056	1308.02	-11.354
1308.99	0.21657	1308.99	1.27477	1308.99	-12.9431
1309.95	-1.70365	1309.95	-0.25083	1309.95	-14.2195
1310.92	-1.73362	1310.92	0.97759	1310.92	-13.4006
1311.88	-0.95532	1311.88	3.06418	1311.88	-11.889
1312.85	-1.26039	1312.85	2.54427	1312.85	-12.251
1313.81	-2.23264	1313.81	0.35915	1313.81	-13.8042
1314.77	-2.5572	1314.77	-0.59987	1314.77	-14.4525
1315.74	-1.81611	1315.74	0.55643	1315.74	-13.5558
1316.7	-1.07828	1316.7	1.66673	1316.7	-12.5765
1317.67	-1.79243	1317.67	-0.08315	1317.67	-13.2069
1318.63	-3.46174	1318.63	-3.77582	1318.63	-15.019
1319.6	-3.19524	1319.6	-4.24376	1319.6	-15.7128
1320.56	0.11899	1320.56	0.14265	1320.56	-14.944
1321.52	1.97272	1321.52	2.79642	1321.52	-14.0476
1322.49	-0.47665	1322.49	0.0567	1322.49	-12.8844
1323.45	-2.86126	1323.45	-2.69488	1323.45	-12.137
1324.42	-2.98557	1324.42	-2.94325	1324.42	-12.4714
1325.38	-1.92815	1325.38	-1.74134	1325.38	-13.2813
1326.35	-1.46112	1326.35	-0.63067	1326.35	-13.7116
1327.31	-1.96195	1327.31	-0.12857	1327.31	-13.5566
1328.27	-2.23394	1328.27	0.12296	1328.27	-13.2737
1329.24	-1.04348	1329.24	0.48755	1329.24	-13.3147
1330.2	1.05882	1330.2	0.82327	1330.2	-13.5736
1331.17	1.63353	1331.17	0.48617	1331.17	-13.5952
1332.13	-0.392	1332.13	-1.05144	1332.13	-13.2297
1333.09	-1.20485	1333.09	-1.8904	1333.09	-13.001
1334.06	0.58148	1334.06	-2.13965	1334.06	-13.0818
1335.02	1.9758	1335.02	-1.58131	1335.02	-13.1209
1335.99	0.92082	1335.99	0.7547	1335.99	-12.734
1336.95	-1.34233	1336.95	3.63951	1336.95	-12.2374
1337.92	-2.72247	1337.92	4.83472	1337.92	-12.2796
1338.88	-2.80661	1338.88	3.96957	1338.88	-12.9682
1339.84	-1.97539	1339.84	2.68208	1339.84	-13.692
1340.81	0.15792	1340.81	1.84968	1340.81	-14.0846
1341.77	2.14833	1341.77	1.26555	1341.77	-14.3319
1342.74	1.49803	1342.74	0.49187	1342.74	-14.9442
1343.7	-0.72997	1343.7	-0.27129	1343.7	-15.5715
1344.66	-1.83957	1344.66	-0.41094	1344.66	-15.1178
1345.63	-1.14843	1345.63	0.24459	1345.63	-13.2534
1346.59	-0.17483	1346.59	1.03529	1346.59	-11.4301
1347.56	-0.50064	1347.56	1.24658	1347.56	-11.0809
1348.52	-1.63256	1348.52	1.12223	1348.52	-11.8325
1349.49	-1.31574	1349.49	1.87988	1349.49	-12.1905
1350.45	1.1069	1350.45	4.06316	1350.45	-12.1608
1351.41	2.60502	1351.41	5.17606	1351.41	-11.757
1352.38	1.63513	1352.38	3.64283	1352.38	-9.85618
1353.34	0.58163	1353.34	2.03459	1353.34	-8.7837
1354.31	0.412	1354.31	1.46003	1354.31	-10.3353
1355.27	0.57895	1355.27	1.23338	1355.27	-12.7041
1356.24	0.27713	1356.24	0.17109	1356.24	-13.5485
1357.2	-0.53562	1357.2	-1.64148	1357.2	-12.6745
1358.16	-1.27076	1358.16	-2.73959	1358.16	-11.7258
1359.13	-1.46321	1359.13	-1.93947	1359.13	-12.0135
1360.09	-1.12709	1360.09	-0.1407	1360.09	-13.05
1361.06	-0.21991	1361.06	0.07077	1361.06	-13.5059
1362.02	1.67815	1362.02	-1.98003	1362.02	-13.2977
1362.99	2.13922	1362.99	-2.59411	1362.99	-12.9179
1363.95	-0.37236	1363.95	-0.42072	1363.95	-12.0692
1364.91	-2.1363	1364.91	1.24414	1364.91	-11.4174
1365.88	-1.52462	1365.88	0.67895	1365.88	-11.2558
1366.84	0.22143	1366.84	-0.55568	1366.84	-11.3611
1367.81	2.15687	1367.81	-0.47485	1367.81	-11.4208
1368.77	3.86135	1368.77	0.93627	1368.77	-11.4524
1369.73	3.98689	1369.73	2.24274	1369.73	-11.8346
1370.7	1.43175	1370.7	2.76899	1370.7	-12.8502
1371.66	-1.3582	1371.66	2.89793	1371.66	-13.9099
1372.63	-0.95869	1372.63	3.0294	1372.63	-14.3311
1373.59	1.23879	1373.59	3.11848	1373.59	-14.2667
1374.56	2.61244	1374.56	3.22169	1374.56	-13.8129
1375.52	2.94418	1375.52	3.33443	1375.52	-12.9849
1376.48	2.49642	1376.48	2.68112	1376.48	-12.5963
1377.45	0.98768	1377.45	0.13797	1377.45	-13.4034
1378.41	-0.76444	1378.41	-2.67565	1378.41	-14.5909
1379.38	-1.31711	1379.38	-2.73168	1379.38	-14.7833
1380.34	-0.65895	1380.34	0.000788117	1380.34	-13.9639
1381.31	0.17941	1381.31	2.48145	1381.31	-12.6851
1382.27	1.47882	1382.27	4.76643	1382.27	-10.1923
1383.23	2.1039	1383.23	5.74561	1383.23	-8.88344
1384.2	0.57867	1384.2	3.79697	1384.2	-10.6828
1385.16	-0.82195	1385.16	1.59327	1385.16	-13.0299
1386.13	0.08946	1386.13	1.4391	1386.13	-14.3605
1387.09	2.60907	1387.09	2.80212	1387.09	-14.4482
1388.06	4.92908	1388.06	4.06527	1388.06	-12.8799
1389.02	6.1259	1389.02	4.42039	1389.02	-9.72927
1389.98	6.04085	1389.98	3.87203	1389.98	-7.03817
1390.95	4.28786	1390.95	2.30538	1390.95	-7.90654
1391.91	0.98424	1391.91	-0.19442	1391.91	-12.1431
1392.88	-0.73917	1392.88	-1.35367	1392.88	-14.3505
1393.84	0.93046	1393.84	0.46165	1393.84	-12.5408
1394.81	1.45093	1394.81	1.14458	1394.81	-11.6305
1395.77	-0.83717	1395.77	-0.91689	1395.77	-12.6743
1396.73	-2.57609	1396.73	-2.45315	1396.73	-13.5822
1397.7	-0.77916	1397.7	-0.50584	1397.7	-12.7763
1398.66	2.42888	1398.66	2.78518	1398.66	-11.1919
1399.63	2.83443	1399.63	3.09642	1399.63	-10.6989
1400.59	-0.21052	1400.59	-0.19407	1400.59	-11.5979
1401.56	-2.66754	1401.56	-2.61833	1401.56	-12.1354
1402.52	-1.18697	1402.52	-0.36611	1402.52	-10.7563
1403.48	2.31724	1403.48	4.06944	1403.48	-8.66812
1404.45	3.62363	1404.45	4.84255	1404.45	-8.81993
1405.41	2.92237	1405.41	2.33239	1405.41	-10.9779
1406.38	1.91825	1406.38	0.68044	1406.38	-12.5995
1407.34	0.36341	1407.34	0.68941	1407.34	-13.418
1408.31	-0.54775	1408.31	0.81329	1408.31	-13.6498
1409.27	0.52837	1409.27	-0.02186	1409.27	-13.0064
1410.23	2.35784	1410.23	-1.20937	1410.23	-12.0637
1411.2	2.5803	1411.2	-1.77444	1411.2	-11.9531
1412.16	1.10861	1412.16	-1.65248	1412.16	-12.7129
1413.13	0.43116	1413.13	-1.01048	1413.13	-13.0068
1414.09	2.04821	1414.09	0.44785	1414.09	-12.0034
1415.05	3.26686	1415.05	1.70662	1415.05	-11.2291
1416.02	0.65242	1416.02	1.56793	1416.02	-12.3169
1416.98	-2.70625	1416.98	1.05426	1416.98	-14.0017
1417.95	-2.8883	1417.95	1.57264	1417.95	-15.0467
1418.91	-0.11756	1418.91	2.96485	1418.91	-15.2894
1419.88	2.63062	1419.88	3.79715	1419.88	-14.8167
1420.84	3.83236	1420.84	3.25126	1420.84	-13.615
1421.8	3.90217	1421.8	2.08998	1421.8	-12.0493
1422.77	3.21214	1422.77	1.62722	1422.77	-10.591
1423.73	1.69433	1423.73	1.90572	1423.73	-9.22401
1424.7	1.25394	1424.7	1.7763	1424.7	-8.41267
1425.66	2.74483	1425.66	0.8463	1425.66	-7.79606
1426.62	3.69637	1426.62	0.26056	1426.62	-8.52192
1427.59	3.14429	1427.59	0.16106	1427.59	-12.6377
1428.55	2.48109	1428.55	0.48984	1428.55	-16.0334
1429.52	2.68591	1429.52	1.57366	1429.52	-15.6431
1430.48	3.2704	1430.48	2.91046	1430.48	-13.208
1431.45	3.35897	1431.45	3.79394	1431.45	-11.7452
1432.41	2.72677	1432.41	4.02298	1432.41	-12.0293
1433.38	1.74319	1433.38	3.8504	1433.38	-12.4366
1434.34	0.73002	1434.34	3.49181	1434.34	-11.4214
1435.3	-0.16282	1435.3	3.03223	1435.3	-9.55247
1436.27	-0.39362	1436.27	2.78104	1436.27	-8.76537
1437.23	0.40405	1437.23	2.91493	1437.23	-9.31034
1438.2	0.59799	1438.2	2.6305	1438.2	-10.2481
1439.16	-0.89875	1439.16	1.41223	1439.16	-12.2595
1440.12	-1.48748	1440.12	0.5139	1440.12	-13.7044
1441.09	0.38699	1441.09	0.47421	1441.09	-13.7819
1442.05	2.99415	1442.05	0.82472	1442.05	-13.275
1443.02	4.98109	1443.02	1.22449	1443.02	-13.043
1443.98	5.9485	1443.98	1.53285	1443.98	-13.0673
1444.95	5.21579	1444.95	1.49589	1444.95	-12.7188
1445.91	2.39977	1445.91	0.9858	1445.91	-11.6876
1446.87	-0.78645	1446.87	0.34048	1446.87	-10.6273
1447.84	-2.50695	1447.84	-0.16278	1447.84	-10.2575
1448.8	-2.94721	1448.8	-0.42462	1448.8	-10.4802
1449.77	-2.84177	1449.77	-0.07831	1449.77	-10.9201
1450.73	-2.16143	1450.73	0.89498	1450.73	-11.5968
1451.69	-1.74569	1451.69	1.82938	1451.69	-12.2672
1452.66	-2.13563	1452.66	2.65595	1452.66	-12.8098
1453.62	-2.51296	1453.62	3.24338	1453.62	-13.36
1454.59	-2.08638	1454.59	3.43277	1454.59	-14.2816
1455.55	-1.13529	1455.55	3.30654	1455.55	-15.256
1456.52	-0.32767	1456.52	3.04408	1456.52	-15.2982
1457.48	0.26061	1457.48	2.66053	1457.48	-14.2251
1458.44	0.48496	1458.44	2.24516	1458.44	-13.2848
1459.41	-0.12453	1459.41	1.57273	1459.41	-13.1185
1460.37	-0.50206	1460.37	1.2995	1460.37	-13.1684
1461.34	0.97058	1461.34	2.86946	1461.34	-12.9122
1462.3	3.02554	1462.3	4.84316	1462.3	-12.5107
1463.27	3.55737	1463.27	4.51176	1463.27	-12.2387
1464.23	2.34752	1464.23	1.73415	1464.23	-12.1156
1465.19	0.51975	1465.19	-0.87278	1465.19	-11.9292
1466.16	-1.55899	1466.16	-1.67573	1466.16	-11.524
1467.12	-3.1253	1467.12	-1.34428	1467.12	-11.0232
1468.09	-2.22878	1468.09	-1.05699	1468.09	-10.4749
1469.05	1.19642	1469.05	-0.82227	1469.05	-9.86915
1470.02	2.6869	1470.02	-0.14298	1470.02	-10.2457
1470.98	0.91724	1470.98	1.51811	1470.98	-12.2476
1471.94	-0.71129	1471.94	2.56516	1471.94	-14.0565
1472.91	-1.14422	1472.91	1.74335	1472.91	-15.6685
1473.87	-1.12546	1473.87	0.94017	1473.87	-16.374
1474.84	-0.84037	1474.84	1.67898	1474.84	-14.9045
1475.8	-0.53302	1475.8	3.13985	1475.8	-12.528
1476.77	-0.57041	1476.77	3.67318	1476.77	-11.3207
1477.73	-0.99405	1477.73	2.99645	1477.73	-11.769
1478.69	-1.42311	1478.69	2.45765	1478.69	-12.8462
1479.66	-1.51243	1479.66	3.30137	1479.66	-13.6772
1480.62	-1.38602	1480.62	5.01313	1480.62	-14.1733
1481.59	-1.44995	1481.59	6.02841	1481.59	-13.9104
1482.55	-1.8062	1482.55	6.37877	1482.55	-12.3664
1483.52	-1.9729	1483.52	5.86878	1483.52	-11.9456
1484.48	-1.84537	1484.48	3.24809	1484.48	-13.9337
1485.44	-1.66534	1485.44	1.44349	1485.44	-15.3321
1486.41	-1.65245	1486.41	1.65328	1486.41	-15.1645
1487.37	-1.44739	1487.37	2.30749	1487.37	-14.5695
1488.34	-0.12018	1488.34	2.34405	1488.34	-14.3848
1489.3	1.48634	1489.3	1.72244	1489.3	-14.5645
1490.27	1.09476	1490.27	0.24405	1490.27	-14.8001
1491.23	-1.79865	1491.23	-1.86525	1491.23	-14.9362
1492.19	-4.38798	1492.19	-2.64491	1492.19	-14.8573
1493.16	-3.70076	1493.16	0.12602	1493.16	-14.4366
1494.12	-0.76754	1494.12	5.0623	1494.12	-13.7592
1495.09	0.52839	1495.09	6.83639	1495.09	-13.0741
1496.05	-0.37334	1496.05	4.34334	1496.05	-12.1511
1497.01	-1.02933	1497.01	2.38417	1497.01	-12.1634
1497.98	-1.61106	1497.98	0.72226	1497.98	-14.3445
1498.94	-1.72959	1498.94	-0.11646	1498.94	-15.7882
1499.91	-0.87749	1499.91	1.03813	1499.91	-14.7249
1500.87	0.22727	1500.87	2.37788	1500.87	-13.0104
1501.84	0.72073	1501.84	1.16471	1501.84	-12.9131
1502.8	0.71829	1502.8	-1.78547	1502.8	-14.1151
1503.76	1.1272	1503.76	-2.59975	1503.76	-14.4994
1504.73	2.31915	1504.73	0.27636	1504.73	-13.2124
1505.69	3.02968	1505.69	3.65309	1505.69	-12.0351
1506.66	1.77552	1506.66	4.44154	1506.66	-13.0218
1507.62	-0.65674	1507.62	3.33589	1507.62	-15.1419
1508.59	-1.93156	1508.59	2.28104	1508.59	-14.8002
1509.55	-2.13794	1509.55	1.27145	1509.55	-12.1444
1510.51	-1.99498	1510.51	0.14279	1510.51	-11.1653
1511.48	-1.16853	1511.48	-1.62538	1511.48	-13.5172
1512.44	-0.75509	1512.44	-2.72567	1512.44	-16.145
1513.41	-2.09431	1513.41	-1.65782	1513.41	-17.2443
1514.37	-3.88472	1514.37	0.18123	1514.37	-17.4684
1515.34	-3.84968	1515.34	0.28185	1515.34	-17.9256
1516.3	-2.03364	1516.3	-1.27368	1516.3	-18.6068
1517.26	-0.13743	1517.26	-2.13759	1517.26	-18.5037
1518.23	1.47088	1518.23	-1.39355	1518.23	-17.0608
1519.19	2.18842	1519.19	-0.25743	1519.19	-15.548
1520.16	0.70672	1520.16	0.33963	1520.16	-15.0632
1521.12	-1.41431	1521.12	0.6457	1521.12	-15.1511
1522.08	-1.44868	1522.08	0.8552	1522.08	-15.1337
1523.05	0.22225	1523.05	1.09099	1523.05	-15.0188
1524.01	1.3019	1524.01	2.23844	1524.01	-14.9301
1524.98	0.92406	1524.98	5.06704	1524.98	-14.9767
1525.94	0.5082	1525.94	6.99821	1525.94	-14.7436
1526.9	1.86881	1526.9	4.8907	1526.9	-13.2573
1527.87	3.89284	1527.87	0.59048	1527.87	-11.433
1528.83	3.41395	1528.83	-1.30763	1528.83	-12.0805
1529.8	0.30311	1529.8	-0.64897	1529.8	-15.33
1530.76	-1.55318	1530.76	-0.01655	1530.76	-16.6644
1531.73	-0.61676	1531.73	-0.15811	1531.73	-13.8064
1532.69	0.54508	1532.69	-0.22369	1532.69	-11.2842
1533.65	-0.06164	1533.65	0.45329	1533.65	-13.277
1534.62	-1.00781	1534.62	1.39711	1534.62	-16.1121
1535.58	-0.71689	1535.58	2.2945	1535.58	-15.9546
1536.55	0.41156	1536.55	3.0666	1536.55	-13.6156
1537.51	0.95966	1537.51	3.67948	1537.51	-12.2153
1538.48	0.43291	1538.48	4.12648	1538.48	-12.8485
1539.44	-0.74748	1539.44	4.07771	1539.44	-14.2172
1540.4	-2.59678	1540.4	2.98168	1540.4	-15.329
1541.37	-4.57396	1541.37	1.24525	1541.37	-16.0451
1542.33	-4.63899	1542.33	0.18788	1542.33	-15.6036
1543.3	-2.51861	1543.3	-0.15364	1543.3	-13.7532
1544.26	-0.8987	1544.26	-0.19661	1544.26	-13.166
1545.23	0.06098	1545.23	-0.02508	1545.23	-15.3268
1546.19	0.05041	1546.19	0.49817	1546.19	-16.8829
1547.15	-2.41796	1547.15	1.69924	1547.15	-15.7544
1548.12	-4.62374	1548.12	3.00358	1548.12	-14.1388
1549.08	-3.98472	1549.08	4.23274	1549.08	-13.9032
1550.05	-1.40264	1550.05	5.12705	1550.05	-14.5798
1551.01	1.09168	1551.01	5.14969	1551.01	-14.7287
1551.97	2.71721	1551.97	4.19696	1551.97	-13.95
1552.94	3.42638	1552.94	2.87616	1552.94	-13.2749
1553.9	3.06382	1553.9	1.70659	1553.9	-13.7408
1554.87	2.01883	1554.87	0.70101	1554.87	-14.9002
1555.83	1.55662	1555.83	-0.21524	1555.83	-15.2893
1556.8	1.91909	1556.8	-1.17227	1556.8	-14.6805
1557.76	1.37448	1557.76	-1.21261	1557.76	-14.6287
1558.72	-1.4532	1558.72	0.58967	1558.72	-15.7497
1559.69	-3.05814	1559.69	1.89138	1559.69	-16.4932
1560.65	-1.51204	1560.65	2.0423	1560.65	-15.8595
1561.62	0.32783	1561.62	1.64871	1561.62	-15.406
1562.58	0.36385	1562.58	0.60854	1562.58	-16.7393
1563.55	-0.62079	1563.55	-0.46597	1563.55	-18.7943
1564.51	-0.96287	1564.51	-0.53473	1564.51	-19.5868
1565.47	-0.35221	1565.47	0.51279	1565.47	-18.7436
1566.44	0.01928	1566.44	1.80958	1566.44	-17.5175
1567.4	-0.8436	1567.4	2.68337	1567.4	-16.9171
1568.37	-2.00792	1568.37	3.0549	1568.37	-16.5748
1569.33	-1.03553	1569.33	2.57206	1569.33	-15.5684
1570.3	2.5497	1570.3	1.00908	1570.3	-13.76
1571.26	3.83482	1571.26	0.6848	1571.26	-12.4531
1572.22	0.51274	1572.22	2.81245	1572.22	-11.4779
1573.19	-1.22368	1573.19	4.14395	1573.19	-11.4099
1574.15	0.81805	1574.15	3.70114	1574.15	-13.2347
1575.12	2.93604	1575.12	3.07127	1575.12	-14.8899
1576.08	2.96411	1576.08	3.03034	1576.08	-15.1411
1577.05	1.95822	1577.05	3.35831	1577.05	-14.5959
1578.01	1.40068	1578.01	3.9145	1578.01	-14.2337
1578.97	1.58625	1578.97	4.4447	1578.97	-14.1366
1579.94	2.19679	1579.94	4.24013	1579.94	-13.4118
1580.9	3.00356	1580.9	2.90153	1580.9	-11.5645
1581.87	3.54376	1581.87	1.3372	1581.87	-10.0117
1582.83	2.96975	1582.83	1.12259	1582.83	-11.2925
1583.8	1.34865	1583.8	2.18542	1583.8	-15.2568
1584.76	0.52455	1584.76	2.39942	1584.76	-17.3649
1585.72	0.9502	1585.72	0.89524	1585.72	-16.3928
1586.69	1.33014	1586.69	0.20618	1586.69	-15.8222
1587.65	1.61435	1587.65	0.82714	1587.65	-16.3534
1588.62	1.84282	1588.62	1.68818	1588.62	-16.5768
1589.58	1.79232	1589.58	2.59554	1589.58	-15.5273
1590.55	1.87348	1590.55	3.38122	1590.55	-14.245
1591.51	2.89582	1591.51	3.8409	1591.51	-13.7534
1592.47	4.40038	1592.47	4.04247	1592.47	-14.0563
1593.44	5.10985	1593.44	4.32773	1593.44	-14.8175
1594.4	4.46418	1594.4	4.79519	1594.4	-15.8135
1595.37	2.72701	1595.37	4.89552	1595.37	-16.6693
1596.33	0.02985	1596.33	3.93339	1596.33	-16.9671
1597.29	-3.0057	1597.29	2.30349	1597.29	-16.6886
1598.26	-3.45367	1598.26	1.86393	1598.26	-15.683
1599.22	0.10014	1599.22	3.36262	1599.22	-13.0647
1600.19	1.8609	1600.19	3.72516	1600.19	-12.5032
1601.15	0.51375	1601.15	1.96939	1601.15	-16.2287
1602.12	-0.659	1602.12	0.53266	1602.12	-18.8159
1603.08	-1.10633	1603.08	-0.1761	1603.08	-18.589
1604.04	-1.02231	1604.04	-0.3032	1604.04	-17.3291
1605.01	-0.19138	1605.01	0.39267	1605.01	-16.0048
1605.97	0.89213	1605.97	1.43229	1605.97	-14.8644
1606.94	1.09642	1606.94	1.85346	1606.94	-14.1014
1607.9	0.42092	1607.9	1.57443	1607.9	-13.6988
1608.87	0.67527	1608.87	1.76374	1608.87	-13.3128
1609.83	3.28787	1609.83	3.34258	1609.83	-12.6711
1610.79	6.42915	1610.79	5.17334	1610.79	-12.0499
1611.76	6.10296	1611.76	4.70976	1611.76	-12.0611
1612.72	2.00678	1612.72	1.70319	1612.72	-12.7628
1613.69	-0.40676	1613.69	0.63763	1613.69	-13.1241
1614.65	0.01311	1614.65	3.56336	1614.65	-12.4893
1615.62	0.45515	1615.62	5.33775	1615.62	-12.5484
1616.58	0.51698	1616.58	5.31524	1616.58	-14.196
1617.54	0.90377	1617.54	4.60795	1617.54	-15.5666
1618.51	2.43765	1618.51	3.19092	1618.51	-15.4939
1619.47	4.17055	1619.47	1.78155	1619.47	-14.8021
1620.44	5.1575	1620.44	1.30084	1620.44	-14.4078
1621.4	5.20728	1621.4	1.60251	1621.4	-14.4645
1622.37	4.22212	1622.37	1.78265	1622.37	-14.7958
1623.33	2.26482	1623.33	1.41417	1623.33	-15.2876
1624.29	0.181	1624.29	0.98378	1624.29	-15.8726
1625.26	-0.99554	1625.26	1.1221	1625.26	-16.5033
1626.22	-1.37423	1626.22	1.61904	1626.22	-17.0722
1627.19	-1.52267	1627.19	1.35477	1627.19	-16.9758
1628.15	-1.66578	1628.15	-0.38168	1628.15	-15.6376
1629.11	-0.91157	1629.11	-0.84473	1629.11	-15.3004
1630.08	2.23315	1630.08	1.28133	1630.08	-17.0804
1631.04	4.15295	1631.04	2.76813	1631.04	-18.2412
1632.01	3.38939	1632.01	2.74613	1632.01	-17.8644
1632.97	1.7598	1632.97	2.00129	1632.97	-16.9547
1633.93	0.34182	1633.93	0.46666	1633.93	-16.0881
1634.9	-0.73737	1634.9	-1.03193	1634.9	-15.3647
1635.86	-1.81685	1635.86	-0.92674	1635.86	-14.79
1636.83	-2.78066	1636.83	0.80587	1636.83	-14.3601
1637.79	-2.54095	1637.79	2.31412	1637.79	-14.1001
1638.76	-0.30369	1638.76	2.25126	1638.76	-14.0247
1639.72	2.54179	1639.72	1.27331	1639.72	-13.9056
1640.68	3.32698	1640.68	0.5559	1640.68	-13.1753
1641.65	2.03027	1641.65	0.0914	1641.65	-11.7968
1642.61	0.63909	1642.61	0.32487	1642.61	-12.1154
1643.58	-1.68897	1643.58	2.20423	1643.58	-15.7963
1644.54	-2.47066	1644.54	2.99747	1644.54	-18.0827
1645.51	-0.12194	1645.51	1.49968	1645.51	-18.2452
1646.47	1.80156	1646.47	0.33694	1646.47	-17.7443
1647.43	1.89337	1647.43	0.92679	1647.43	-16.4915
1648.4	0.92896	1648.4	2.02851	1648.4	-15.3587
1649.36	-1.14108	1649.36	2.32632	1649.36	-15.4912
1650.33	-3.31364	1650.33	1.94512	1650.33	-16.4238
1651.29	-3.16978	1651.29	1.69161	1651.29	-16.6608
1652.26	-0.15547	1652.26	1.87782	1652.26	-15.7292
1653.22	2.94772	1653.22	2.21987	1653.22	-14.75
1654.18	3.30467	1654.18	2.44306	1654.18	-14.8909
1655.15	1.75785	1655.15	2.54477	1655.15	-15.5861
1656.11	0.88361	1656.11	2.5314	1656.11	-14.8371
1657.08	0.83788	1657.08	2.43456	1657.08	-11.9819
1658.04	0.57661	1658.04	2.01029	1658.04	-11.4812
1659.01	-0.49448	1659.01	0.67676	1659.01	-15.6561
1659.97	-0.75119	1659.97	0.02002	1659.97	-18.3454
1660.93	0.71368	1660.93	0.63404	1660.93	-17.9536
1661.9	2.2504	1661.9	1.5343	1661.9	-16.6431
1662.86	3.22417	1662.86	2.46204	1662.86	-14.6538
1663.83	3.60433	1663.83	3.20287	1663.83	-12.995
1664.79	3.41081	1664.79	3.55649	1664.79	-13.1609
1665.76	2.6935	1665.76	3.51961	1665.76	-14.8212
1666.72	1.31221	1666.72	3.13306	1666.72	-16.2774
1667.68	-0.7371	1667.68	2.44056	1667.68	-16.6541
1668.65	-2.41539	1668.65	1.74388	1668.65	-16.1774
1669.61	-2.29353	1669.61	1.44305	1669.61	-14.8782
1670.58	-0.81487	1670.58	1.4331	1670.58	-13.17
1671.54	-0.11022	1671.54	1.10622	1671.54	-13.3198
1672.51	-0.40198	1672.51	0.23714	1672.51	-15.9625
1673.47	-0.33058	1673.47	0.27169	1673.47	-17.2481
1674.43	0.65791	1674.43	2.08462	1674.43	-16.3371
1675.4	1.23298	1675.4	3.50133	1675.4	-15.0007
1676.36	0.69545	1676.36	3.50513	1676.36	-12.7784
1677.33	-0.06608	1677.33	3.26517	1677.33	-11.3041
1678.29	-0.52398	1678.29	3.63361	1678.29	-12.3214
1679.25	-0.78722	1679.25	4.24181	1679.25	-14.5168
1680.22	-1.24495	1680.22	4.56272	1680.22	-15.7924
1681.18	-1.82862	1681.18	4.42235	1681.18	-15.8491
1682.15	-1.81413	1682.15	3.56525	1682.15	-15.7613
1683.11	-0.7264	1683.11	1.74986	1683.11	-16.1749
1684.08	0.63695	1684.08	-0.05937	1684.08	-16.4981
1685.04	1.21337	1685.04	-0.55388	1685.04	-15.7871
1686	1.11507	1686	0.10264	1686	-14.2603
1686.97	0.85476	1686.97	1.22225	1686.97	-12.8896
1687.93	0.39579	1687.93	2.89553	1687.93	-11.5989
1688.9	0.18142	1688.9	4.24284	1688.9	-11.2682
1689.86	0.6535	1689.86	5.32691	1689.86	-12.4355
1690.83	0.62103	1690.83	5.5972	1690.83	-13.7978
1691.79	-1.8263	1691.79	4.00623	1691.79	-15.0477
1692.75	-3.88446	1692.75	2.13526	1692.75	-15.898
1693.72	-2.54459	1693.72	0.89044	1693.72	-15.8968
1694.68	0.69687	1694.68	0.43374	1694.68	-15.3858
1695.65	2.73366	1695.65	1.49524	1695.65	-14.9765
1696.61	2.99046	1696.61	3.99265	1696.61	-14.7897
1697.58	2.5576	1697.58	5.42487	1697.58	-14.8137
1698.54	1.86112	1698.54	4.02688	1698.54	-15.1182
1699.5	1.11569	1699.5	1.75043	1699.5	-15.4944
1700.47	0.59539	1700.47	0.84194	1700.47	-15.7809
1701.43	0.22022	1701.43	0.90286	1701.43	-15.9284
1702.4	-0.23757	1702.4	0.66123	1702.4	-15.6386
1703.36	-0.79209	1703.36	0.07057	1703.36	-14.9147
1704.32	-1.56017	1704.32	0.29465	1704.32	-14.659
1705.29	-2.81895	1705.29	1.93688	1705.29	-15.2364
1706.25	-3.22137	1706.25	3.26812	1706.25	-15.8141
1707.22	-1.00527	1707.22	2.87578	1707.22	-15.7276
1708.18	1.60889	1708.18	1.84333	1708.18	-15.4902
1709.15	0.84578	1709.15	1.7136	1709.15	-16.0303
1710.11	-2.0829	1710.11	2.21502	1710.11	-17.0025
1711.07	-3.23117	1711.07	2.526	1711.07	-17.2036
1712.04	-1.92379	1712.04	2.5358	1712.04	-16.3764
1713	-0.68663	1713	2.48607	1713	-15.7038
1713.97	-0.87153	1713.97	2.41889	1713.97	-15.7374
1714.93	-1.17713	1714.93	2.39353	1714.93	-16.0548
1715.89	-0.20633	1715.89	2.34454	1715.89	-16.4991
1716.86	1.1705	1716.86	2.42858	1716.86	-16.902
1717.82	1.23228	1717.82	3.07867	1717.82	-17.0053
1718.79	0.14623	1718.79	4.16916	1718.79	-16.7767
1719.75	-0.39579	1719.75	4.93894	1719.75	-16.1374
1720.72	0.15925	1720.72	5.14101	1720.72	-15.0634
1721.68	0.96878	1721.68	5.04163	1721.68	-14.1184
1722.64	1.43355	1722.64	4.75494	1722.64	-13.7018
1723.61	1.66156	1723.61	4.54343	1723.61	-13.7737
1724.57	1.91938	1724.57	5.18749	1724.57	-14.3721
1725.54	2.17334	1725.54	6.58298	1725.54	-15.465
1726.5	1.60239	1726.5	5.86715	1726.5	-16.2069
1727.47	-0.54577	1727.47	1.51953	1727.47	-16.4645
1728.43	-1.54199	1728.43	-0.88181	1728.43	-16.7749
1729.39	0.04544	1729.39	0.70028	1729.39	-17.7343
1730.36	1.6418	1730.36	2.9739	1730.36	-18.1293
1731.32	1.70578	1731.32	4.80302	1731.32	-16.7026
1732.29	1.2543	1732.29	6.00937	1732.29	-14.8831
1733.25	1.63421	1733.25	6.35342	1733.25	-14.3557
1734.22	2.55608	1734.22	6.02242	1734.22	-14.8577
1735.18	2.89291	1735.18	5.37971	1735.18	-15.1325
1736.14	2.31833	1736.14	4.61541	1736.14	-14.8349
1737.11	1.21135	1737.11	3.89658	1737.11	-14.7219
1738.07	-0.16876	1738.07	3.34015	1738.07	-15.4009
1739.04	-1.19129	1739.04	3.24026	1739.04	-16.4563
1740	-0.44903	1740	4.30758	1740	-17.0183
1740.96	1.99499	1740.96	6.48508	1740.96	-17.0623
1741.93	2.37573	1741.93	6.99066	1741.93	-17.4267
1742.89	-1.37999	1742.89	4.24474	1742.89	-18.9484
1743.86	-3.01299	1743.86	3.01113	1743.86	-19.0808
1744.82	-0.76651	1744.82	4.93884	1744.82	-16.3885
1745.79	1.37287	1745.79	6.31138	1745.79	-14.3062
1746.75	2.45829	1746.75	5.49683	1746.75	-14.2433
1747.71	2.74892	1747.71	4.13791	1747.71	-14.7797
1748.68	1.9731	1748.68	3.53279	1748.68	-14.7362
1749.64	0.82678	1749.64	3.48885	1749.64	-14.3886
1750.61	0.65844	1750.61	3.43093	1750.61	-14.6738
1751.57	1.50309	1751.57	3.20417	1751.57	-15.5859
1752.54	1.77783	1752.54	2.93131	1752.54	-15.8748
1753.5	0.43566	1753.5	2.68874	1753.5	-14.7055
1754.46	-1.11156	1754.46	2.49593	1754.46	-13.3002
1755.43	-0.58513	1755.43	2.45926	1755.43	-13.5572
1756.39	1.52971	1756.39	2.48649	1756.39	-15.1329
1757.36	2.42958	1757.36	1.83982	1757.36	-16.2345
1758.32	1.91825	1758.32	0.29888	1758.32	-16.8741
1759.29	1.98849	1759.29	0.14297	1759.29	-17.0467
1760.25	3.38543	1760.25	2.58014	1760.25	-16.5325
1761.21	4.23088	1761.21	4.26409	1761.21	-16.0373
1762.18	3.06713	1762.18	2.77431	1762.18	-15.845
1763.14	1.72467	1763.14	1.01959	1763.14	-15.7717
1764.11	2.03858	1764.11	1.57736	1764.11	-15.9546
1765.07	2.9557	1765.07	3.25343	1765.07	-16.0751
1766.04	2.30819	1766.04	4.16511	1766.04	-15.3573
1767	0.21333	1767	4.13432	1767	-13.9006
1767.96	-0.54434	1767.96	3.61558	1767.96	-12.9795
1768.93	1.57203	1768.93	2.53543	1768.93	-13.1549
1769.89	3.65454	1769.89	1.82744	1769.89	-13.7091
1770.86	2.91803	1770.86	2.87024	1770.86	-14.2851
1771.82	1.09767	1771.82	4.27562	1771.82	-14.7283
1772.79	0.86114	1772.79	3.45566	1772.79	-14.8119
1773.75	1.81657	1773.75	1.21274	1773.75	-14.5924
1774.71	2.53658	1774.71	0.81004	1774.71	-13.9467
1775.68	2.74691	1775.68	2.66948	1775.68	-12.9347
1776.64	2.00662	1776.64	3.74202	1776.64	-13.1935
1777.61	-0.08065	1777.61	2.46761	1777.61	-15.7133
1778.57	-2.14325	1778.57	0.95108	1778.57	-18.3163
1779.53	-2.92402	1779.53	1.37404	1779.53	-18.8764
1780.5	-2.50508	1780.5	3.08711	1780.5	-17.8398
1781.46	-0.69349	1781.46	4.50936	1781.46	-16.0105
1782.43	2.76722	1782.43	5.66778	1782.43	-13.1969
1783.39	4.3037	1783.39	5.85314	1783.39	-12.1359
1784.36	2.58189	1784.36	4.26873	1784.36	-14.3549
1785.32	1.11565	1785.32	3.03618	1785.32	-15.8254
1786.28	0.34215	1786.28	2.89266	1786.28	-15.2698
1787.25	0.33942	1787.25	2.86928	1787.25	-14.2411
1788.21	2.03475	1788.21	2.25637	1788.21	-13.113
1789.18	3.90856	1789.18	1.52478	1789.18	-12.4458
1790.14	4.09026	1790.14	1.08848	1790.14	-13.2157
1791.11	2.74322	1791.11	1.14473	1791.11	-14.9381
1792.07	0.54487	1792.07	2.39693	1792.07	-16.1817
1793.03	-1.9069	1793.03	4.70658	1793.03	-16.4636
1794	-2.99524	1794	5.85916	1794	-16.4633
1794.96	-1.33556	1794.96	3.98525	1794.96	-16.757
1795.93	1.35923	1795.93	1.03669	1795.93	-16.9882
1796.89	1.75609	1796.89	0.87333	1796.89	-16.2855
1797.86	-0.03154	1797.86	3.33556	1797.86	-14.7502
1798.82	-1.50142	1798.82	4.7475	1798.82	-14.8472
1799.78	-2.794	1799.78	4.96015	1799.78	-17.4103
1800.75	-3.27266	1800.75	4.48198	1800.75	-18.9309
1801.71	-2.24486	1801.71	2.57012	1801.71	-18.8727
1802.68	-1.36082	1802.68	1.20777	1802.68	-18.0227
1803.64	-1.53738	1803.64	1.35329	1803.64	-15.5845
1804.6	-1.67844	1804.6	1.93012	1804.6	-13.5697
1805.57	-0.61985	1805.57	2.08226	1805.57	-14.1599
1806.53	0.83161	1806.53	2.17632	1806.53	-15.7927
1807.5	1.16101	1807.5	3.16778	1807.5	-15.5172
1808.46	0.38312	1808.46	4.90803	1808.46	-13.3851
1809.43	-0.10349	1809.43	5.91551	1809.43	-12.2497
1810.39	0.36498	1810.39	5.47341	1810.39	-13.5136
1811.35	0.93846	1811.35	4.54737	1811.35	-15.0718
1812.32	0.83292	1812.32	3.7846	1812.32	-14.6802
1813.28	0.36055	1813.28	3.23267	1813.28	-13.6125
1814.25	-0.04196	1814.25	3.03981	1814.25	-14.3737
1815.21	-0.34173	1815.21	3.13459	1815.21	-16.3905
1816.17	-0.54346	1816.17	3.09257	1816.17	-17.2183
1817.14	-0.62269	1817.14	2.88926	1817.14	-16.5691
1818.1	0.24026	1818.1	3.62739	1818.1	-16.2385
1819.07	2.64164	1819.07	5.99193	1819.07	-17.0511
1820.03	4.32627	1820.03	7.81457	1820.03	-17.5606
1821	3.06613	1821	7.00494	1821	-16.2913
1821.96	0.25414	1821.96	4.80244	1821.96	-14.3051
1822.92	-1.54308	1822.92	3.67661	1822.92	-13.8266
1823.89	-2.29428	1823.89	3.62802	1823.89	-14.8471
1824.85	-1.76178	1824.85	3.23599	1824.85	-15.1962
1825.82	1.11611	1825.82	1.90739	1825.82	-14.4341
1826.78	2.80915	1826.78	1.5918	1826.78	-13.983
1827.75	1.66481	1827.75	3.50746	1827.75	-14.0563
1828.71	0.80259	1828.71	5.23173	1828.71	-14.468
1829.67	2.4986	1829.67	5.61977	1829.67	-15.5795
1830.64	4.31248	1830.64	5.40785	1830.64	-16.6172
1831.6	3.63649	1831.6	5.22729	1831.6	-16.7975
1832.57	1.31876	1832.57	5.07056	1832.57	-16.3285
1833.53	-1.25563	1833.53	4.62781	1833.53	-15.6341
1834.5	-3.26211	1834.5	3.96688	1834.5	-14.9035
1835.46	-3.25459	1835.46	3.61756	1835.46	-14.2461
1836.42	-0.52256	1836.42	3.87821	1836.42	-13.7318
1837.39	2.67613	1837.39	4.49965	1837.39	-13.3546
1838.35	3.49759	1838.35	5.25897	1838.35	-13.0969
1839.32	2.52375	1839.32	5.97031	1839.32	-12.9832
1840.28	1.58165	1840.28	5.88514	1840.28	-13.1308
1841.24	0.62022	1841.24	4.9572	1841.24	-13.5419
1842.21	0.69667	1842.21	3.84122	1842.21	-14.1172
1843.17	2.32843	1843.17	2.27521	1843.17	-15.0637
1844.14	3.326	1844.14	1.6156	1844.14	-15.4573
1845.1	2.63524	1845.1	2.74208	1845.1	-14.7844
1846.07	1.89245	1846.07	4.06449	1846.07	-13.9155
1847.03	2.40213	1847.03	4.74881	1847.03	-13.1252
1847.99	3.21482	1847.99	4.95801	1847.99	-12.6048
1848.96	3.50081	1848.96	4.77239	1848.96	-12.7219
1849.92	3.21859	1849.92	4.24946	1849.92	-13.3096
1850.89	2.06535	1850.89	3.38095	1850.89	-13.8569
1851.85	-0.10332	1851.85	2.11542	1851.85	-14.2797
1852.82	-1.45829	1852.82	1.38697	1852.82	-14.6062
1853.78	-0.51582	1853.78	2.1143	1853.78	-14.6717
1854.74	0.47345	1854.74	2.76914	1854.74	-14.8815
1855.71	-0.69591	1855.71	2.01937	1855.71	-15.8705
1856.67	-2.13157	1856.67	0.85476	1856.67	-16.8763
1857.64	-0.97367	1857.64	0.24145	1857.64	-16.9996
1858.6	1.69881	1858.6	0.28925	1858.6	-16.3448
1859.57	2.90266	1859.57	1.24617	1859.57	-14.9227
1860.53	2.23405	1860.53	2.94225	1860.53	-13.0776
1861.49	1.11308	1861.49	4.54951	1861.49	-12.238
1862.46	0.27109	1862.46	5.63709	1862.46	-13.1016
1863.42	-0.18544	1863.42	5.85064	1863.42	-15.2951
1864.39	-0.13747	1864.39	4.68197	1864.39	-18.6325
1865.35	0.42812	1865.35	2.86989	1865.35	-21.8673
1866.32	1.70198	1866.32	2.62359	1866.32	-21.1015
1867.28	3.85665	1867.28	4.12313	1867.28	-15.7992
1868.24	4.23974	1868.24	4.88978	1868.24	-13.3813
1869.21	1.28459	1869.21	4.5488	1869.21	-15.7502
1870.17	0.03439	1870.17	4.30602	1870.17	-16.9152
1871.14	3.04028	1871.14	4.20896	1871.14	-15.0062
1872.1	5.18703	1872.1	4.32564	1872.1	-13.3727
1873.07	3.7856	1873.07	4.67034	1873.07	-13.4296
1874.03	1.8678	1874.03	5.24487	1874.03	-13.8759
1874.99	2.09625	1874.99	6.42284	1874.99	-13.3086
1875.96	3.43551	1875.96	7.66436	1875.96	-12.5448
1876.92	3.74438	1876.92	7.99618	1876.92	-13.5318
1877.89	2.91667	1877.89	7.39339	1877.89	-16.0979
1878.85	2.56838	1878.85	6.61013	1878.85	-17.5116
1879.82	3.52094	1879.82	5.92826	1879.82	-16.444
1880.78	4.18002	1880.78	5.24921	1880.78	-15.2319
1881.74	2.72618	1881.74	4.04319	1881.74	-16.2055
1882.71	0.78459	1882.71	3.17485	1882.71	-17.5835
1883.67	0.71107	1883.67	4.46136	1883.67	-16.518
1884.64	1.70685	1884.64	6.72053	1884.64	-14.2758
1885.6	1.60061	1885.6	6.81528	1885.6	-14.3257
1886.56	0.49478	1886.56	4.9018	1886.56	-16.4359
1887.53	0.5584	1887.53	3.89312	1887.53	-16.7918
1888.49	2.42789	1888.49	4.68921	1888.49	-14.2652
1889.46	4.07758	1889.46	5.78103	1889.46	-12.5136
1890.42	4.05684	1890.42	6.15826	1890.42	-14.2555
1891.38	3.19551	1891.38	5.84704	1891.38	-17.1783
1892.35	2.71648	1892.35	4.79911	1892.35	-17.6557
1893.31	2.59526	1893.31	3.15348	1893.31	-16.1361
1894.28	2.70054	1894.28	1.86392	1894.28	-15.7608
1895.24	3.24989	1895.24	0.71978	1895.24	-17.2761
1896.21	3.3273	1896.21	0.61564	1896.21	-17.5411
1897.17	2.50913	1897.17	2.64477	1897.17	-15.5127
1898.13	1.86057	1898.13	4.05222	1898.13	-13.812
1899.1	1.52927	1899.1	3.78501	1899.1	-12.4642
1900.06	1.40358	1900.06	3.58646	1900.06	-11.9245
1901.03	1.52441	1901.03	5.08038	1901.03	-12.8441
1901.99	1.74645	1901.99	6.50244	1901.99	-14.3626
1902.96	2.04353	1902.96	5.39812	1902.96	-15.9102
1903.92	2.28484	1903.92	2.71898	1903.92	-17.1838
1904.88	1.98706	1904.88	1.04528	1904.88	-17.583
1905.85	1.15874	1905.85	0.98773	1905.85	-17.0574
1906.81	1.07816	1906.81	1.81529	1906.81	-16.7122
1907.78	2.74276	1907.78	3.4281	1907.78	-17.3447
1908.74	4.49368	1908.74	4.96113	1908.74	-17.8412
1909.71	4.8674	1909.71	5.63526	1909.71	-16.7678
1910.67	4.27422	1910.67	5.69105	1910.67	-15.1653
1911.63	2.78119	1911.63	5.28674	1911.63	-14.6819
1912.6	0.95748	1912.6	4.60908	1912.6	-15.0258
1913.56	0.57652	1913.56	4.06711	1913.56	-15.2734
1914.53	1.66765	1914.53	3.75877	1914.53	-15.2781
1915.49	2.52813	1915.49	3.90023	1915.49	-15.1436
1916.46	2.49906	1916.46	4.56179	1916.46	-14.9217
1917.42	2.06198	1917.42	5.07386	1917.42	-14.9585
1918.38	1.51727	1918.38	4.84453	1918.38	-15.5831
1919.35	1.48893	1919.35	4.32369	1919.35	-16.3924
1920.31	3.37883	1920.31	4.39362	1920.31	-16.6478
1921.28	6.90004	1921.28	4.97815	1921.28	-16.3686
1922.24	8.09695	1922.24	4.99478	1922.24	-15.7723
1923.2	5.73616	1923.2	3.96935	1923.2	-14.5191
1924.17	4.37084	1924.17	3.67914	1924.17	-13.9006
1925.13	4.45795	1925.13	4.78682	1925.13	-14.2762
1926.1	4.85737	1926.1	5.57179	1926.1	-14.7221
1927.06	5.60493	1927.06	5.18011	1927.06	-15.5205
1928.03	6.26196	1928.03	4.92712	1928.03	-15.7805
1928.99	6.73793	1928.99	5.64774	1928.99	-14.4374
1929.95	6.88552	1929.95	6.78178	1929.95	-12.718
1930.92	6.42958	1930.92	8.07213	1930.92	-11.7286
1931.88	5.52999	1931.88	9.13908	1931.88	-11.6529
1932.85	4.70495	1932.85	8.82543	1932.85	-12.9052
1933.81	4.05745	1933.81	6.92422	1933.81	-15.5408
1934.78	2.96938	1934.78	5.57099	1934.78	-17.8269
1935.74	0.45024	1935.74	5.92785	1935.74	-19.0004
1936.7	-1.26887	1936.7	6.78623	1936.7	-19.4454
1937.67	0.20574	1937.67	7.66025	1937.67	-19.1688
1938.63	2.74764	1938.63	8.21266	1938.63	-18.594
1939.6	3.72473	1939.6	7.89122	1939.6	-18.4184
1940.56	3.84628	1940.56	7.00126	1940.56	-18.2477
1941.53	5.34467	1941.53	5.84739	1941.53	-16.9083
1942.49	7.84209	1942.49	4.76277	1942.49	-14.6334
1943.45	8.39903	1943.45	4.76732	1943.45	-12.963
1944.42	6.13275	1944.42	6.1061	1944.42	-12.4581
1945.38	3.20031	1945.38	7.5001	1945.38	-12.4363
1946.35	1.26242	1946.35	7.93502	1946.35	-12.3636
1947.31	0.72156	1947.31	7.94393	1947.31	-12.349
1948.28	2.56871	1948.28	8.47041	1948.28	-12.5938
1949.24	6.21129	1949.24	9.34855	1949.24	-13.0597
1950.2	7.84697	1950.2	9.53252	1950.2	-13.5431
1951.17	7.27405	1951.17	8.98683	1951.17	-14.0752
1952.13	6.10626	1952.13	7.96147	1952.13	-14.4664
1953.1	3.99067	1953.1	6.07841	1953.1	-14.6197
1954.06	2.69813	1954.06	4.92016	1954.06	-14.8547
1955.03	3.1813	1955.03	5.03469	1955.03	-15.5044
1955.99	3.76956	1955.99	5.83246	1955.99	-15.8016
1956.95	3.20715	1956.95	7.99862	1956.95	-14.7063
1957.92	2.40474	1957.92	9.75765	1957.92	-13.5392
1958.88	2.58625	1958.88	7.83212	1958.88	-14.4064
1959.85	3.45197	1959.85	3.746	1959.85	-16.4855
1960.81	4.06973	1960.81	2.59147	1960.81	-17.0196
1961.78	4.35018	1961.78	4.99888	1961.78	-15.626
1962.74	4.79114	1962.74	6.6041	1962.74	-15.1189
1963.7	5.7957	1963.7	5.79066	1963.7	-17.467
1964.67	6.52454	1964.67	5.26799	1964.67	-18.6658
1965.63	6.69197	1965.63	5.70954	1965.63	-16.3813
1966.6	6.51871	1966.6	6.88903	1966.6	-13.766
1967.56	6.13244	1967.56	9.98397	1967.56	-12.8879
1968.52	5.49735	1968.52	12.6893	1968.52	-12.8443
1969.49	4.2658	1969.49	11.3503	1969.49	-12.5715
1970.45	2.85816	1970.45	7.82787	1970.45	-12.0972
1971.42	2.1998	1971.42	6.98414	1971.42	-11.6584
1972.38	2.37166	1972.38	9.27869	1972.38	-11.439
1973.35	2.60465	1973.35	10.3871	1973.35	-11.9346
1974.31	2.47979	1974.31	7.9497	1974.31	-13.4225
1975.27	2.04992	1975.27	4.93196	1975.27	-14.9928
1976.24	1.11605	1976.24	4.3903	1976.24	-15.6316
1977.2	0.24871	1977.2	5.35327	1977.2	-15.7901
1978.17	0.83277	1978.17	6.1199	1978.17	-16.6954
1979.13	2.40518	1979.13	6.78423	1979.13	-17.8052
1980.1	3.22881	1980.1	7.91689	1980.1	-16.791
1981.06	3.2971	1981.06	9.41932	1981.06	-13.834
1982.02	3.74359	1982.02	9.93755	1982.02	-11.4567
1982.99	4.8318	1982.99	9.15008	1982.99	-10.2562
1983.95	5.48459	1983.95	8.58145	1983.95	-10.6143
1984.92	5.09672	1984.92	9.09167	1984.92	-12.9247
1985.88	4.22758	1985.88	9.79786	1985.88	-15.5148
1986.85	3.36758	1986.85	9.72474	1986.85	-16.694
1987.81	2.74378	1987.81	9.17615	1987.81	-16.5005
1988.77	3.02888	1988.77	9.02669	1988.77	-14.8413
1989.74	4.28213	1989.74	9.31856	1989.74	-11.5427
1990.7	5.30456	1990.7	9.04037	1990.7	-10.172
1991.67	6.08411	1991.67	7.5709	1991.67	-11.8862
1992.63	6.67809	1992.63	7.06227	1992.63	-12.7404
1993.59	7.29181	1993.59	8.87439	1993.59	-11.5712
1994.56	7.40241	1994.56	9.72688	1994.56	-10.9876
1995.52	6.22852	1995.52	7.25966	1995.52	-12.2293
1996.49	5.18023	1996.49	5.0453	1996.49	-13.7768
1997.45	5.3613	1997.45	5.91769	1997.45	-15.26
1998.41	6.00575	1998.41	7.88196	1998.41	-16.1193
1999.38	6.25323	1999.38	8.46942	1999.38	-15.017
2000.34	6.06106	2000.34	7.77458	2000.34	-12.704
2001.31	5.3935	2001.31	6.56465	2001.31	-12.0894
2002.27	4.17264	2002.27	4.86763	2002.27	-13.8104
2003.24	3.15142	2003.24	3.55792	2003.24	-15.3212
2004.2	2.74531	2004.2	2.65018	2004.2	-15.8147
2005.16	2.36789	2005.16	2.58308	2005.16	-15.8284
2006.13	1.32204	2006.13	4.19034	2006.13	-15.3525
2007.09	0.63744	2007.09	6.05789	2007.09	-14.8112
2008.06	1.31239	2008.06	6.96686	2008.06	-14.4302
2009.02	2.76097	2009.02	7.44133	2009.02	-14.2588
2009.99	4.52632	2009.99	8.70211	2009.99	-14.4307
2010.95	6.20594	2010.95	10.165	2010.95	-14.8446
2011.91	7.21226	2011.91	9.71698	2011.91	-15.2969
2012.88	7.41944	2012.88	7.28306	2012.88	-15.6709
2013.84	7.09619	2013.84	5.60215	2013.84	-15.7596
2014.81	6.3942	2014.81	6.2476	2014.81	-15.442
2015.77	5.57689	2015.77	7.50029	2015.77	-15.2569
2016.74	4.87279	2016.74	7.58308	2016.74	-16.0973
2017.7	4.32198	2017.7	6.93874	2017.7	-17.0785
2018.66	3.93805	2018.66	6.1724	2018.66	-15.9254
2019.63	3.76566	2019.63	5.41516	2019.63	-13.5829
2020.59	4.0631	2020.59	5.26488	2020.59	-13.6526
2021.56	4.76225	2021.56	5.61778	2021.56	-15.8387
2022.52	5.42446	2022.52	5.28483	2022.52	-16.3484
2023.48	5.92755	2023.48	4.08889	2023.48	-14.4482
2024.45	5.96258	2024.45	3.96636	2024.45	-12.8996
2025.41	5.36726	2025.41	5.93318	2025.41	-13.0739
2026.38	4.23496	2026.38	8.15855	2026.38	-13.8803
[truncated: 1,529 more rows]

## Sheet: Figure 2b
	WO3	Total-fitted	Fitted line 1	Fitted line 2	Fitted line 3	Fitted line 4			def-WO3	Total-fitted	Fitted line 1	Fitted line 2	Fitted line 3	Fitted line 4			Cu-def-WO3	Total-fitted	Fitted line 1	Fitted line 2	Fitted line 3	Fitted line 4
43.574	12633	13002.2	12843.8	12751.4	12610.7	12604.3		43.389	12052	12184	12095.1	11974.3	11917.6	11928		43.407	11183	11528.2	11450.2	11313.1	11267.3	11277.7	11528.2
43.474	12756	12977.3	12814.8	12717.8	12573.5	12567		43.289	11964	12157.4	12066.1	11940.4	11882.2	11892.7		43.307	11392	11503.2	11423.1	11280.6	11233.7	11244.2	11503.2
43.374	12850	12952.6	12785.9	12684.1	12536.1	12529.3		43.189	12014	12131	12037.3	11906.3	11846.7	11857.3		43.207	11394	11478.6	11396.4	11248.1	11200	11210.7	11478.6
43.274	12850	12928.7	12757.6	12650.5	12498.7	12491.6		43.089	12201	12104.5	12008.3	11871.6	11810.5	11821.3		43.107	11615	11453.8	11369.4	11215	11165.7	11176.5	11453.8
43.174	12955	12905	12729.3	12616.7	12460.9	12453.6		42.989	12301	12078.1	11979.3	11836.7	11774	11785		43.007	11813	11428.8	11342.1	11181.2	11130.6	11141.7	11428.8
43.074	13347	12880.8	12700.3	12581.8	12421.9	12414.3		42.889	12357	12052.1	11950.6	11801.7	11737.3	11748.5		42.907	11705	11404.7	11315.7	11147.9	11096	11107.2	11404.7
42.974	13161	12858	12672.5	12547.7	12383.5	12375.6		42.789	12500	12026.3	11921.9	11766.3	11700.1	11711.5		42.807	11925	11380.5	11289	11113.9	11060.6	11072	11380.5
42.874	13477	12835	12644.3	12512.7	12344	12335.9		42.689	12789	12000.1	11892.8	11730	11662	11673.5		42.707	12152	11356.1	11262	11079.2	11024.4	11036	11356.1
42.774	13488	12812.9	12616.8	12477.9	12304.5	12296.1		42.589	12677	11975	11864.6	11694.1	11624.2	11636		42.607	12165	11332.5	11235.6	11044.6	10988.3	11000	11332.5
42.674	13671	12791.1	12589.3	12442.7	12264.4	12255.7		42.489	13093	11949.2	11835.6	11657	11585.1	11597		42.507	12274	11309.1	11209.5	11009.6	10951.8	10963.7	11309.1
42.574	13920	12769.5	12561.9	12406.9	12223.6	12214.5		42.389	13304	11923.6	11806.6	11619.2	11545.3	11557.4		42.407	12274	11286.6	11184.1	10974.7	10915.3	10927.4	11286.6
42.474	14223	12748	12534.2	12370.3	12181.7	12172.3		42.289	13497	11898.1	11777.6	11580.9	11504.9	11517.1		42.307	12631	11263.8	11158.1	10938.8	10877.6	10889.9	11263.8
42.374	14213	12727.8	12507.6	12334	12139.9	12130.1		42.189	13649	11873.1	11749	11542.2	11463.9	11476.4		42.207	13022	11240.6	11131.7	10901.5	10838.6	10851.1	11240.6
42.274	14671	12707.4	12480.4	12296.5	12096.5	12086.4		42.089	13816	11848.6	11720.6	11503	11422.4	11435.1		42.107	12980	11218.5	11106.3	10864.6	10799.7	10812.4	11218.5
42.174	14813	12687.9	12453.9	12258.7	12052.8	12042.2		41.989	13769	11825.4	11693.3	11464.2	11381.1	11393.9		42.007	13170	11197	11081.2	10827	10760.3	10773.2	11197
42.074	15037	12669.1	12427.8	12220.5	12008.3	11997.2		41.889	14223	11801.8	11665.5	11423.9	11338.3	11351.3		41.907	13525	11175.4	11056	10788.4	10719.7	10732.7	11175.4
41.974	15362	12651	12402	12181.5	11962.7	11951.2		41.789	14338	11779.2	11638.5	11383.4	11295.1	11308.3		41.807	13876	11154	11030.7	10748.8	10677.9	10691.1	11154
41.874	15447	12634.4	12377.3	12142.6	11916.9	11904.9		41.689	14707	11756.9	11611.5	11341.8	11250.8	11264.1		41.707	13817	11134.3	11006.9	10709.4	10636.4	10649.7	11134.3
41.774	15655	12619.1	12353.4	12103.4	11870.5	11857.9		41.589	14872	11735.6	11585.3	11299.8	11205.8	11219.3		41.607	14041	11115.4	10983.7	10669.4	10594.1	10607.6	11115.4
41.674	15855	12605.3	12330.7	12063.9	11823.4	11810.2		41.489	14845	11716.1	11560.7	11258	11161.1	11174.7		41.507	14028	11098.3	10962.1	10629.7	10551.9	10565.6	11098.3
41.574	15948	12593.6	12309.6	12024.4	11776	11762.2		41.389	14956	11698.2	11537.4	11216.1	11116	11129.7		41.407	14171	11082.7	10941.7	10589.6	10509.3	10523.1	11082.7
41.474	15880	12584.6	12290.7	11985.7	11728.9	11714.5		41.289	14681	11683.5	11516.9	11175.4	11071.8	11085.7		41.307	14222	11069	10923.1	10549.5	10466.5	10480.5	11069
41.374	15860	12578.6	12274.3	11947.5	11681.9	11666.8		41.189	14931	11670.2	11497.6	11134	11026.9	11040.9		41.207	13835	11059	10907.8	10510.8	10425.2	10439.2	11059
41.274	15954	12575.4	12260.2	11909.5	11634.7	11618.8		41.089	14639	11660.6	11481.6	11093.8	10983	10997.1		41.107	13847	11051.7	10894.9	10472.4	10383.8	10398	11051.7
41.174	15471	12577.4	12250.5	11873.6	11589.2	11572.4		40.989	14602	11654.1	11468.4	11054	10939.4	10953.5		41.007	13972	11046.8	10884.2	10433.7	10342.1	10356.3	11046.8
41.074	15391	12583.4	12244.3	11838.6	11543.9	11526.4		40.889	14425	11651.5	11458.6	11015.1	10896.4	10910.6		40.907	13342	11047.4	10878.5	10397.4	10302.6	10316.9	11047.4
40.974	15553	12593.2	12241.2	11803.6	11498.2	11479.7		40.789	14159	11653.5	11453.1	10977.4	10854.3	10868.6		40.807	13191	11052.1	10876.7	10361.9	10263.7	10278	11052.1
40.874	15186	12608.9	12243.3	11770.6	11453.8	11434.3		40.689	13985	11660.3	11451.8	10940.5	10813	10827.2		40.707	13092	11061.3	10878.9	10326.9	10225.2	10239.5	11061.3
40.774	14576	12632.1	12251.9	11740.3	11411.6	11391		40.589	13458	11673.5	11456.5	10905.9	10773.5	10787.7		40.607	12862	11076	10886.1	10293	10187.5	10201.8	11076
40.674	14295	12662.1	12266.6	11711.8	11370.4	11348.5		40.489	13165	11693	11467	10872.5	10735.2	10749.3		40.507	12459	11097.3	10899.5	10260.8	10151.4	10165.6	11097.3
40.574	14130	12699.5	12287.7	11684.6	11329.8	11306.7		40.389	12764	11720	11484.3	10841	10698.3	10712.2		40.407	12229	11125.4	10919.2	10229.7	10116.2	10130.2	11125.4
40.474	13728	12746	12316.8	11659.7	11290.7	11266.2		40.289	12518	11754.8	11508.8	10810.7	10662.5	10676.1		40.307	11669	11162.3	10947.1	10200.8	10083	10096.8	11162.3
40.374	13547	12802	12354.3	11636.4	11252.3	11226.3		40.189	12182	11798.7	11541.7	10782.1	10627.9	10641.2		40.207	11417	11208	10983.2	10173.2	10050.8	10064.3	11208
40.274	13159	12869.7	12402.3	11615.4	11215.4	11187.7		40.089	11830	11853.3	11584.5	10755.1	10594.6	10607.6		40.107	11479	11262.9	11027.9	10145.8	10018.5	10031.6	11262.9
40.174	12801	12951.1	12462.7	11596.8	11179.8	11150.3		39.989	11698	11919.6	11638.2	10729.2	10562.1	10574.5		40.007	11412	11329.3	11083.2	10119.1	9986.74	9999.33	11329.3
40.074	12809	13048.1	12537.2	11579.5	11144.5	11112.9		39.889	11667	12000	11705.1	10703.9	10529.8	10541.6		39.907	11319	11410	11152	10093.2	9955.47	9967.43	11410
39.974	12785	13165.3	12630.2	11563.5	11109.4	11075.6		39.789	11714	12098.2	11788.7	10679.2	10497.7	10508.6		39.807	11487	11507.9	11237.3	10067.3	9923.9	9935.05	11507.9
39.874	12693	13309.9	12748.8	11549.5	11075	11038.6		39.689	11727	12220.8	11895.6	10655.2	10465.8	10475.7		39.707	11327	11630.6	11346.2	10042.5	9893.2	9903.32	11630.6
39.774	12892	13491.4	12902.4	11536.3	11040.2	11000.9		39.589	11883	12377.7	12035.4	10631.5	10433.9	10442.4		39.607	11668	11786.3	11486.9	10017.2	9861.75	9870.55	11786.3
39.674	13228	13725.7	13106.4	11523.9	11004.8	10962.1		39.489	12145	12585.4	12224.4	10607.7	10401.5	10408.3		39.507	12105	11990.5	11674.7	9991.21	9829.37	9836.42	11990.5
39.574	13665	14036.7	13384.4	11512	10968.6	10921.9		39.389	12868	12869.2	12487.8	10582.5	10367.5	10371.9		39.407	12660	12267.5	11933.6	9964.11	9795.92	9800.53	12267.5
39.474	14212	14459.2	13771.1	11500.5	10931.4	10879.9		39.289	13497	13271.3	12866.9	10556.3	10332.5	10333.5		39.307	13422	12654.1	12299.8	9935.32	9761.16	9762.2	12654.1
39.374	14876	15042.6	14314.9	11489.1	10893.2	10835.6		39.189	14353	13852.4	13421.8	10528.4	10296.5	10292.4		39.207	14118	13205	12827	9905.15	9726.12	9721.67	13205
39.274	16247	15850.7	15079.2	11475.8	10851.9	10786.8		39.089	15623	14697.7	14236.1	10497.5	10259.5	10247.1		39.107	15423	13993.1	13586.7	9871.64	9690.18	9676.88	13993.1
39.174	17378	16969.6	16149	11461.7	10809.2	10734.2		38.989	16929	15921.4	15421.5	10463.6	10223.6	10197.6		39.007	17144	15114.9	14672.7	9833.52	9654.31	9626.43	15114.9
39.074	19387	18498.8	17622.8	11444.2	10762.8	10674.9		38.889	19312	17659.9	17110.5	10423.4	10189	10140.2		38.907	19103	16688.1	16198.7	9790.11	9621.64	9569.53	16688.1
38.974	21136	20554.5	19615.4	11424.4	10714.6	10609.8		38.789	21915	20069.8	19453.2	10376.2	10161.1	10074.1		38.807	21544	18843	18288.8	9739.95	9596.6	9504.56	18843
38.874	24118	23251.3	22239.5	11398.8	10661.8	10534.7		38.689	25684	23303.3	22592.4	10318.3	10145.2	9995.54		38.707	25062	21706.9	21060.9	9679.57	9584.58	9427.89	21706.9
38.774	28027	26693.1	25597.1	11364.8	10602.9	10446.6		38.589	29960	27487	26640.8	10248.3	10153	9902.7		38.607	29055	25386.3	24608.6	9607.59	9596.64	9337.93	25386.3
38.674	32104	30955.8	29761.4	11322.3	10539.2	10344.9		38.489	34878	32684.4	31644	10164.4	10200.1	9793.47		38.507	33047	29940	28973.8	9524.26	9649.57	9234.71	29940
38.574	37004	36060	34750.8	11269.2	10469.9	10226.8		38.389	41355	38857.9	37541.1	10061.6	10303.9	9662.56		38.407	38186	35344.5	34111.7	9426.01	9760.21	9114.36	35344.5
38.474	43516	41949.6	40505.9	11201.1	10391.6	10086.9		38.289	47854	45844.4	44142.4	9940.22	10490.5	9509.94		38.307	44657	41470.8	39869.5	9308.7	9947.64	8972.41	41470.8
38.374	49593	48481.9	46881.4	11120.4	10307.6	9926.79		38.189	54818	53324.6	51100.9	9799.39	10785.5	9334.08		38.207	50658	48069.9	45973.4	9174.41	10237.5	8810.46	48069.9
38.274	56492	55404	53621.3	11025.7	10216.8	9743.62		38.089	62173	60811.5	57904.9	9638.49	11211.3	9133.68		38.107	56437	54750.2	52010.3	9024.54	10651.5	8629.34	54750.2
38.174	63389	62352.9	60360	10918.8	10120.1	9537.42		37.989	68451	67659.5	63892.8	9462.22	11786.6	8912.46		38.007	61805	60976	57430.9	8861.47	11203.6	8430.47	60976
38.074	70305	68855.3	66621.3	10802.2	10017.6	9308.13		37.889	73862	73108.6	68303.4	9275.15	12513.8	8673.41		37.907	66596	66097.7	61585.1	8688.69	11894.8	8215.87	66097.7
37.974	75580	74353.8	71845.2	10685.2	9913.64	9061.25		37.789	77305	76432.2	70428.9	9086.63	13378.1	8423.28		37.807	69838	69462.9	63837.1	8514.08	12710.7	7990.86	69462.9
37.874	79205	78263.5	75443.3	10579.5	9811.34	8802.3		37.689	78355	77172.2	69853.1	8909.37	14341	8170.27		37.707	70898	70613.1	63765.1	8349.65	13617.6	7762.93	70613.1
37.774	80988	80095.3	76920.6	10500.5	9712.95	8537.44		37.589	77247	75331.1	66642	8758.84	15338.1	7921.79		37.607	70355	69468.4	61344.2	8208.98	14557.8	7537.6	69468.4
37.674	80234	79614	76032.9	10471.7	9621.44	8275.18		37.489	73442	71352.4	61317.2	8658.51	16286	7687.1		37.507	67654	66352.7	56965.6	8113.56	15456.8	7322.29	66352.7
37.574	77205	76935.8	72880.4	10523.5	9537.26	8023.14		37.389	68031	65906.4	54629.2	8638.36	17085.5	7471.78		37.407	63311	61828	51260.1	8092.96	16227.4	7122.69	61828
37.474	71912	72495.3	67871.8	10698.3	9459.34	7788.91		37.289	61822	59683.4	47331.1	8741.7	17635.5	7278.67		37.307	57617	56504.1	44891.7	8190.74	16781	6943.51	56504.1
37.374	65965	66903.7	61577.4	11048.7	9380.01	7574.73		37.189	54116	53299.9	40060.7	9037.74	17855.8	7113.01		37.207	52511	50928.3	38426.1	8465.48	17036.2	6782.94	50928.3
37.274	59152	60815	54590.5	11648.6	9291.91	7383.56		37.089	47553	47272	33286.6	9618.68	17693.4	6971.15		37.107	46846	45575.3	32298.3	9008.24	16945.3	6643.08	45575.3
37.174	52906	54836.4	47432.4	12591.1	9183.93	7213.61		36.989	42094	42041.1	27313.7	10616.3	17145.5	6849.59		37.007	41943	40852.4	26799.4	9940.18	16498.1	6521.6	40852.4
37.074	47893	49498	40518.2	13993.3	9045.65	7060.93		36.889	38539	37986.7	22292.3	12202.8	16255.7	6742.23		36.907	38571	37116.6	22088.9	11416.6	15726	6413.69	37116.6
36.974	43674	45247	34151.9	15997.2	8872.66	6923.12		36.789	35381	35439.7	18250	14593.4	15108.9	6648.24		36.807	36758	34680.1	18215.2	13624.3	14694.6	6314.58	34680.1
36.874	41175	42438.8	28523.9	18758	8662.57	6794.81		36.689	35590	34665.1	15109.2	18014.6	13797.6	6556.97		36.707	36609	33804.3	15140.9	16765.5	13488.7	6219.44	33804.3
36.774	40513	41333.8	23724.4	22432.3	8416.67	6670.42		36.589	37149	35865.1	12740.6	22687.6	12421.7	6465.06		36.607	37546	34686.2	12772.3	21031.3	12198.9	6125.86	34686.2
36.674	41950	42089.7	19758.5	27154.7	8137.71	6543.74		36.489	39692	39145.8	10991	28774.1	11070	6371.12		36.507	39869	37430.1	10985.4	26557.1	10906.9	6031.17	37430.1
36.574	44765	44754.7	16570.2	33013.7	7831.31	6411.25		36.389	44396	44471.6	9704.21	36313.5	9806.15	6270.94		36.407	43658	42014.3	9648.99	33374.2	9677.82	5933.57	42014.3
36.474	48714	49255.9	14062.9	40018.1	7503.21	6270.64		36.289	50489	51627.1	8744.45	45170.5	8671.26	6164.72		36.307	48511	48256	8642.77	41362.8	8556.67	5834.37	48256
36.374	54379	55386.6	12117.4	48064.6	7155.85	6118.06		36.189	57338	60182.6	8003.44	54992.7	7683.74	6057.37		36.207	54707	55782.7	7864.13	50214.5	7565.54	5736.37	55782.7
36.274	60807	62804.8	10614.3	56918.9	6793.32	5953.31		36.089	65812	69479.4	7396.46	65189.9	6837.99	5954.33		36.107	61648	64029.1	7234.05	59423.2	6708.64	5647.58	64029.1
36.174	68628	71025.7	9440.82	66196.9	6415.94	5774.52		35.989	73650	78666.6	6869.84	74966.9	6120.9	5873.03		36.007	68341	72262.2	6697.34	68306.3	5978.13	5583.29	72262.2
36.074	76174	79435.2	8505.07	75370.5	6028.07	5585.75		35.889	82661	86752.7	6382.22	83373.5	5504.44	5829.58		35.907	75093	79634.1	6214.88	76054.7	5355.14	5561.98	79634.1
35.974	84266	87297.3	7730.75	83772.9	5629.81	5388.52		35.789	89023	92739.2	5918.6	89437.5	4970.47	5857.74		35.807	80729	85280.6	5764.58	81830.7	4819.97	5610.06	85280.6
35.874	91328	93801.7	7064.63	90646.6	5225.29	5189.55		35.689	94165	95780.6	5468.2	92326.5	4497.02	5989.78		35.707	84432	88458.8	5336.38	84907.3	4355.08	5759.4	88458.8
35.774	95904	98151.4	6473.81	95233.3	4822.43	5000.02		35.589	95824	95418.7	5033.71	91585.1	4073.46	6266.18		35.607	86573	88715.4	4925.13	84837.8	3943.9	6040.7	88715.4
35.674	98344	99710.9	5936.66	96925.4	4427.2	4829.08		35.489	95582	91724.5	4615.94	87283	3688.41	6718.19		35.507	85617	86027	4534.82	81601.8	3578.77	6486.14	86027
35.574	98212	98190.3	5442.37	95453.4	4046.51	4686.03		35.389	91006	85281.7	4226.05	80005.6	3343.39	7375.72		35.407	82336	80797	4169.18	75608.2	3253.55	7116.56	80797
35.474	94255	93747.1	4990.94	90990.7	3691.19	4582.56		35.289	84113	76974.8	3869.56	70649.4	3037.1	8245.92		35.307	76053	73727.7	3835.68	67573.1	2968.25	7940.98	73727.7
35.374	87867	86914.4	4582.2	84084	3367.35	4523.56		35.189	74432	67769.1	3554.27	60210.4	2772.95	9315.52		35.207	68614	65629.6	3536.35	58336.4	2719.81	8942.97	65629.6
35.274	79420	78429.1	4217.69	75483.1	3079.92	4510.25		35.089	64509	58531.5	3279.74	49609.6	2547.98	10536		35.107	59968	57277.1	3273.9	48721.9	2507.76	10083.1	57277.1
35.174	68882	69059.3	3900.86	65969.4	2834.16	4541.54		34.989	53756	49935.4	3047.83	39602.6	2362.73	11831.4		35.007	51283	49301.8	3047.4	39434.4	2329.39	11292.4	49301.8
35.074	58316	59488.1	3629.45	56240.3	2628.69	4607.23		34.889	43937	42398.6	2854.56	30718	2212.71	13089.9		34.907	43086	42134.3	2854.33	31002	2181.33	12474	42134.3
34.974	48337	50267.5	3399.81	46862.5	2460.3	4693.36		34.789	34924	36079.4	2696.53	23250.2	2094.45	14173.9		34.807	35495	35983.4	2691.92	23753.7	2060.53	13507.5	35983.4
34.874	39880	41798.4	3205.62	38252.2	2322.95	4781.85		34.689	28392	30907.6	2564.75	17276.4	1999.12	14928.7		34.707	29032	30853.6	2555.75	17825.6	1962.61	14258.6	30853.6
34.774	32672	34333.8	3041.75	30677.2	2211.71	4855.55		34.589	23168	26672.9	2454.3	12713.2	1922.06	15223.8		34.607	23842	26604.1	2440.99	13195.2	1882.93	14605.5	26604.1
34.674	27075	27988.1	2902.02	24264.6	2120.65	4897.33		34.489	19029	23125.3	2361.1	9372.85	1859.44	14993.4		34.507	20288	23032.7	2341.65	9727.85	1815.77	14475.7	23032.7
34.574	22836	22761.5	2781.26	19025.1	2044.82	4893.57		34.389	15869	20057.9	2281.45	7019.84	1807.88	14263.5		34.407	16733	19959.7	2257.37	7233.65	1761.03	13880	19959.7
34.474	19587	18570.9	2675.6	14881.5	1980.64	4835.89		34.289	13439	17339.9	2212.59	5416.4	1764.83	13139		34.307	14319	17256.9	2183.93	5500.6	1714.76	12898.4	17256.9
34.374	16724	15282.9	2583.3	11701	1926.6	4722.78		34.189	11523	14903.9	2152.48	4351.71	1728.51	11761.5		34.207	12090	14851.8	2120.45	4332.62	1676.29	11654.5	14851.8
34.274	14339	12740.8	2502.35	9322.78	1880.97	4557.39		34.089	10081	12720.6	2099.3	3655.39	1697.29	10271.2		34.107	10501	12705.9	2064.48	3562.24	1643.43	10275.2	12705.9
34.174	12318	10788.4	2431.18	7582.46	1842.45	4347.32		33.989	8634	10783.1	2052.85	3201.43	1671.16	8787.23		34.007	8850	10803.3	2016.04	3060.93	1616.35	8873.68	10803.3
34.074	10267	9286.83	2369.59	6329.74	1811.06	4104.24		33.889	7511	9092.01	2011.86	2900.68	1649	7398.48		33.907	7610	9137.12	1973.54	2733.74	1593.64	7536.83	9137.12
33.974	8889	8118.3	2315.05	5434.37	1784.5	3838.84		33.789	6362	7649.33	1976.25	2695.18	1630.87	6165.15		33.807	6410	7705.35	1936.67	2516.5	1575.14	6326.75	7705.35
33.874	7629	7192.97	2266.93	4793.71	1762.34	3563.74		33.689	5567	6449.51	1944.69	2547.43	1615.57	5118.17		33.707	5777	6501.41	1903.37	2365.75	1558.92	5278.63	6501.41
33.774	6614	6444.6	2224.21	4329.64	1743.75	3290.24		33.589	4874	5478.59	1916.7	2435.3	1602.73	4265.47		33.607	4910	5515.15	1874.29	2256.61	1545.75	4408.11	5515.15
33.674	5683	5827.36	2186.41	3986.09	1728.41	3028.5		33.489	4424	4712.98	1891.36	2345.39	1591.52	3596.19		33.507	4354	4727.02	1848.27	2172.77	1534.57	3711.05	4727.02
33.574	5083	5309.63	2152.28	3723.37	1715.21	2785.67		33.389	3948	4123.58	1868.64	2270.64	1582.01	3088.47		33.407	3841	4112.22	1825.06	2105.31	1525.23	3171.52	4112.22
33.474	4505	4871.22	2121.58	3515.59	1704.06	2567.52		33.289	3669	3677.74	1847.8	2206.33	1573.53	2713.82		33.307	3744	3641.18	1803.15	2047.84	1516.29	2765.03	3641.18
33.374	4066	4498.16	2093.72	3345.51	1694.48	2377.03		33.189	3491	3343.97	1828.42	2149.76	1565.73	2443.17		33.207	3318	3286.38	1783.58	1998.65	1508.88	2467	3286.38
33.274	3819	4180.23	2067.95	3201.77	1685.81	2214.8		33.089	3296	3094.52	1810.47	2099.52	1558.65	2250.33		33.107	3156	3020.42	1765.38	1955.19	1502.08	2251.73	3020.42
33.174	3595	3909.86	2044.08	3077.5	1677.98	2080.17		32.989	3044	2906.66	1794.1	2054.84	1552.49	2113.59		33.007	2957	2820.66	1748.61	1916.56	1496.02	2097.69	2820.66
33.074	3286	3680.94	2022.3	2968.6	1671.26	1971.51		32.889	3024	2761.8	1778.46	2014.24	1546.45	2015.14		32.907	2836	2668.51	1732.94	1881.8	1490.42	1987.05	2668.51
32.974	3198	3486.94	2001.78	2871.48	1664.9	1885.26		32.789	2775	2647.64	1764.27	1977.93	1541.31	1943.27		32.807	2758	2549.92	1718.17	1850.28	1485.14	1906.32	2549.92
32.874	3022	3322.84	1982.75	2784.43	1659.19	1818.45		32.689	2767	2554.21	1750.66	1944.67	1536.24	1888.51		32.707	2624	2454.99	1704.44	1821.77	1480.36	1846.04	2454.99
32.774	2702	3184.26	1965.62	2706.52	1654.61	1768.22		32.589	2683	2475.58	1737.87	1914.35	1531.49	1845.36		32.607	2458	2376.83	1691.83	1796.08	1476.18	1799.7	2376.83
32.674	2758	3065.61	1949.07	2635.38	1649.9	1730.14		32.489	2427	2408.28	1726.42	1887.22	1527.65	1810.67		32.507	2324	2310.62	1680.17	1772.82	1472.51	1762.79	2310.62
32.574	2623	2963.78	1933.67	2570.77	1645.68	1702.04		32.389	2376	2348.98	1715.59	1862.34	1524.03	1781.43		32.407	2293	2252.92	1669.09	1751.42	1468.96	1732.13	2252.92
32.474	2569	2875.33	1919.12	2511.71	1641.7	1681.26		32.289	2338	2295.91	1705.3	1839.42	1520.56	1756.13		32.307	2200	2201.9	1658.75	1731.9	1465.77	1706.12	2201.9
32.374	2405	2798.04	1905.72	2457.95	1638.3	1666.24		32.189	2214	2248.21	1695.82	1818.57	1517.54	1734.16		32.207	2116	2156.21	1649.11	1714.05	1462.9	1683.62	2156.21
32.274	2332	2729.55	1893.13	2408.66	1635.18	1655.17		32.089	2194	2204.74	1686.77	1799.25	1514.62	1714.55		32.107	2054	2114.85	1640.05	1697.65	1460.26	1663.82	2114.85
32.174	2319	2668.01	1881.11	2363.2	1632.14	1646.72		31.989	2143	2165	1678.23	1781.41	1511.89	1697.01		32.007	2055	2076.99	1631.34	1682.36	1457.65	1646.01	2076.99
32.074	2272	2612.31	1869.73	2321.28	1629.29	1640.2		31.889	2106	2128.5	1670.12	1764.89	1509.32	1681.19		31.907	2017	2042.27	1623.09	1668.19	1455.18	1630	2042.27
31.974	2043	2562.08	1859.59	2283.17	1627.23	1635.62		31.789	2002	2095.11	1662.66	1749.78	1507.12	1667.09		31.807	1881	2010.66	1615.6	1655.4	1453.2	1615.87	2010.66
31.874	2196	2515.33	1849.35	2247.29	1624.7	1631.32		31.689	1948	2064.34	1655.66	1735.83	1505.12	1654.36		31.707	1865	1981.45	1608.45	1643.47	1451.3	1603.01	1981.45
31.774	2041	2472.52	1840.04	2214.41	1622.7	1628.06		31.589	1857	2036.07	1649.22	1723.05	1503.45	1642.98		31.607	1823	1954.48	1601.72	1632.42	1449.56	1591.36	1954.48
31.674	2027	2432.74	1831.15	2183.82	1620.78	1625.19		31.489	1941	2009.47	1642.73	1710.78	1501.52	1632.23		31.507	1765	1929.57	1595.43	1622.25	1448.03	1580.84	1929.57
31.574	1929	2395.94	1822.93	2155.59	1619.2	1622.88		31.389	1788	1985.17	1636.99	1699.76	1500.12	1622.8		31.407	1833	1906.12	1589.15	1612.45	1446.29	1570.92	1906.12
31.474	1902	2361.59	1815.14	2129.3	1617.74	1620.83		31.289	1703	1962.76	1631.75	1689.68	1499.02	1614.38		31.307	1726	1884.56	1583.45	1603.57	1444.93	1562.09	1884.56
31.374	1895	2329.4	1807.67	2104.72	1616.32	1618.92		31.189	1717	1941.75	1626.67	1680.15	1497.89	1606.55		31.207	1700	1864.47	1578.05	1595.29	1443.67	1554	1864.47
31.274	1775	2299.55	1800.9	2082.09	1615.32	1617.5		31.089	1731	1922.01	1621.72	1671.13	1496.72	1599.23		31.107	1627	1845.89	1573.09	1587.72	1442.67	1546.74	1845.89
31.174	1792	2271.42	1794.35	2060.81	1614.28	1616.1		30.989	1590	1903.96	1617.42	1663.1	1496.05	1592.91		31.007	1626	1828.45	1568.33	1580.58	1441.69	1540	1828.45
31.074	1758	2245.03	1788.16	2040.94	1613.36	1614.88		30.889	1736	1886.51	1612.8	1655.03	1494.89	1586.55		30.907	1586	1812.19	1563.87	1573.97	1440.85	1533.87	1812.19
30.974	1654	2220.49	1782.57	2022.61	1612.81	1614.05		30.789	1741	1870.05	1608.32	1647.37	1493.73	1580.58		30.807	1587	1796.88	1559.57	1567.72	1440.03	1528.14	1796.88
30.874	1676	2197.25	1777.12	2005.29	1612.2	1613.19		30.689	1607	1854.97	1604.44	1640.57	1493.03	1575.43		30.707	1543	1782.6	1555.57	1561.95	1439.36	1522.95	1782.6
30.774	1716	2175.16	1771.77	1988.85	1611.47	1612.24		30.589	1541	1840.96	1600.92	1634.35	1492.57	1570.85		30.607	1521	1769.21	1551.8	1556.56	1438.78	1518.18	1769.21
30.674	1662	2154.42	1766.79	1973.52	1610.94	1611.51		30.489	1543	1827.73	1597.53	1628.46	1492.11	1566.57		30.507	1504	1756.61	1548.22	1551.51	1438.26	1513.78	1756.61
30.574	1578	2135.06	1762.29	1959.32	1610.69	1611.09		30.389	1568	1815.14	1594.18	1622.8	1491.57	1562.47		30.407	1519	1744.65	1544.72	1546.68	1437.7	1509.6	1744.65
30.474	1615	2116.6	1757.85	1945.8	1610.34	1610.58		30.289	1531	1803.34	1591.08	1617.56	1491.16	1558.76		30.307	1482	1733.44	1541.48	1542.22	1437.28	1505.81	1733.44
30.374	1648	2098.97	1753.47	1932.91	1609.88	1609.98		30.189	1465	1792.39	1588.31	1612.81	1490.99	1555.5		30.207	1444	1722.96	1538.48	1538.11	1436.99	1502.38	1722.96
30.274	1604	2082.37	1749.4	1920.85	1609.58	1609.55		30.089	1486	1781.94	1585.58	1608.23	1490.75	1552.38		30.107	1411	1713.13	1535.7	1534.32	1436.82	1499.28	1713.13

## Sheet: Figure 2e
Distance (nm)	Intensity (a.u.)
0.00772	125.511
0.01543	123.323
0.02315	121.048
0.03086	128.929
0.03858	135.425
0.0463	135.308
0.05401	133.886
0.06173	131.608
0.06945	148.57
0.07716	157.595
0.08488	159.18
0.09259	156.947
0.10031	158.408
0.10803	174.334
0.11574	175.273
0.12346	177.91
0.13118	176.363
0.13889	182.068
0.14661	178.931
0.15432	174.548
0.16204	183.317
0.16976	195.306
0.17747	201.881
0.18519	199.58
0.1929	205.606
0.20062	193.718
0.20834	175.466
0.21605	180.296
0.22377	183.658
0.23149	195.818
0.2392	177.475
0.24692	173.608
0.25463	176.122
0.26235	167.731
0.27007	159.915
0.27778	161.879
0.2855	154.655
0.29322	140.225
0.30093	141.486
0.30865	140.389
0.31636	142.993
0.32408	135.418
0.3318	137.797
0.33951	148.95
0.34723	152.506
0.35494	154.907
0.36266	157.911
0.37038	159.372
0.37809	156.144
0.38581	161.396
0.39353	160.485
0.40124	164.352
0.40896	167.531
0.41667	155.197
0.42439	148.87
0.43211	151.841
0.43982	139.644
0.44754	140.806
0.45526	141.297
0.46297	133.901
0.47069	125.312
0.4784	129.051
0.48612	129.837
0.49384	124.608
0.50155	126.652
0.50927	128.344
0.51699	123.619
0.5247	124.347
0.53242	122.224
0.54013	123.357
0.54785	127.733
0.55557	119.6
0.56328	131.808
0.571	140.699
0.57871	147.19
0.58643	149.851
0.59415	150.243
0.60186	162.439
0.60958	178.497
0.6173	189.124
0.62501	192.49
0.63273	185.233
0.64044	194.473
0.64816	198.833
0.65588	215.904
0.66359	203.664
0.67131	206.424
0.67903	206.447
0.68674	209.467
0.69446	206.186
0.70217	204.694
0.70989	204.808
0.71761	202.438
0.72532	214.351
0.73304	182.751
0.74075	172.611
0.74847	175.636
0.75619	177.891
0.7639	175.608
0.77162	170.566
0.77934	155
0.78705	144.5
0.79477	155.45
0.80248	150.817
0.8102	152.273
0.81792	158.773
0.82563	158.574
0.83335	165.304
0.84107	161.357
0.84878	162.343
0.8565	160.358
0.86421	159.567
0.87193	169.709
0.87965	156.321
0.88736	157.628
0.89508	164.287
0.90279	162.72
0.91051	157.257
0.91823	157.598
0.92594	154.141
0.93366	159.535
0.94138	158.177
0.94909	152.074
0.95681	151.223
0.96452	139.788
0.97224	132.05
0.97996	133.588
0.98767	140.588
0.99539	135.895
1.00311	138.492
1.01082	137.374
1.01854	136.627
1.02625	135.831
1.03397	138.824
1.04169	142.713
1.0494	142.076
1.05712	156.693
1.06483	153.174
1.07255	163.076
1.08027	171.044
1.08798	168.089
1.0957	178.142
1.10342	187.987
1.11113	189.642
1.11885	181.8
1.12656	182.987
1.13428	193.192
1.142	195.289
1.14971	198.365
1.15743	202.974
1.16515	203.663
1.17286	207.034
1.18058	203.642
1.18829	210.605
1.19601	207.097
1.20373	206.858
1.21144	213.115
1.21916	210.384
1.22687	205.904
1.23459	210.022
1.24231	206.36
1.25002	195.11
1.25774	191.921
1.26546	176.381
1.27317	179.621
1.28089	177.964
1.2886	179.064
1.29632	175.197
1.30404	174.193
1.31175	167.432
1.31947	160.82
1.32719	155.995
1.3349	154.95
1.34262	150.972
1.35033	141.607
1.35805	142.08
1.36577	141.56
1.37348	137.57
1.3812	130.988
1.38892	134.401
1.39663	141.896
1.40435	141.54
1.41206	139.771
1.41978	132.134
1.4275	132.336
1.43521	124.479
1.44293	130.47
1.45064	134.513
1.45836	140.746
1.46608	138.312
1.47379	140.485
1.48151	143.671
1.48923	138.347
1.49694	134.6
1.50466	130.877
1.51237	132.809
1.52009	138.206
1.52781	141.746
1.53552	138.494
1.54324	132.219
1.55096	136.686
1.55867	145.974
1.56639	154.737
1.5741	160.768
1.58182	163.545
1.58954	167.578
1.59725	159.983
1.60497	167.562
1.61268	176.958
1.6204	187.675
1.62812	193.481
1.63583	198.597
1.64355	193.063
1.65127	191.248
1.65898	192.669
1.6667	199.874
1.67441	212.517
1.68213	202.087
1.68985	209.5
1.69756	215.066
1.70528	215.353
1.713	216.1
1.72071	213.913
1.72843	204.325
1.73614	204.471
1.74386	209.18
1.75158	205.236
1.75929	197.66
1.76701	180.595
1.77472	190.013
1.78244	195.839
1.79016	184.503
1.79787	167.871
1.80559	168.876
1.81331	168.531
1.82102	167.821
1.82874	165.181
1.83645	162.938
1.84417	159.894
1.85189	155.429
1.8596	157.31
1.86732	144.388
1.87504	149.564
1.88275	139.315
1.89047	139.47
1.89818	138.458
1.9059	140.306
1.91362	140.705
1.92133	141.857
1.92905	145.447
1.93676	149.157
1.94448	140.462
1.9522	146.22
1.95991	147.603
1.96763	144.771
1.97535	144.395
1.98306	147.58
1.99078	152.653
1.99849	146
