# Supplementary material for: Nearly 100% selective and visible-light-driven methane conversion to formaldehyde via. single-atom Cu and Wδ+
Source: Nat Commun. 2023 May 10;14:2690. doi: 10.1038/s41467-023-38334-7 (PMC10172301; doi:10.1038/s41467-023-38334-7)
Supplement: Supplementary file 2 — Source Data [file 41467_2023_38334_MOESM2_ESM.zip › Source data/Figure 3a b c d source data.xlsx]

## Sheet: Figure 3a
	Cu foil		CuO		Cu-def-WO3		Fitted Cu-def-WO3
Radial distance (Å)	|x®|(Å-3)	Radial distance (Å)	|x®|(Å-3)	Radial distance (Å)	|x®|(Å-3)	Radial distance (Å)	|x®|(Å-3)
0	0.0168	0	0.01083	0	0.29878	0	0.14393
0.03068	0.01701	0.03068	0.01063	0.03068	0.33137	0.03068	0.17912
0.06136	0.01748	0.06136	0.01061	0.06136	0.40929	0.06136	0.25228
0.09204	0.01785	0.09204	0.01228	0.09204	0.50136	0.09204	0.32914
0.12272	0.01772	0.12272	0.01658	0.12272	0.58723	0.12272	0.39494
0.1534	0.01676	0.1534	0.02301	0.1534	0.65485	0.1534	0.44215
0.18408	0.01479	0.18408	0.03066	0.18408	0.69645	0.18408	0.46624
0.21476	0.01191	0.21476	0.03869	0.21476	0.70703	0.21476	0.46476
0.24544	0.0088	0.24544	0.04634	0.24544	0.684	0.24544	0.43737
0.27612	0.00771	0.27612	0.05296	0.27612	0.62754	0.27612	0.38642
0.3068	0.01087	0.3068	0.05804	0.3068	0.54163	0.3068	0.3185
0.33748	0.01638	0.33748	0.06134	0.33748	0.43685	0.33748	0.24938
0.36816	0.02232	0.36816	0.06299	0.36816	0.33887	0.36816	0.21447
0.39884	0.02771	0.39884	0.06369	0.39884	0.30307	0.39884	0.25207
0.42951	0.03183	0.42951	0.06467	0.42951	0.37336	0.42951	0.34426
0.46019	0.03411	0.46019	0.06745	0.46019	0.50985	0.46019	0.45352
0.49087	0.0341	0.49087	0.07312	0.49087	0.66158	0.49087	0.55763
0.52155	0.03152	0.52155	0.08166	0.52155	0.79963	0.52155	0.64329
0.55223	0.0263	0.55223	0.09193	0.55223	0.9056	0.55223	0.70146
0.58291	0.01871	0.58291	0.10236	0.58291	0.96592	0.58291	0.72633
0.61359	0.01014	0.61359	0.1115	0.61359	0.97053	0.61359	0.71589
0.64427	0.00972	0.64427	0.1186	0.64427	0.91322	0.64427	0.67356
0.67495	0.021	0.67495	0.12404	0.67495	0.79285	0.67495	0.61167
0.70563	0.03449	0.70563	0.12983	0.70563	0.61711	0.70563	0.5574
0.73631	0.04791	0.73631	0.13976	0.73631	0.41966	0.73631	0.55454
0.76699	0.06018	0.76699	0.15821	0.76699	0.34237	0.76699	0.63763
0.79767	0.07042	0.79767	0.18796	0.79767	0.55147	0.79767	0.79802
0.82835	0.07795	0.82835	0.22888	0.82835	0.90066	0.82835	1.00237
0.85903	0.08232	0.85903	0.27865	0.85903	1.29079	0.85903	1.22014
0.88971	0.08337	0.88971	0.334	0.88971	1.68408	0.88971	1.42829
0.92039	0.08127	0.92039	0.39147	0.92039	2.05556	0.92039	1.60948
0.95107	0.07661	0.95107	0.44778	0.95107	2.38464	0.95107	1.75142
0.98175	0.07048	0.98175	0.50008	0.98175	2.65436	0.98175	1.84761
1.01243	0.06452	1.01243	0.5463	1.01243	2.85246	1.01243	1.89923
1.04311	0.06075	1.04311	0.58542	1.04311	2.9731	1.04311	1.91792
1.07379	0.06085	1.07379	0.61785	1.07379	3.01895	1.07379	1.9287
1.10447	0.06497	1.10447	0.64563	1.10447	3.00387	1.10447	1.97047
1.13515	0.07172	1.13515	0.67251	1.13515	2.95553	1.13515	2.08844
1.16583	0.07913	1.16583	0.70344	1.16583	2.91658	1.16583	2.31661
1.19651	0.08561	1.19651	0.74358	1.19651	2.94003	1.19651	2.66223
1.22718	0.09026	1.22718	0.79682	1.22718	3.07428	1.22718	3.10695
1.25786	0.09302	1.25786	0.86447	1.25786	3.34219	1.25786	3.61904
1.28854	0.09493	1.28854	0.94482	1.28854	3.73168	1.28854	4.16346
1.31922	0.09835	1.31922	1.03364	1.31922	4.20533	1.31922	4.70647
1.3499	0.10676	1.3499	1.1251	1.3499	4.7164	1.3499	5.2172
1.38058	0.1233	1.38058	1.21278	1.38058	5.21935	1.38058	5.66822
1.41126	0.14918	1.41126	1.2904	1.41126	5.67422	1.41126	6.03608
1.44194	0.18342	1.44194	1.35229	1.44194	6.04788	1.44194	6.30175
1.47262	0.22387	1.47262	1.39375	1.47262	6.31439	1.47262	6.45119
1.5033	0.26793	1.5033	1.41123	1.5033	6.45518	1.5033	6.47566
1.53398	0.31286	1.53398	1.4025	1.53398	6.45907	1.53398	6.372
1.56466	0.35596	1.56466	1.36666	1.56466	6.32224	1.56466	6.14263
1.59534	0.39485	1.59534	1.30419	1.59534	6.04799	1.59534	5.79532
1.62602	0.42792	1.62602	1.21681	1.62602	5.64626	1.62602	5.3428
1.6567	0.45512	1.6567	1.10742	1.6567	5.13295	1.6567	4.80202
1.68738	0.47903	1.68738	0.97987	1.68738	4.52897	1.68738	4.19341
1.71806	0.50602	1.71806	0.83883	1.71806	3.8592	1.71806	3.53984
1.74874	0.5467	1.74874	0.68956	1.74874	3.1514	1.74874	2.86571
1.77942	0.61401	1.77942	0.53777	1.77942	2.43547	1.77942	2.19604
1.8101	0.71865	1.8101	0.38958	1.8101	1.74379	1.8101	1.55628
1.84078	0.86532	1.84078	0.25231	1.84078	1.11694	1.84078	0.97474
1.87146	1.05253	1.87146	0.13907	1.87146	0.63737	1.87146	0.5025
1.90214	1.27478	1.90214	0.09432	1.90214	0.52959	1.90214	0.34363
1.93282	1.52441	1.93282	0.14146	1.93282	0.77086	1.93282	0.56514
1.9635	1.79256	1.9635	0.20038	1.9635	1.04024	1.9635	0.80568
1.99418	2.06956	1.99418	0.24209	1.99418	1.23673	1.99418	0.97322
2.02485	2.34525	2.02485	0.26087	2.02485	1.34062	2.02485	1.05594
2.05553	2.60928	2.05553	0.25595	2.05553	1.35223	2.05553	1.05695
2.08621	2.85144	2.08621	0.2291	2.08621	1.28032	2.08621	0.98534
2.11689	3.06214	2.11689	0.18536	2.11689	1.13879	2.11689	0.85381
2.14757	3.23279	2.14757	0.1382	2.14757	0.9451	2.14757	0.67733
2.17825	3.35625	2.17825	0.12455	2.17825	0.71986	2.17825	0.47248
2.20893	3.42716	2.20893	0.177	2.20893	0.48895	2.20893	0.25842
2.23961	3.44224	2.23961	0.26726	2.23961	0.29872	2.23961	0.08951
2.27029	3.40049	2.27029	0.36953	2.27029	0.25836	2.27029	0.19942
2.30097	3.30324	2.30097	0.47197	2.30097	0.37608	2.30097	0.36742
2.33165	3.15411	2.33165	0.56718	2.33165	0.51693	2.33165	0.50623
2.36233	2.95881	2.36233	0.64943	2.36233	0.62927	2.36233	0.60506
2.39301	2.72492	2.39301	0.71416	2.39301	0.69962	2.39301	0.66009
2.42369	2.46142	2.42369	0.75783	2.42369	0.72561	2.42369	0.67114
2.45437	2.17832	2.45437	0.7781	2.45437	0.71049	2.45437	0.64096
2.48505	1.88612	2.48505	0.77391	2.48505	0.6615	2.48505	0.57478
2.51573	1.59534	2.51573	0.74559	2.51573	0.58908	2.51573	0.47984
2.54641	1.31608	2.54641	0.6949	2.54641	0.50635	2.54641	0.36494
2.57709	1.05767	2.57709	0.62512	2.57709	0.42848	2.57709	0.24052
2.60777	0.82849	2.60777	0.54118	2.60777	0.37039	2.60777	0.1226
2.63845	0.63597	2.63845	0.45008	2.63845	0.34053	2.63845	0.07918
2.66913	0.48655	2.66913	0.36194	2.66913	0.33383	2.66913	0.15778
2.69981	0.38452	2.69981	0.29189	2.69981	0.33509	2.69981	0.24268
2.73049	0.32823	2.73049	0.25916	2.73049	0.33009	2.73049	0.30769
2.76117	0.30618	2.76117	0.27176	2.76117	0.31188	2.76117	0.34729
2.79185	0.3018	2.79185	0.31333	2.79185	0.28245	2.79185	0.3601
2.82252	0.30258	2.82252	0.36155	2.82252	0.25439	2.82252	0.34706
2.8532	0.30265	2.8532	0.40221	2.8532	0.25094	2.8532	0.31092
2.88388	0.3004	2.88388	0.42812	2.88388	0.28999	2.88388	0.25595
2.91456	0.29586	2.91456	0.43619	2.91456	0.36408	2.91456	0.18765
2.94524	0.28931	2.94524	0.42597	2.94524	0.45328	2.94524	0.11319
2.97592	0.28121	2.97592	0.39894	2.97592	0.54071	2.97592	0.04943
3.0066	0.27279	3.0066	0.3582	3.0066	0.61424	3.0066	0.06798
3.03728	0.26704	3.03728	0.30843	3.03728	0.66516	3.03728	0.12867
3.06796	0.2691	3.06796	0.25616	3.06796	0.68744	3.06796	0.18244
3.09864	0.28484	3.09864	0.21042	3.09864	0.67758	3.09864	0.22183
3.12932	0.31763	3.12932	0.18257	3.12932	0.63444	3.12932	0.24424
3.16	0.36618	3.16	0.18037	3.16	0.55923	3.16	0.24889
3.19068	0.42561	3.19068	0.19886	3.19068	0.45537	3.19068	0.23642
3.22136	0.48974	3.22136	0.22527	3.22136	0.32857	3.22136	0.20868
3.25204	0.55254	3.25204	0.24946	3.25204	0.18842	3.25204	0.16852
3.28272	0.60875	3.28272	0.26592	3.28272	0.07734	3.28272	0.11962
3.3134	0.65413	3.3134	0.27233	3.3134	0.16458	3.3134	0.06679
3.34408	0.68562	3.34408	0.26848	3.34408	0.31109	3.34408	0.02455
3.37476	0.70142	3.37476	0.25563	3.37476	0.45157	3.37476	0.05242
3.40544	0.70108	3.40544	0.23616	3.40544	0.5751	3.40544	0.09677
3.43612	0.68544	3.43612	0.21333	3.43612	0.67568	3.43612	0.13395
3.4668	0.65658	3.4668	0.19099	3.4668	0.74947	3.4668	0.16048
3.49748	0.61764	3.49748	0.17301	3.49748	0.79448	3.49748	0.17488
3.52816	0.57256	3.52816	0.16213	3.52816	0.81049	3.52816	0.17677
3.55884	0.52579	3.55884	0.1586	3.55884	0.79893	3.55884	0.1667
3.58952	0.48187	3.58952	0.16002	3.58952	0.76267	3.58952	0.14606
3.62019	0.44508	3.62019	0.16284	3.62019	0.70576	3.62019	0.1169
3.65087	0.41898	3.65087	0.16396	3.65087	0.63312	3.65087	0.08191
3.68155	0.40625	3.68155	0.16145	3.68155	0.55014	3.68155	0.04466
3.71223	0.40866	3.71223	0.15454	3.71223	0.46231	3.71223	0.01777
3.74291	0.42732	3.74291	0.14343	3.74291	0.37486	3.74291	0.03998
3.77359	0.46268	3.77359	0.12894	3.77359	0.29246	3.77359	0.07084
3.80427	0.51433	3.80427	0.11235	3.80427	0.21892	3.80427	0.09641
3.83495	0.58074	3.83495	0.09507	3.83495	0.15706	3.83495	0.11436
3.86563	0.65918	3.86563	0.07845	3.86563	0.10869	3.86563	0.12371
3.89631	0.74587	3.89631	0.06353	3.89631	0.07488	3.89631	0.12424
3.92699	0.83634	3.92699	0.05075	3.92699	0.05614	3.92699	0.11642
3.95767	0.92581	3.95767	0.03997	3.95767	0.05128	3.95767	0.10126
3.98835	1.0095	3.98835	0.03091	3.98835	0.0559	3.98835	0.08024
4.01903	1.08301	4.01903	0.02451	4.01903	0.06509	4.01903	0.05526
4.04971	1.14263	4.04971	0.02452	4.04971	0.0754	4.04971	0.02874
4.08039	1.18553	4.08039	0.03332	4.08039	0.08413	4.08039	0.01045
4.11107	1.21001	4.11107	0.04792	4.11107	0.08886	4.11107	0.02879
4.14175	1.21557	4.14175	0.0653	4.14175	0.08785	4.14175	0.05052
4.17243	1.20303	4.17243	0.08363	4.17243	0.08073	4.17243	0.06813
4.20311	1.17445	4.20311	0.10153	4.20311	0.07031	4.20311	0.08027
4.23379	1.133	4.23379	0.11791	4.23379	0.06632	4.23379	0.08635
4.26447	1.08283	4.26447	0.13187	4.26447	0.08283	4.26447	0.0863
4.29515	1.02863	4.29515	0.14278	4.29515	0.12022	4.29515	0.08047
4.32583	0.97525	4.32583	0.15025	4.32583	0.16983	4.32583	0.06961
4.35651	0.92703	4.35651	0.15422	4.35651	0.22503	4.35651	0.05476
4.38719	0.88719	4.38719	0.15491	4.38719	0.281	4.38719	0.03715
4.41786	0.8573	4.41786	0.15279	4.41786	0.33361	4.41786	0.01815
4.44854	0.83712	4.44854	0.14857	4.44854	0.37918	4.44854	0.00101
4.47922	0.82499	4.47922	0.14312	4.47922	0.41447	4.47922	0.01871
4.5099	0.81855	4.5099	0.13738	4.5099	0.43684	4.5099	0.03418
4.54058	0.81551	4.54058	0.13222	4.54058	0.44435	4.54058	0.04645
4.57126	0.81422	4.57126	0.12835	4.57126	0.4359	4.57126	0.05492
4.60194	0.81387	4.60194	0.12616	4.60194	0.41132	4.60194	0.05931
4.63262	0.8144	4.63262	0.12568	4.63262	0.37145	4.63262	0.05961
4.6633	0.81613	4.6633	0.12662	4.6633	0.31824	4.6633	0.05613
4.69398	0.81934	4.69398	0.12855	4.69398	0.25519	4.69398	0.04938
4.72466	0.82394	4.72466	0.13101	4.72466	0.18874	4.72466	0.04007
4.75534	0.82919	4.75534	0.13368	4.75534	0.13405	4.75534	0.02902
4.78602	0.83377	4.78602	0.13641	4.78602	0.12479	4.78602	0.01714
4.8167	0.8359	4.8167	0.13926	4.8167	0.17185	4.8167	0.00529
4.84738	0.83371	4.84738	0.14245	4.84738	0.24194	4.84738	0.00578
4.87806	0.82554	4.87806	0.14635	4.87806	0.31492	4.87806	0.0153
4.90874	0.81018	4.90874	0.15136	4.90874	0.38285	4.90874	0.02282
4.93942	0.7871	4.93942	0.15781	4.93942	0.44182	4.93942	0.02798
4.9701	0.75646	4.9701	0.16586	4.9701	0.48967	4.9701	0.03066
5.00078	0.71917	5.00078	0.17549	5.00078	0.5253	5.00078	0.03092
5.03146	0.67676	5.03146	0.18644	5.03146	0.54844	5.03146	0.02897
5.06214	0.63123	5.06214	0.19832	5.06214	0.5595	5.06214	0.02519
5.09282	0.58481	5.09282	0.21067	5.09282	0.55947	5.09282	0.02009
5.1235	0.53973	5.1235	0.22303	5.1235	0.54975	5.1235	0.01429
5.15418	0.49783	5.15418	0.23502	5.15418	0.53203	5.15418	0.00876
5.18486	0.46033	5.18486	0.2464	5.18486	0.50813	5.18486	0.00591
5.21553	0.42755	5.21553	0.25705	5.21553	0.47984	5.21553	0.00824
5.24621	0.39895	5.24621	0.267	5.24621	0.44884	5.24621	0.0121
5.27689	0.3733	5.27689	0.27636	5.27689	0.41659	5.27689	0.01533
5.30757	0.34909	5.30757	0.28528	5.30757	0.38431	5.30757	0.01739
5.33825	0.32492	5.33825	0.29385	5.33825	0.35302	5.33825	0.01813
5.36893	0.2998	5.36893	0.30208	5.36893	0.32366	5.36893	0.0176
5.39961	0.27332	5.39961	0.3098	5.39961	0.29714	5.39961	0.01595
5.43029	0.24562	5.43029	0.31669	5.43029	0.27446	5.43029	0.01342
5.46097	0.21734	5.46097	0.32228	5.46097	0.2567	5.46097	0.0103
5.49165	0.18945	5.49165	0.326	5.49165	0.24479	5.49165	0.00693
5.52233	0.16308	5.52233	0.32727	5.52233	0.23918	5.52233	0.00386
5.55301	0.1393	5.55301	0.32552	5.55301	0.23947	5.55301	0.00267
5.58369	0.11891	5.58369	0.32034	5.58369	0.24438	5.58369	0.00434
5.61437	0.10221	5.61437	0.31144	5.61437	0.25203	5.61437	0.00639
5.64505	0.08886	5.64505	0.29872	5.64505	0.26031	5.64505	0.00795
5.67573	0.07802	5.67573	0.28232	5.67573	0.26731	5.67573	0.00888
5.70641	0.06875	5.70641	0.26254	5.70641	0.27144	5.70641	0.00918
5.73709	0.06039	5.73709	0.23988	5.73709	0.27154	5.73709	0.00891
5.76777	0.05302	5.76777	0.215	5.76777	0.26685	5.76777	0.0082
5.79845	0.0475	5.79845	0.18864	5.79845	0.25703	5.79845	0.00717
5.82913	0.04524	5.82913	0.16166	5.82913	0.24207	5.82913	0.00597
5.85981	0.04711	5.85981	0.13492	5.85981	0.22226	5.85981	0.00475
5.89049	0.05252	5.89049	0.10928	5.89049	0.19815	5.89049	0.00359
5.92117	0.05992	5.92117	0.08559	5.92117	0.17045	5.92117	0.00259
5.95185	0.06787	5.95185	0.06466	5.95185	0.14001	5.95185	0.00178
5.98253	0.07548	5.98253	0.04734	5.98253	0.10772	5.98253	0.00119
6.0132	0.08232	6.0132	0.03458	6.0132	0.07449	6.0132	0.000908419
6.04388	0.08836	6.04388	0.0272	6.04388	0.04118	6.04388	0.00108
6.07456	0.09377	6.07456	0.02473	6.07456	0.00859	6.07456	0.00154
6.10524	0.0988	6.10524	0.02484	6.10524	0.02268	6.10524	0.00211
6.13592	0.10359	6.13592	0.02516	6.13592	0.052	6.13592	0.00267
6.1666	0.1081	6.1666	0.02459	6.1666	0.079	6.1666	0.00319
6.19728	0.11205	6.19728	0.02288	6.19728	0.1034	6.19728	0.00361
6.22796	0.11502	6.22796	0.02034	6.22796	0.12502	6.22796	0.00393
6.25864	0.11654	6.25864	0.01753	6.25864	0.1438	6.25864	0.00414
6.28932	0.11629	6.28932	0.01523	6.28932	0.15975	6.28932	0.00428
6.32	0.1143	6.32	0.01421	6.32	0.17296	6.32	0.00437
6.35068	0.1111	6.35068	0.01468	6.35068	0.18354	6.35068	0.00446
6.38136	0.10795	6.38136	0.01606	6.38136	0.19167	6.38136	0.00453
6.41204	0.10685	6.41204	0.01757	6.41204	0.19753	6.41204	0.00458
6.44272	0.11009	6.44272	0.01861	6.44272	0.20132	6.44272	0.00455
6.4734	0.11927	6.4734	0.01886	6.4734	0.20327	6.4734	0.00441
6.50408	0.13435	6.50408	0.01822	6.50408	0.20363	6.50408	0.00413
6.53476	0.15387	6.53476	0.01669	6.53476	0.20264	6.53476	0.0037
6.56544	0.17572	6.56544	0.01439	6.56544	0.20061	6.56544	0.00319
6.59612	0.19772	6.59612	0.01153	6.59612	0.19788	6.59612	0.00275
6.6268	0.2179	6.6268	0.00841	6.6268	0.19486	6.6268	0.00261
6.65748	0.23456	6.65748	0.00549	6.65748	0.19202	6.65748	0.00293
6.68816	0.24628	6.68816	0.00385	6.68816	0.18992	6.68816	0.00358
6.71884	0.25197	6.71884	0.00459	6.71884	0.18912	6.71884	0.00432
6.74952	0.25085	6.74952	0.00631	6.74952	0.19018	6.74952	0.00495
6.7802	0.2425	6.7802	0.0077	6.7802	0.1935	6.7802	0.00535
6.81087	0.22687	6.81087	0.00832	6.81087	0.19926	6.81087	0.00545
6.84155	0.20428	6.84155	0.00799	6.84155	0.20731	6.84155	0.00519
6.87223	0.17548	6.87223	0.00664	6.87223	0.21721	6.87223	0.00457
6.90291	0.14173	6.90291	0.00445	6.90291	0.22827	6.90291	0.0036
6.93359	0.10515	6.93359	0.0027	6.93359	0.23966	6.93359	0.00234
6.96427	0.07056	6.96427	0.00524	6.96427	0.25047	6.96427	0.000872376
6.99495	0.05265	6.99495	0.01006	6.99495	0.2598	6.99495	0.000767708
7.02563	0.06985	7.02563	0.01563	7.02563	0.26685	7.02563	0.00237
7.05631	0.10593	7.05631	0.02153	7.05631	0.27091	7.05631	0.0039
7.08699	0.1457	7.08699	0.02744	7.08699	0.27145	7.08699	0.00522
7.11767	0.18421	7.11767	0.03305	7.11767	0.26814	7.11767	0.00625
7.14835	0.21935	7.14835	0.03809	7.14835	0.26085	7.14835	0.00692
7.17903	0.24996	7.17903	0.04229	7.17903	0.24976	7.17903	0.0072
7.20971	0.27533	7.20971	0.04544	7.20971	0.23538	7.20971	0.00706
7.24039	0.29511	7.24039	0.04739	7.24039	0.21872	7.24039	0.00656
7.27107	0.30925	7.27107	0.04806	7.27107	0.20143	7.27107	0.00577
7.30175	0.31794	7.30175	0.04746	7.30175	0.18608	7.30175	0.00485
7.33243	0.32156	7.33243	0.04571	7.33243	0.17623	7.33243	0.00406
7.36311	0.32065	7.36311	0.04306	7.36311	0.17579	7.36311	0.00378
7.39379	0.31589	7.39379	0.03987	7.39379	0.18727	7.39379	0.00419
7.42447	0.308	7.42447	0.03666	7.42447	0.21044	7.42447	0.00505
7.45515	0.29774	7.45515	0.03403	7.45515	0.24288	7.45515	0.00602
7.48583	0.28586	7.48583	0.03254	7.48583	0.28159	7.48583	0.00685
7.51651	0.27306	7.51651	0.03244	7.51651	0.3239	7.51651	0.00741
7.54719	0.26	7.54719	0.03354	7.54719	0.36761	7.54719	0.00763
7.57787	0.24724	7.57787	0.03526	7.57787	0.41089	7.57787	0.0075
7.60854	0.23526	7.60854	0.03695	7.60854	0.45219	7.60854	0.00703
7.63922	0.22438	7.63922	0.03805	7.63922	0.49012	7.63922	0.0063
7.6699	0.21478	7.6699	0.03815	7.6699	0.52347	7.6699	0.00541
7.70058	0.20648	7.70058	0.03704	7.70058	0.55114	7.70058	0.00452
7.73126	0.19928	7.73126	0.03468	7.73126	0.57221	7.73126	0.00387
7.76194	0.19286	7.76194	0.03122	7.76194	0.58593	7.76194	0.00368
7.79262	0.18678	7.79262	0.02702	7.79262	0.59176	7.79262	0.00398
7.8233	0.18056	7.8233	0.02277	7.8233	0.58938	7.8233	0.00452
7.85398	0.17374	7.85398	0.01968	7.85398	0.57871	7.85398	0.00507
7.88466	0.16599	7.88466	0.01928	7.88466	0.55997	7.88466	0.00546
7.91534	0.1571	7.91534	0.02206	7.91534	0.53365	7.91534	0.00561
7.94602	0.14707	7.94602	0.02693	7.94602	0.50054	7.94602	0.00549
7.9767	0.13615	7.9767	0.03256	7.9767	0.46178	7.9767	0.0051
8.00738	0.12483	8.00738	0.03805	8.00738	0.41888	8.00738	0.00449
8.03806	0.11386	8.03806	0.04288	8.03806	0.37377	8.03806	0.0037
8.06874	0.10427	8.06874	0.04674	8.06874	0.32896	8.06874	0.00282
8.09942	0.09719	8.09942	0.04945	8.09942	0.28764	8.09942	0.00197
8.1301	0.09354	8.1301	0.05095	8.1301	0.25382	8.1301	0.0014
8.16078	0.09364	8.16078	0.05125	8.16078	0.23173	8.16078	0.00145
8.19146	0.09699	8.19146	0.0504	8.19146	0.22428	8.19146	0.00193
8.22214	0.10247	8.22214	0.04853	8.22214	0.2309	8.22214	0.00246
8.25282	0.10883	8.25282	0.04575	8.25282	0.24762	8.25282	0.00287
8.2835	0.115	8.2835	0.04219	8.2835	0.26929	8.2835	0.00311
8.31418	0.1202	8.31418	0.03797	8.31418	0.29154	8.31418	0.00316
8.34486	0.12396	8.34486	0.03317	8.34486	0.31124	8.34486	0.00303
8.37554	0.12606	8.37554	0.02788	8.37554	0.32635	8.37554	0.00274
8.40621	0.1265	8.40621	0.02221	8.40621	0.33562	8.40621	0.00231
8.43689	0.12546	8.43689	0.0163	8.43689	0.33842	8.43689	0.00178
8.46757	0.12324	8.46757	0.01064	8.46757	0.33461	8.46757	0.00119
8.49825	0.12026	8.49825	0.00724	8.49825	0.32445	8.49825	0.000571592
8.52893	0.11699	8.52893	0.00983	8.52893	0.30861	8.52893	8.33187e-05
8.55961	0.11389	8.55961	0.01593	8.55961	0.28815	8.55961	0.000642002
8.59029	0.11141	8.59029	0.02287	8.59029	0.26456	8.59029	0.00118
8.62097	0.10988	8.62097	0.0299	8.62097	0.23984	8.62097	0.00165
8.65165	0.10948	8.65165	0.03667	8.65165	0.2165	8.65165	0.00205
8.68233	0.11022	8.68233	0.04295	8.68233	0.19754	8.68233	0.00235
8.71301	0.11197	8.71301	0.04853	8.71301	0.18591	8.71301	0.00257
8.74369	0.11447	8.74369	0.05325	8.74369	0.18336	8.74369	0.00269
8.77437	0.11741	8.77437	0.05699	8.77437	0.18941	8.77437	0.0027
8.80505	0.12045	8.80505	0.05964	8.80505	0.2015	8.80505	0.00262
8.83573	0.12327	8.83573	0.06119	8.83573	0.21628	8.83573	0.00244
8.86641	0.12557	8.86641	0.06162	8.86641	0.23073	8.86641	0.00218
8.89709	0.1271	8.89709	0.061	8.89709	0.24254	8.89709	0.00183
8.92777	0.12765	8.92777	0.05942	8.92777	0.25014	8.92777	0.00144
8.95845	0.12703	8.95845	0.05702	8.95845	0.2526	8.95845	0.001
8.98913	0.12514	8.98913	0.05397	8.98913	0.24955	8.98913	0.000555904
9.01981	0.12191	9.01981	0.05046	9.01981	0.24111	9.01981	0.000164038
9.05049	0.11735	9.05049	0.04669	9.05049	0.22793	9.05049	0.000342591
9.08117	0.11154	9.08117	0.04288	9.08117	0.21122	9.08117	0.000687639
9.11185	0.10465	9.11185	0.03919	9.11185	0.19283	9.11185	0.000974092
9.14253	0.09696	9.14253	0.0358	9.14253	0.17535	9.14253	0.00118
9.17321	0.08885	9.17321	0.03279	9.17321	0.16207	9.17321	0.00131
9.20388	0.08085	9.20388	0.03024	9.20388	0.15636	9.20388	0.00137
9.23456	0.07359	9.23456	0.02813	9.23456	0.16016	9.23456	0.00136
9.26524	0.06781	9.26524	0.02646	9.26524	0.17275	9.26524	0.0013
9.29592	0.06419	9.29592	0.02518	9.29592	0.19136	9.29592	0.00123
9.3266	0.06311	9.3266	0.02429	9.3266	0.21279	9.3266	0.00116
9.35728	0.06441	9.35728	0.02378	9.35728	0.23434	9.35728	0.0011
9.38796	0.06747	9.38796	0.02369	9.38796	0.25403	9.38796	0.00107
9.41864	0.07144	9.41864	0.02401	9.41864	0.27052	9.41864	0.00106
9.44932	0.07552	9.44932	0.02473	9.44932	0.28292	9.44932	0.00104
9.48	0.07906	9.48	0.02575	9.48	0.29072	9.48	0.00103
9.51068	0.08161	9.51068	0.02693	9.51068	0.29368	9.51068	0.00101
9.54136	0.08288	9.54136	0.02812	9.54136	0.29181	9.54136	0.00099754
9.57204	0.08273	9.57204	0.02917	9.57204	0.28528	9.57204	0.00102
9.60272	0.08117	9.60272	0.02994	9.60272	0.2744	9.60272	0.00107
9.6334	0.07834	9.6334	0.03034	9.6334	0.25963	9.6334	0.00117
9.66408	0.07451	9.66408	0.03029	9.66408	0.2415	9.66408	0.00127
9.69476	0.07011	9.69476	0.02978	9.69476	0.22069	9.69476	0.00136
9.72544	0.06566	9.72544	0.02882	9.72544	0.19799	9.72544	0.0014
9.75612	0.06186	9.75612	0.02745	9.75612	0.1744	9.75612	0.00139
9.7868	0.05939	9.7868	0.02572	9.7868	0.15123	9.7868	0.00132
9.81748	0.0588	9.81748	0.02373	9.81748	0.13017	9.81748	0.00119
9.84816	0.06029	9.84816	0.02155	9.84816	0.11341	9.84816	0.00104
9.87884	0.06359	9.87884	0.01928	9.87884	0.10327	9.87884	0.000909642
9.90952	0.06817	9.90952	0.01703	9.90952	0.10104	9.90952	0.000892944
9.9402	0.07339	9.9402	0.01494	9.9402	0.10579	9.9402	0.00103
9.97088	0.07867	9.97088	0.01319	9.97088	0.11481	9.97088	0.00127

## Sheet: Figure 3b
	def-WO3 in dark		def-WO3 for 30s		def-WO3 for 120s
Field	[G]	Field	[G]	Field	[G]
3308.15	-0.00627	3308.15	0.01563	3308.15	0.0062
3308.25	0.00219	3308.25	0.0157	3308.25	0.00853
3308.35	0.00748	3308.35	0.01133	3308.35	0.02616
3308.44	0.00945	3308.44	-0.00679	3308.44	-0.00346
3308.54	-0.00296	3308.54	-0.00489	3308.54	-0.00494
3308.64	0.00466	3308.64	0.01189	3308.64	0.00247
3308.74	-0.00542	3308.74	-0.0039	3308.74	0.00183
3308.83	-0.000770147	3308.83	-0.00721	3308.83	0.00902
3308.93	7.59474e-05	3308.93	0.00181	3308.93	0.00247
3309.03	0.000216963	3309.03	0.00717	3309.03	0.0117
3309.13	-0.005	3309.13	0.01457	3309.13	0.00684
3309.22	0.0067	3309.22	0.01485	3309.22	0.00931
3309.32	0.00332	3309.32	0.00724	3309.32	0.00374
3309.42	-0.00831	3309.42	0.01352	3309.42	0.00275
3309.52	-0.00796	3309.52	0.00188	3309.52	-0.0024
3309.61	0.01411	3309.61	-0.00552	3309.61	0.00493
3309.71	0.00417	3309.71	0.01062	3309.71	-0.000141773
3309.81	-0.00112	3309.81	0.000823648	3309.81	0.02559
3309.91	-0.000135576	3309.91	-0.00566	3309.91	0.01593
3310.01	-0.0043	3310.01	-0.00411	3310.01	0.0141
3310.1	0.01791	3310.1	-0.00432	3310.1	0.00317
3310.2	0.000851534	3310.2	0.00336	3310.2	-0.00106
3310.3	0.00402	3310.3	-0.00383	3310.3	-0.00331
3310.4	0.00699	3310.4	0.00442	3310.4	-0.00888
3310.49	0.00543	3310.49	-0.00898	3310.49	0.00458
3310.59	-0.00338	3310.59	-0.00573	3310.59	0.01572
3310.69	0.00755	3310.69	0.00893	3310.69	0.00783
3310.79	0.0048	3310.79	-0.0058	3310.79	0.01276
3310.88	-0.00705	3310.88	0.00858	3310.88	0.01065
3310.98	-0.00148	3310.98	0.01528	3310.98	0.01142
3311.08	0.00219	3311.08	-0.00221	3311.08	-0.000705836
3311.18	0.000922042	3311.18	-0.00242	3311.18	0.01283
3311.28	-0.00564	3311.28	0.000471108	3311.28	0.00705
3311.37	-0.00987	3311.37	0.00223	3311.37	0.0043
3311.47	-0.000488115	3311.47	0.00604	3311.47	0.01029
3311.57	-0.000699639	3311.57	-0.00108	3311.57	0.0062
3311.67	-0.00549	3311.67	0.00809	3311.67	0.00818
3311.76	0.00325	3311.76	0.00294	3311.76	0.00811
3311.86	-0.00578	3311.86	-0.000445494	3311.86	-0.00508
3311.96	0.00099255	3311.96	-0.00954	3311.96	0.01001
3312.06	-0.00225	3312.06	0.00139	3312.06	-0.00296
3312.15	0.0012	3312.15	0.01168	3312.15	0.00938
3312.25	0.01157	3312.25	0.00456	3312.25	0.01897
3312.35	0.00177	3312.35	-0.00214	3312.35	0.00811
3312.45	0.00635	3312.45	0.01556	3312.45	0.00254
3312.54	-0.005	3312.54	0.00505	3312.54	0.0074
3312.64	0.0024	3312.64	0.00928	3312.64	0.01438
3312.74	-0.00592	3312.74	0.00273	3312.74	0.000845337
3312.84	0.01185	3312.84	0.000612124	3312.84	0.00987
3312.94	-0.000135576	3312.94	0.0133	3312.94	0.00945
3313.03	0.0024	3313.03	0.0121	3313.03	-0.00832
3313.13	-0.00204	3313.13	0.01048	3313.13	0.000210766
3313.23	-0.01494	3313.23	-0.00475	3313.23	0.00917
3313.33	-0.000276592	3313.33	-0.00242	3313.33	0.00677
3313.42	-0.00916	3313.42	0.01337	3313.42	-0.00458
3313.52	0.00466	3313.52	0.00865	3313.52	0.0117
3313.62	0.00219	3313.62	0.00872	3313.62	0.00472
3313.72	0.00113	3313.72	0.0138	3313.72	0.00113
3313.81	-0.0014	3313.81	0.00181	3313.81	0.01756
3313.91	-0.000417608	3313.91	0.01542	3313.91	0.00437
3314.01	-0.00965	3314.01	0.00505	3314.01	0.00571
3314.11	0.00212	3314.11	0.00583	3314.11	6.97505e-05
3314.2	0.01876	3314.2	0.01225	3314.2	0.00902
3314.3	0.01093	3314.3	0.00216	3314.3	0.00543
3314.4	0.00106	3314.4	0.01845	3314.4	0.00127
3314.5	0.01319	3314.5	0.00724	3314.5	0.00106
3314.6	0.02179	3314.6	0.01048	3314.6	0.01142
3314.69	0.00783	3314.69	0.01507	3314.69	-0.000635328
3314.79	0.01404	3314.79	0.01493	3314.79	0.01156
3314.89	-0.00148	3314.89	0.000612124	3314.89	0.01276
3314.99	-0.00148	3314.99	0.01218	3314.99	0.01368
3315.08	-0.00401	3315.08	0.00632	3315.08	0.00768
3315.18	-0.00493	3315.18	-0.00707	3315.18	-0.00762
3315.28	-0.01262	3315.28	0.00463	3315.28	-0.00395
3315.38	-0.01008	3315.38	0.00717	3315.38	0.01502
3315.47	-0.00451	3315.47	0.01105	3315.47	0.00776
3315.57	-0.0136	3315.57	-0.00263	3315.57	0.00938
3315.67	0.00283	3315.67	0.01352	3315.67	-0.00825
3315.77	-0.00458	3315.77	0.00322	3315.77	-0.00056482
3315.86	-0.00817	3315.86	0.000118569	3315.86	-0.000705836
3315.96	0.00184	3315.96	-0.00496	3315.96	0.00754
3316.06	0.01192	3316.06	0.01732	3316.06	0.00437
3316.16	-0.01325	3316.16	-0.00595	3316.16	0.00486
3316.26	0.00353	3316.26	0.00287	3316.26	-0.00289
3316.35	-0.00528	3316.35	0.00534	3316.35	0.000351782
3316.45	-0.01036	3316.45	0.00125	3316.45	0.00437
3316.55	0.00656	3316.55	0.01669	3316.55	0.01072
3316.65	0.00261	3316.65	0.00724	3316.65	-0.0031
3316.74	-0.00303	3316.74	0.00921	3316.74	0.01304
3316.84	-0.01099	3316.84	0.01803	3316.84	0.00909
3316.94	-0.00655	3316.94	0.01584	3316.94	-0.00628
3317.04	0.01707	3317.04	0.00971	3317.04	0.00698
3317.13	0.00656	3317.13	0.01316	3317.13	0.00508
3317.23	-0.00719	3317.23	0.01281	3317.23	0.01213
3317.33	0.00254	3317.33	0.00724	3317.33	-0.00606
3317.43	-0.01572	3317.43	0.00653	3317.43	0.00656
3317.53	0.00438	3317.53	-0.00362	3317.53	0.016
3317.62	0.00621	3317.62	0.01789	3317.62	0.00684
3317.72	-0.01304	3317.72	-0.00707	3317.72	0.00938
3317.82	-0.00634	3317.82	-0.00157	3317.82	0.00543
3317.92	0.000781026	3317.92	-0.00305	3317.92	-0.00458
3318.01	0.000710518	3318.01	0.0023	3318.01	0.01615
3318.11	-0.00204	3318.11	-0.00679	3318.11	-0.00176
3318.21	0.00959	3318.21	0.01359	3318.21	0.01043
3318.31	-0.00606	3318.31	-0.01159	3318.31	0.00649
3318.4	0.01058	3318.4	0.00865	3318.4	0.01692
3318.5	0.00706	3318.5	-0.0063	3318.5	0.00564
3318.6	-0.01339	3318.6	0.0071	3318.6	0.0215
3318.7	0.0012	3318.7	0.00703	3318.7	0.01361
3318.79	0.00417	3318.79	0.00696	3318.79	0.000774829
3318.89	-0.0105	3318.89	-0.00503	3318.89	0.00606
3318.99	-0.0019	3318.99	0.01986	3318.99	0.01262
3319.09	-0.000770147	3319.09	-0.00023397	3319.09	-0.00515
3319.19	-0.0014	3319.19	-0.0051	3319.19	0.000704321
3319.28	-0.000135576	3319.28	-0.00186	3319.28	0.01227
3319.38	0.00409	3319.38	0.0102	3319.38	-0.01037
3319.48	-0.00394	3319.48	0.01768	3319.48	-0.00649
3319.58	0.00572	3319.58	-0.00933	3319.58	0.00726
3319.67	0.01481	3319.67	0.00936	3319.67	-0.01185
3319.77	-0.00338	3319.77	0.01485	3319.77	0.01318
3319.87	-6.50683e-05	3319.87	0.00618	3319.87	0.00606
3319.97	0.00847	3319.97	0.009	3319.97	0.00867
3320.06	0.00219	3320.06	0.00971	3320.06	0.00324
3320.16	-0.00169	3320.16	0.00809	3320.16	0.00493
3320.26	0.00402	3320.26	0.02162	3320.26	0.000845337
3320.36	0.00868	3320.36	-0.00418	3320.36	0.00331
3320.45	0.00579	3320.45	0.00111	3320.45	0.00247
3320.55	0.00304	3320.55	0.00837	3320.55	0.00367
3320.65	0.01199	3320.65	0.00639	3320.65	0.01079
3320.75	-0.00331	3320.75	0.01782	3320.75	-0.00896
3320.85	-0.00119	3320.85	0.00505	3320.85	0.00176
3320.94	0.00297	3320.94	0.00752	3320.94	0.01177
3321.04	0.00445	3321.04	0.01591	3321.04	0.00451
3321.14	5.43957e-06	3321.14	0.00985	3321.14	0.00515
3321.24	-0.00733	3321.24	-0.00411	3321.24	-0.00289
3321.33	0.00219	3321.33	0.00858	3321.33	-0.00451
3321.43	-0.01861	3321.43	0.0028	3321.43	0.01029
3321.53	0.00522	3321.53	0.00378	3321.53	0.00141
3321.63	-0.00274	3321.63	0.00336	3321.63	0.01192
3321.72	0.01636	3321.72	0.00653	3321.72	-0.00381
3321.82	0.01277	3321.82	0.00992	3321.82	-0.0043
3321.92	-6.50683e-05	3321.92	0.00259	3321.92	0.01325
3322.02	-0.00176	3322.02	0.0095	3322.02	0.01128
3322.11	-0.005	3322.11	0.00604	3322.11	0.00197
3322.21	-0.000206084	3322.21	0.00724	3322.21	-0.00592
3322.31	0.00409	3322.31	0.01288	3322.31	0.00141
3322.41	-0.0003471	3322.41	0.00534	3322.41	0.011
3322.51	-0.0003471	3322.51	0.00752	3322.51	0.00381
3322.6	0.00543	3322.6	0.00153	3322.6	-0.00458
3322.7	-0.01565	3322.7	0.01415	3322.7	0.00938
3322.8	-0.000276592	3322.8	0.00343	3322.8	0.000633813
3322.9	0.01263	3322.9	0.00907	3322.9	0.01114
3322.99	-0.00838	3322.99	-0.0032	3322.99	0.00719
3323.09	0.000498995	3323.09	0.01641	3323.09	0.01262
3323.19	-0.00578	3323.19	-0.00129	3323.19	0.00818
3323.29	0.02419	3323.29	-0.00171	3323.29	0.00634
3323.38	0.00748	3323.38	0.00971	3323.38	0.01579
3323.48	0.00854	3323.48	0.00111	3323.48	0.01544
3323.58	0.000428487	3323.58	0.00893	3323.58	0.00902
3323.68	-0.00838	3323.68	-0.01018	3323.68	0.02073
3323.78	-0.000911163	3323.78	0.00865	3323.78	-0.00106
3323.87	0.00142	3323.87	0.01873	3323.87	0.00127
3323.97	-6.50683e-05	3323.97	-0.00122	3323.97	-0.0079
3324.07	-0.00874	3324.07	0.00682	3324.07	0.01269
3324.17	-0.00676	3324.17	-0.00369	3324.17	-0.00056482
3324.26	0.00459	3324.26	0.01246	3324.26	-0.000494312
3324.36	-0.000488115	3324.36	-0.00058651	3324.36	-0.00677
3324.46	-0.000135576	3324.46	0.0133	3324.46	0.0067
3324.56	0.00635	3324.56	0.01916	3324.56	0.00416
3324.65	-0.01628	3324.65	-0.00432	3324.65	-0.00444
3324.75	-0.01424	3324.75	0.00625	3324.75	-0.01001
3324.85	0.00445	3324.85	0.000189077	3324.85	0.02348
3324.95	0.00219	3324.95	0.00534	3324.95	-0.0098
3325.04	0.0029	3325.04	-0.00989	3325.04	0.00508
3325.14	-0.00937	3325.14	-0.00171	3325.14	0.0067
3325.24	0.000569502	3325.24	0.00717	3325.24	0.01459
3325.34	-0.01043	3325.34	0.00992	3325.34	0.00557
3325.44	-0.00937	3325.44	0.02099	3325.44	-0.0012
3325.53	0.0115	3325.53	0.01415	3325.53	0.00663
3325.63	-0.00148	3325.63	0.00936	3325.63	0.01086
3325.73	0.0012	3325.73	0.01831	3325.73	0.00952
3325.83	-0.000417608	3325.83	0.00886	3325.83	0.01255
3325.92	0.00494	3325.92	0.00294	3325.92	0.00282
3326.02	0.0036	3326.02	-0.00418	3326.02	0.00374
3326.12	0.01509	3326.12	0.00329	3326.12	-0.00324
3326.22	-0.00923	3326.22	-0.01081	3326.22	0.00634
3326.31	0.00938	3326.31	0.00562	3326.31	0.02623
3326.41	0.01086	3326.41	0.0028	3326.41	0.00924
3326.51	-0.01092	3326.51	-0.01074	3326.51	0.00973
3326.61	0.01199	3326.61	0.00534	3326.61	0.00994
3326.7	0.00494	3326.7	-0.00418	3326.7	0.00684
3326.8	0.0127	3326.8	0.000471108	3326.8	0.01333
3326.9	-0.00846	3326.9	0.00893	3326.9	0.01819
3327	0.00903	3327	-0.000516002	3327	0.0141
3327.1	-0.005	3327.1	-0.00334	3327.1	0.01015
3327.19	0.00353	3327.19	0.01147	3327.19	-7.57409e-07
3327.29	0.00325	3327.29	0.01154	3327.29	0.00557
3327.39	-0.00733	3327.39	0.000823648	3327.39	0.00761
3327.49	0.0012	3327.49	0.00555	3327.49	0.00472
3327.58	0.00684	3327.58	0.01203	3327.58	0.01128
3327.68	0.01199	3327.68	0.01732	3327.68	0.01537
3327.78	-0.000276592	3327.78	0.01084	3327.78	0.0024
3327.88	0.01086	3327.88	0.02141	3327.88	0.01276
3327.97	5.43957e-06	3327.97	0.00689	3327.97	0.000915845
3328.07	0.0134	3328.07	-0.00242	3328.07	0.01043
3328.17	-0.000699639	3328.17	0.00766	3328.17	0.01297
3328.27	0.00649	3328.27	-0.00524	3328.27	0.01213
3328.36	-0.00296	3328.36	0.02776	3328.36	0.00486
3328.46	0.01086	3328.46	0.000964663	3328.46	0.01741
3328.56	0.02144	3328.56	0.00632	3328.56	0.00888
3328.66	0.00135	3328.66	-0.00418	3328.66	0.0019
3328.76	0.00381	3328.76	0.0071	3328.76	0.02009
3328.85	0.00353	3328.85	0.0035	3328.85	0.01537
3328.95	0.01354	3328.95	0.000118569	3328.95	0.00945
3329.05	-0.00782	3329.05	0.01436	3329.05	0.01791
3329.15	-0.00324	3329.15	-0.00538	3329.15	0.01544
3329.24	0.000781026	3329.24	0.02458	3329.24	0.00987
3329.34	0.00205	3329.34	0.00322	3329.34	0.01184
3329.44	-0.005	3329.44	0.00872	3329.44	0.00578
3329.54	0.00903	3329.54	0.01281	3329.54	0.01043
3329.63	-0.00578	3329.63	0.00583	3329.63	0.02376
3329.73	-0.0003471	3329.73	0.01838	3329.73	0.00867
3329.83	0.00346	3329.83	0.01182	3329.83	0.01424
3329.93	0.000569502	3329.93	0.00315	3329.93	0.00578
3330.03	0.0072	3330.03	0.00315	3330.03	0.00818
3330.12	-0.00148	3330.12	0.01619	3330.12	-0.00578
3330.22	0.01023	3330.22	0.00491	3330.22	0.00726
3330.32	-0.00197	3330.32	0.0138	3330.32	0.01579
3330.42	0.00191	3330.42	0.00837	3330.42	6.97505e-05
3330.51	0.00889	3330.51	0.01084	3330.51	-0.00402
3330.61	0.0012	3330.61	0.01549	3330.61	-0.000776344
3330.71	-0.01515	3330.71	0.01535	3330.71	0.00571
3330.81	-0.00126	3330.81	0.00357	3330.81	0.01107
3330.9	0.00311	3330.9	-0.0137	3330.9	0.0282
3331	-0.00951	3331	0.00294	3331	0.00754
3331.1	0.00388	3331.1	0.01366	3331.1	0.01072
3331.2	0.01524	3331.2	0.0193	3331.2	0.01854
3331.29	0.0146	3331.29	0.01013	3331.29	0.02306
3331.39	0.00367	3331.39	0.01337	3331.39	0.00233
3331.49	0.0036	3331.49	0.000471108	3331.49	0.01502
3331.59	-0.01092	3331.59	0.01189	3331.59	0.00712
3331.69	0.00889	3331.69	0.01344	3331.69	0.00233
3331.78	0.00163	3331.78	0.00802	3331.78	-0.00395
3331.88	-0.01297	3331.88	0.0047	3331.88	0.0141
3331.98	0.00268	3331.98	0.00139	3331.98	0.01389
3332.08	0.01241	3332.08	0.00378	3332.08	-0.00367
3332.17	-0.000417608	3332.17	0.01352	3332.17	0.00324
3332.27	-0.0031	3332.27	0.0059	3332.27	0.01234
3332.37	0.000146455	3332.37	-0.00439	3332.37	0.00557
3332.47	-0.000981671	3332.47	0.00893	3332.47	0.01389
3332.56	0.01615	3332.56	0.00527	3332.56	0.01629
3332.66	0.00099255	3332.66	-0.00693	3332.66	0.01318
3332.76	0.0036	3332.76	0.00245	3332.76	-0.00155
3332.86	0.00565	3332.86	0.00357	3332.86	0.01981
3332.95	0.01693	3332.95	0.01041	3332.95	0.00296
3333.05	0.01481	3333.05	0.01295	3333.05	0.01523
3333.15	0.01714	3333.15	0.02057	3333.15	0.00367
3333.25	0.00318	3333.25	-0.000304478	3333.25	0.01001
3333.35	0.00734	3333.35	-0.00461	3333.35	0.00444
3333.44	-0.00507	3333.44	0.01126	3333.44	0.01875
3333.54	-0.00105	3333.54	0.00837	3333.54	0.01847
3333.64	0.00959	3333.64	0.00491	3333.64	0.01333
3333.74	0.0115	3333.74	0.00118	3333.74	0.00656
3333.83	7.59474e-05	3333.83	0.01366	3333.83	0.000563305
3333.93	0.00684	3333.93	0.00978	3333.93	0.01241
3334.03	-0.01043	3334.03	0.0071	3334.03	0.01481
3334.13	-0.00599	3334.13	-0.00291	3334.13	0.00585
3334.22	-0.00564	3334.22	0.01323	3334.22	0.00874
3334.32	-0.00296	3334.32	-0.002	3334.32	0.000845337
3334.42	0.0072	3334.42	-0.00122	3334.42	0.01643
3334.52	-0.01008	3334.52	0.00223	3334.52	-0.00233
3334.61	0.00367	3334.61	-0.000516002	3334.61	0.01706
3334.71	0.00473	3334.71	0.00879	3334.71	0.00952
3334.81	-0.00289	3334.81	0.0004006	3334.81	0.00338
3334.91	0.01072	3334.91	0.00386	3334.91	-0.00599
3335.01	-0.00274	3335.01	0.01126	3335.01	0.02926
3335.1	-0.00345	3335.1	0.01457	3335.1	0.02439
3335.2	0.01418	3335.2	0.01048	3335.2	0.01072
3335.3	0.00649	3335.3	0.00153	3335.3	0.00931
3335.4	-0.00831	3335.4	0.01182	3335.4	0.00374
3335.49	0.00177	3335.49	0.00731	3335.49	-0.00056482
3335.59	-0.00112	3335.59	0.00237	3335.59	0.02503
3335.69	0.00177	3335.69	0.00371	3335.69	0.0153
3335.79	0.00959	3335.79	0.01316	3335.79	0.01819
3335.88	0.00254	3335.88	0.00625	3335.88	0.01438
3335.98	-0.00838	3335.98	0.01732	3335.98	0.00797
3336.08	0.00311	3336.08	0.01401	3336.08	0.01403
3336.18	-0.0003471	3336.18	0.02127	3336.18	0.01488
3336.28	-0.0086	3336.28	0.00449	3336.28	0.0079
3336.37	-0.00148	3336.37	0.01253	3336.37	0.01389
3336.47	0.00783	3336.47	0.01387	3336.47	0.00994
3336.57	0.00621	3336.57	0.01189	3336.57	-0.00317
3336.67	0.00889	3336.67	0.00477	3336.67	0.0134
3336.76	0.00741	3336.76	0.00336	3336.76	0.01544
3336.86	0.00706	3336.86	0.00562	3336.86	0.00754
3336.96	0.00974	3336.96	0.00505	3336.96	0.01058
3337.06	-0.00352	3337.06	0.01443	3337.06	0.00966
3337.15	-0.00831	3337.15	0.00618	3337.15	0.00599
3337.25	-0.00994	3337.25	0.00527	3337.25	0.00247
3337.35	-0.00126	3337.35	0.01239	3337.35	0.01227
3337.45	0.0024	3337.45	0.00794	3337.45	0.01333
3337.54	0.00543	3337.54	0.0133	3337.54	0.00846
3337.64	0.00268	3337.64	0.01027	3337.64	-0.00501
3337.74	0.00572	3337.74	0.01676	3337.74	0.02369
3337.84	0.01333	3337.84	0.01697	3337.84	0.01192
3337.94	0.000710518	3337.94	0.01203	3337.94	0.00649
3338.03	-0.01508	3338.03	0.00618	3338.03	0.0067
3338.13	0.00142	3338.13	0.00477	3338.13	0.02136
3338.23	0.00367	3338.23	0.01274	3338.23	0.00874
3338.33	-0.0014	3338.33	0.01309	3338.33	0.01558
3338.42	0.00551	3338.42	0.01563	3338.42	0.00966
3338.52	0.01432	3338.52	0.01577	3338.52	0.01043
3338.62	-0.000770147	3338.62	0.02261	3338.62	-7.12653e-05
3338.72	0.0036	3338.72	0.0205	3338.72	0.01192
3338.81	0.01136	3338.81	0.01415	3338.81	0.02954
3338.91	-0.00324	3338.91	0.01535	3338.91	0.01015
3339.01	-0.00853	3339.01	0.01196	3339.01	0.01474
3339.11	0.00635	3339.11	0.01112	3339.11	0.01988
3339.2	0.01432	3339.2	0.02007	3339.2	0.0067
3339.3	0.000216963	3339.3	0.01528	3339.3	0.00395
3339.4	0.02017	3339.4	-0.00171	3339.4	0.00726
3339.5	-0.01071	3339.5	0.01493	3339.5	0.01897
3339.6	-0.00458	3339.6	0.02353	3339.6	0.00296
3339.69	-0.0003471	3339.69	0.00576	3339.69	0.01304
3339.79	-0.01452	3339.79	0.01775	3339.79	0.01692
3339.89	-0.00923	3339.89	0.02402	3339.89	0.000986353
3339.99	0.01382	3339.99	-0.00728	3339.99	0.0036
3340.08	-0.000488115	3340.08	0.01598	3340.08	0.02165
3340.18	-0.00542	3340.18	-0.00609	3340.18	0.00938
3340.28	-0.00345	3340.28	0.00653	3340.28	0.01403
3340.38	0.01263	3340.38	0.01634	3340.38	-0.000846852
3340.47	0.00374	3340.47	0.01422	3340.47	0.0117
3340.57	0.00565	3340.57	0.01909	3340.57	0.000986353
3340.67	0.00776	3340.67	0.00484	3340.67	0.02115
3340.77	-0.00373	3340.77	0.02367	3340.77	0.02503
3340.86	0.01657	3340.86	0.01732	3340.86	0.01382
3340.96	0.00903	3340.96	0.02141	3340.96	0.01544
3341.06	0.01192	3341.06	0.00632	3341.06	0.02376
3341.16	0.0134	3341.16	0.00315	3341.16	0.01297
3341.26	0.000710518	3341.26	0.01281	3341.26	0.01734
3341.35	0.00339	3341.35	0.00555	3341.35	0.00416
3341.45	0.01798	3341.45	0.02755	3341.45	0.02489
3341.55	0.00438	3341.55	0.01394	3341.55	0.01608
3341.65	-0.01219	3341.65	0.00964	3341.65	0.0227
3341.74	0.0079	3341.74	0.01027	3341.74	0.01192
3341.84	0.00409	3341.84	-0.00453	3341.84	0.01184
3341.94	0.00529	3341.94	0.03023	3341.94	0.00853
3342.04	0.00156	3342.04	0.00555	3342.04	0.0055
3342.13	0.01298	3342.13	0.00477	3342.13	0.01311
3342.23	0.00699	3342.23	0.01471	3342.23	0.01685
3342.33	0.01192	3342.33	0.0188	3342.33	0.03307
3342.43	0.01051	3342.43	0.01394	3342.43	0.00247
3342.53	-0.00155	3342.53	0.02155	3342.53	0.01382
3342.62	0.00776	3342.62	0.02959	3342.62	0.01431
3342.72	-0.00366	3342.72	0.01676	3342.72	0.01015
3342.82	-0.00239	3342.82	0.00957	3342.82	0.01692
3342.92	0.00163	3342.92	0.0095	3342.92	0.000492798
3343.01	0.01474	3343.01	0.02416	3343.01	0.00613
3343.11	-0.00204	3343.11	0.00957	3343.11	0.01593
3343.21	0.00346	3343.21	0.01309	3343.21	0.01022
3343.31	0.01622	3343.31	0.01394	3343.31	0.02503
3343.4	-0.00148	3343.4	0.01196	3343.4	0.02277
3343.5	0.01375	3343.5	0.00964	3343.5	0.00747
3343.6	0.00409	3343.6	0.00322	3343.6	0.02891
3343.7	-0.000206084	3343.7	0.02282	3343.7	0.01734
3343.79	-0.00303	3343.79	0.00576	3343.79	0.01798
3343.89	0.01044	3343.89	0.02035	3343.89	0.0215
3343.99	0.00868	3343.99	0.02127	3343.99	0.01784
3344.09	-0.00655	3344.09	0.01429	3344.09	0.02848
3344.19	0.00459	3344.19	0.00992	3344.19	0.01798
3344.28	-0.00641	3344.28	0.02	3344.28	0.00416
3344.38	-0.00408	3344.38	0.02289	3344.38	0.01854
3344.48	0.01206	3344.48	0.03467	3344.48	0.0122
3344.58	0.00748	3344.58	0.00809	3344.58	0.01424
3344.67	-0.00324	3344.67	0.03269	3344.67	0.03081
3344.77	0.01368	3344.77	0.0224	3344.77	0.02566
3344.87	0.0072	3344.87	0.01232	3344.87	0.03448
3344.97	-0.00578	3344.97	0.02712	3344.97	0.02489
3345.06	-0.0167	3345.06	0.03001	3345.06	0.03243
3345.16	0.00395	3345.16	0.00322	3345.16	0.01756
3345.26	0.00254	3345.26	0.015	3345.26	0.02982
3345.36	-0.00303	3345.36	0.0095	3345.36	0.02009
3345.45	0.01382	3345.45	0.02966	3345.45	0.02186
3345.55	-0.000206084	3345.55	0.03671	3345.55	0.01826
3345.65	0.01538	3345.65	0.02466	3345.65	0.02186
3345.75	0.00402	3345.75	0.01605	3345.75	0.01868
3345.85	-0.00627	3345.85	0.03185	3345.85	0.02327
3345.94	0.00889	3345.94	0.01951	3345.94	0.03476
3346.04	0.00099255	3346.04	0.03706	3346.04	0.0232
3346.14	0.01397	3346.14	0.02261	3346.14	0.02834
3346.24	0.00247	3346.24	0.02882	3346.24	0.0239
3346.33	0.02567	3346.33	0.01563	3346.33	0.02228
3346.43	0.00156	3346.43	0.02889	3346.43	0.02968
3346.53	-0.00754	3346.53	0.04376	3346.53	0.02778
3346.63	0.00642	3346.63	0.02416	3346.63	0.03448
3346.72	0.01397	3346.72	0.0475	3346.72	0.03011
3346.82	0.00882	3346.82	0.02367	3346.82	0.03398
3346.92	0.0139	3346.92	0.02832	3346.92	0.03723
3347.02	0.01862	3347.02	0.02381	3347.02	0.02926
3347.11	0.00868	3347.11	0.01507	3347.11	0.01255
3347.21	0.0091	3347.21	0.0444	3347.21	0.03504
3347.31	0.0079	3347.31	0.03107	3347.31	0.04498
3347.41	0.01531	3347.41	0.03798	3347.41	0.02905
3347.51	0.00699	3347.51	0.01457	3347.51	0.02454
3347.6	-0.00162	3347.6	0.02494	3347.6	0.02848
3347.7	0.00995	3347.7	0.03185	3347.7	0.03617
3347.8	0.00233	3347.8	0.03967	3347.8	0.02912
3347.9	0.01467	3347.9	0.02374	3347.9	0.0196
3347.99	-0.00556	3347.99	0.02741	3347.99	0.03173
3348.09	0.00572	3348.09	0.03001	3348.09	0.02447
3348.19	0.00233	3348.19	0.03227	3348.19	0.02997
3348.29	0.00974	3348.29	0.01648	3348.29	0.02834
3348.38	0.00508	3348.38	0.02042	3348.38	0.01897
3348.48	0.00861	3348.48	0.03298	3348.48	0.03829
3348.58	0.01312	3348.58	0.04581	3348.58	0.02997
3348.68	0.00318	3348.68	0.03121	3348.68	0.0423
3348.78	-0.01029	3348.78	0.03502	3348.78	0.03631
3348.87	0.00099255	3348.87	0.0341	3348.87	0.02919
3348.97	0.00417	3348.97	0.03742	3348.97	0.0287
3349.07	0.0067	3349.07	0.03206	3349.07	0.0282
3349.17	0.02151	3349.17	0.03037	3349.17	0.03011
3349.26	0.01354	3349.26	0.02818	3349.26	0.01706
3349.36	-0.000699639	3349.36	0.04489	3349.36	0.04576
3349.46	-0.00606	3349.46	0.03671	3349.46	0.02136
3349.56	0.01622	3349.56	0.03213	3349.56	0.02052
3349.65	0.00988	3349.65	0.02874	3349.65	0.01868
3349.75	0.00304	3349.75	0.03431	3349.75	0.02806
3349.85	0.000569502	3349.85	0.0236	3349.85	0.02165
3349.95	0.0024	3349.95	0.03072	3349.95	0.02898
3350.04	0.01241	3350.04	0.00865	3350.04	0.03243
3350.14	-0.00133	3350.14	0.01584	3350.14	0.01854
3350.24	0.02475	3350.24	0.02592	3350.24	0.03455
3350.34	0.00776	3350.34	0.03051	3350.34	0.02411
3350.44	0.01333	3350.44	0.02106	3350.44	0.01452
3350.53	0.01185	3350.53	0.03001	3350.53	0.0215
3350.63	0.01206	3350.63	0.01965	3350.63	0.02108
3350.73	0.01319	3350.73	0.00886	3350.73	0.02291
3350.83	0.01968	3350.83	0.02444	3350.83	0.02101
3350.92	0.00536	3350.92	0.02444	3350.92	0.02066
3351.02	0.0311	3351.02	0.00816	3351.02	0.03173
3351.12	-0.00535	3351.12	0.02275	3351.12	0.02306
3351.22	-0.00119	3351.22	0.01612	3351.22	0.01763
3351.31	0.00247	3351.31	0.01422	3351.31	0.00479
3351.41	0.01925	3351.41	-0.00122	3351.41	0.02221
3351.51	0.00522	3351.51	0.01542	3351.51	0.01749
3351.61	0.01827	3351.61	0.02585	3351.61	0.00592
3351.7	0.01051	3351.7	0.01556	3351.7	0.02016
3351.8	0.00783	3351.8	0.01337	3351.8	-0.00268
3351.9	0.00959	3351.9	0.01697	3351.9	0.01255
3352	0.00762	3352	0.00188	3352	0.02242
3352.1	0.02088	3352.1	0.00809	3352.1	0.01318
3352.19	0.01897	3352.19	0.000118569	3352.19	0.02115
3352.29	0.00466	3352.29	0.00118	3352.29	0.01347
3352.39	0.00649	3352.39	0.00992	3352.39	0.01424
3352.49	0.01199	3352.49	0.00936	3352.49	0.02059
3352.58	0.02525	3352.58	0.00287	3352.58	0.00282
3352.68	0.02877	3352.68	-0.00136	3352.68	0.01015
3352.78	0.01714	3352.78	0.00449	3352.78	0.01368
3352.88	0.02102	3352.88	0.01239	3352.88	0.00761
3352.97	0.01058	3352.97	-0.0015	3352.97	0.01086
3353.07	0.02729	3353.07	0.01443	3353.07	0.02136
3353.17	0.01516	3353.17	0.0169	3353.17	0.02454
3353.27	0.044	3353.27	0.01084	3353.27	0.03328
3353.36	0.0641	3353.36	0.05561	3353.36	0.04364
3353.46	0.07256	3353.46	0.04898	3353.46	0.06529
3353.56	0.06953	3353.56	0.05067	3353.56	0.06324
3353.66	0.09413	3353.66	0.06788	3353.66	0.06994
3353.76	0.09984	3353.76	0.07239	3353.76	0.08263
3353.85	0.10513	3353.85	0.07507	3353.85	0.08503
3353.95	0.11818	3353.95	0.08818	3353.95	0.10118
3354.05	0.12473	3354.05	0.09502	3354.05	0.11112
3354.15	0.11366	3354.15	0.10912	3354.15	0.11401
3354.24	0.13453	3354.24	0.10306	3354.24	0.11916
3354.34	0.13446	3354.34	0.13098	3354.34	0.14539
3354.44	0.15153	3354.44	0.1228	3354.44	0.14729
3354.54	0.14983	3354.54	0.14424	3354.54	0.16647
3354.63	0.16231	3354.63	0.14826	3354.63	0.16449
3354.73	0.16598	3354.73	0.15213	3354.73	0.16675
3354.83	0.18438	3354.83	0.15827	3354.83	0.18466
3354.93	0.18297	3354.93	0.1754	3354.93	0.17296
3355.03	0.21287	3355.03	0.18443	3355.03	0.21272
3355.12	0.21357	3355.12	0.20184	3355.12	0.20278
3355.22	0.1975	3355.22	0.19846	3355.22	0.19425
3355.32	0.214	3355.32	0.19035	3355.32	0.19023
3355.42	0.20166	3355.42	0.19338	3355.42	0.17211
3355.51	0.19926	3355.51	0.18132	3355.51	0.15836
3355.61	0.16669	3355.61	0.14628	3355.61	0.16478
3355.71	0.14067	3355.71	0.13444	3355.71	0.13354
3355.81	0.14694	3355.81	0.10934	3355.81	0.09363
3355.9	0.11797	3355.9	0.09918	3355.9	0.07135
3356	0.08342	3356	0.06971	3356	0.05972
3356.1	0.07481	3356.1	0.03361	3356.1	0.04294
3356.2	0.03554	3356.2	0.02402	3356.2	0.01093
3356.29	0.01587	3356.29	0.00865	3356.29	-0.0091
3356.39	0.01601	3356.39	0.00125	3356.39	-0.02475
3356.49	-0.02263	3356.49	-0.03464	3356.49	-0.05718
3356.59	-0.02848	3356.59	-0.0529	3356.59	-0.07298
3356.69	-0.05111	3356.69	-0.07321	3356.69	-0.10527
3356.78	-0.06698	3356.78	-0.09739	3356.78	-0.09892
3356.88	-0.07339	3356.88	-0.11241	3356.88	-0.13523
3356.98	-0.10505	3356.98	-0.12884	3356.98	-0.14814
3357.08	-0.11274	3357.08	-0.14971	3357.08	-0.16478
3357.17	-0.13029	3357.17	-0.16332	3357.17	-0.19347
3357.27	-0.1757	3357.27	-0.18207	3357.27	-0.21181
3357.37	-0.18557	3357.37	-0.20485	3357.37	-0.2147
3357.47	-0.17507	3357.47	-0.21592	3357.47	-0.24276
3357.56	-0.18254	3357.56	-0.21965	3357.56	-0.2441
3357.66	-0.19897	3357.66	-0.23919	3357.66	-0.24896
3357.76	-0.191	3357.76	-0.2406	3357.76	-0.25073
3357.86	-0.22012	3357.86	-0.23961	3357.86	-0.25009
3357.95	-0.21293	3357.95	-0.25011	3357.95	-0.24967
3358.05	-0.2247	3358.05	-0.25427	3358.05	-0.25651
3358.15	-0.21152	3358.15	-0.2523	3358.15	-0.26405
3358.25	-0.23126	3358.25	-0.24666	3358.25	-0.26476
3358.35	-0.22766	3358.35	-0.25597	3358.35	-0.26744
3358.44	-0.22393	3358.44	-0.25709	3358.44	-0.25891
3358.54	-0.21772	3358.54	-0.27063	3358.54	-0.25707
3358.64	-0.22026	3358.64	-0.25223	3358.64	-0.25059
3358.74	-0.22717	3358.74	-0.24476	3358.74	-0.26314
3358.83	-0.20799	3358.83	-0.24193	3358.83	-0.24227
3358.93	-0.19438	3358.93	-0.23143	3358.93	-0.22499
3359.03	-0.19149	3359.03	-0.21303	3359.03	-0.20765
3359.13	-0.17908	3359.13	-0.19716	3359.13	-0.18903
3359.22	-0.1518	3359.22	-0.18934	3359.22	-0.16414
3359.32	-0.13022	3359.32	-0.16522	3359.32	-0.13982
3359.42	-0.1066	3359.42	-0.13004	3359.42	-0.11958
3359.52	-0.08418	3359.52	-0.11939	3359.52	-0.07664
3359.61	-0.05964	3359.61	-0.08075	3359.61	-0.082
3359.71	-0.04709	3359.71	-0.07243	3359.71	-0.04943
3359.81	-0.0184	3359.81	-0.03605	3359.81	-0.03723
3359.91	-0.02044	3359.91	-0.03965	3359.91	-0.02926
3360.01	-0.00627	3360.01	-0.04056	3360.01	-0.02136
3360.1	-0.00239	3360.1	-0.03316	3360.1	-0.03081
3360.2	-0.00415	3360.2	-0.01568	3360.2	-0.01156
3360.3	0.00466	3360.3	-0.00813	3360.3	-0.0172
3360.4	0.00318	3360.4	-0.00975	3360.4	-0.0146
3360.49	-0.00542	3360.49	-0.01321	3360.49	-0.02912
3360.59	0.00917	3360.59	-0.01934	3360.59	-0.00888
3360.69	0.00628	3360.69	-0.02244	3360.69	-0.00888
3360.79	-6.50683e-05	3360.79	-0.00877	3360.79	-0.02574
3360.88	-0.00556	3360.88	-0.01032	3360.88	-0.02002
3360.98	-0.0098	3360.98	-0.01998	3360.98	-0.02468
3361.08	-0.00528	3361.08	-0.01419	3361.08	-0.01283
3361.18	-0.000911163	3361.18	-0.03239	3361.18	-0.01227
3361.28	0.0024	3361.28	-0.01553	3361.28	-0.01417
3361.37	0.00967	3361.37	-0.02202	3361.37	-0.00698
3361.47	-0.00148	3361.47	-0.01709	3361.47	-0.00564
3361.57	0.00184	3361.57	-0.01039	3361.57	-0.02426
3361.67	0.01742	3361.67	-0.01025	3361.67	-0.01516
3361.76	0.00959	3361.76	-0.01116	3361.76	-0.00917
3361.86	-0.00296	3361.86	-0.01504	3361.86	-0.0074
3361.96	-0.000206084	3361.96	-0.0216	3361.96	-0.02299
3362.06	-0.0003471	3362.06	-0.01673	3362.06	-0.01312
3362.15	-0.01057	3362.15	-0.00249	3362.15	-0.01445
3362.25	-0.000770147	3362.25	-0.01384	3362.25	-0.01805
3362.35	-0.00183	3362.35	-0.01913	3362.35	-0.01594
3362.45	-0.00521	3362.45	-0.01878	3362.45	-0.02475
3362.54	0.00424	3362.54	-0.02047	3362.54	-0.01742
3362.64	-0.00578	3362.64	-0.02026	3362.64	-0.00367
3362.74	0.00903	3362.74	-0.01011	3362.74	-0.0055
3362.84	0.01305	3362.84	-0.01934	3362.84	-0.01304
3362.94	-0.00225	3362.94	-0.02364	3362.94	-0.00543
3363.03	0.000781026	3363.03	-0.01384	3363.03	-0.02341
3363.13	-0.00775	3363.13	-0.03196	3363.13	-0.01495
3363.23	0.00593	3363.23	-0.00369	3363.23	-0.01657
3363.33	0.01178	3363.33	-0.00418	3363.33	-0.02059
3363.42	0.0036	3363.42	-0.02237	3363.42	-0.02679
3363.52	-0.00239	3363.52	-0.01032	3363.52	-0.02242
3363.62	0.000428487	3363.62	-0.02216	3363.62	-0.00931
3363.72	-0.00387	3363.72	-0.00869	3363.72	-0.02052
3363.81	0.00135	3363.81	-0.01448	3363.81	-0.00994
3363.91	-0.01614	3363.91	-0.00665	3363.91	-0.00888
3364.01	-0.01254	3364.01	0.00146	3364.01	-0.01389
3364.11	0.00656	3364.11	-0.01624	3364.11	-0.02263
3364.2	0.01157	3364.2	-0.01638	3364.2	-0.01777
3364.3	-0.00888	3364.3	-0.02153	3364.3	-0.02186
3364.4	0.00804	3364.4	-0.00855	3364.4	-0.0122
3364.5	0.000428487	3364.5	0.000823648	3364.5	-0.01685
3364.6	0.00099255	3364.6	-0.02562	3364.6	-0.01206
3364.69	0.00762	3364.69	-0.01328	3364.69	-0.01086
3364.79	0.0067	3364.79	-0.000939049	3364.79	-0.0306
3364.89	-0.000840655	3364.89	-0.01821	3364.89	-0.01389
3364.99	-0.00317	3364.99	-0.00884	3364.99	-0.02976
3365.08	-0.01388	3365.08	-0.0156	3365.08	-0.01551
3365.18	-0.01318	3365.18	-0.00728	3365.18	-0.02292
3365.28	-0.0069	3365.28	-0.01955	3365.28	-0.01474
3365.38	0.00113	3365.38	-0.01864	3365.38	-0.01897
3365.47	-0.00444	3365.47	-0.01483	3365.47	-0.000987867
3365.57	-0.01741	3365.57	-0.01285	3365.57	-0.00592
3365.67	0.00346	3365.67	-0.01885	3365.67	-0.00522
3365.77	0.000851534	3365.77	-0.01342	3365.77	-0.00818
3365.86	0.00551	3365.86	-0.01532	3365.86	0.00303
3365.96	-0.00641	3365.96	-0.00207	3365.96	-0.00219
3366.06	-0.00888	3366.06	-0.01575	3366.06	-0.011
3366.16	-0.00874	3366.16	-0.00841	3366.16	-0.0031
3366.26	0.00783	3366.26	0.00153	3366.26	-0.01551
3366.35	-0.01628	3366.35	-0.01025	3366.35	-0.01051
3366.45	-0.00232	3366.45	-0.00439	3366.45	-0.0232
3366.55	0.00438	3366.55	-0.01109	3366.55	-0.01347
3366.65	0.00311	3366.65	-0.01906	3366.65	-0.03427
3366.74	0.0084	3366.74	-0.01871	3366.74	-0.00536
3366.84	-0.00394	3366.84	-0.00827	3366.84	-0.02623
3366.94	-0.00155	3366.94	-0.00975	3366.94	-0.01037
3367.04	-0.0074	3367.04	0.00541	3367.04	-0.01072
3367.13	-0.00274	3367.13	-0.02315	3367.13	-0.01735
3367.23	0.01185	3367.23	-0.00714	3367.23	0.00374
3367.33	0.00226	3367.33	-0.01462	3367.33	-0.01706
3367.43	-0.00352	3367.43	-0.0113	3367.43	-0.00402
3367.53	0.00438	3367.53	-0.00023397	3367.53	0.000845337
3367.62	5.43957e-06	3367.62	-0.00136	3367.62	-0.01283
3367.72	-0.00768	3367.72	-0.0063	3367.72	-0.01869
3367.82	-0.0031	3367.82	-0.01434	3367.82	-0.01453
3367.92	0.01559	3367.92	-0.01384	3367.92	-0.01114
3368.01	0.01023	3368.01	-0.01441	3368.01	-0.0086
3368.11	0.00395	3368.11	-0.00933	3368.11	-0.01713
3368.21	-0.01551	3368.21	0.0052	3368.21	-0.01509
3368.31	-0.000770147	3368.31	-0.01173	3368.31	-0.01044
3368.4	0.00854	3368.4	-0.00665	3368.4	-0.02151
3368.5	0.00163	3368.5	-0.01941	3368.5	-0.0086
3368.6	-0.00902	3368.6	-0.000304478	3368.6	-0.01713
3368.7	-0.00345	3368.7	-0.01088	3368.7	0.00973
3368.79	0.00494	3368.79	0.00245	3368.79	-0.00127
3368.89	-0.00627	3368.89	-0.000868541	3368.89	0.00613
3368.99	0.000216963	3368.99	-0.00214	3368.99	-0.01156
3369.09	-0.0086	3369.09	-0.00482	3369.09	-0.01375
3369.19	-0.00846	3369.19	0.00111	3369.19	-0.00339
3369.28	0.000287471	3369.28	-0.01264	3369.28	-0.02122
3369.38	-0.000629131	3369.38	-0.01899	3369.38	-0.00472
3369.48	-0.00451	3369.48	-0.007	3369.48	-0.01417
3369.58	0.00198	3369.58	-0.00383	3369.58	-0.02468
3369.67	-0.00423	3369.67	-0.00503	3369.67	0.00818
3369.77	0.01728	3369.77	-0.00947	3369.77	-0.00465
3369.87	0.00106	3369.87	0.00329	3369.87	-0.01699
3369.97	-0.01212	3369.97	-0.02498	3369.97	0.00176
3370.06	0.01185	3370.06	-0.02139	3370.06	0.00148
3370.16	-0.00676	3370.16	-0.00566	3370.16	-0.00592
3370.26	0.00149	3370.26	-0.01025	3370.26	0.00268
3370.36	-0.00324	3370.36	-0.01018	3370.36	-7.57409e-07
3370.45	0.000357979	3370.45	-0.01638	3370.45	-0.00613
3370.55	0.000710518	3370.55	0.00111	3370.55	-0.01029
3370.65	-0.00874	3370.65	-0.00764	3370.65	0.00712
3370.75	0.00184	3370.75	0.00414	3370.75	-0.01248
3370.85	-0.01156	3370.85	-0.02407	3370.85	-0.00508
3370.94	0.0072	3370.94	-0.01018	3370.94	-0.00705
3371.04	0.00847	3371.04	-0.00693	3371.04	0.000986353
3371.14	0.01368	3371.14	-0.00792	3371.14	-0.0043
3371.24	0.00163	3371.24	-0.02879	3371.24	-0.00931
3371.33	-0.00458	3371.33	-0.01962	3371.33	0.00719
3371.43	0.00297	3371.43	-0.01222	3371.43	0.000774829
3371.53	-0.01403	3371.53	0.00125	3371.53	-0.00289
3371.63	0.006	3371.63	-0.01603	3371.63	-0.00649
3371.72	0.00515	3371.72	-0.00982	3371.72	-0.00769
3371.82	0.01382	3371.82	-0.00362	3371.82	-0.000353297
3371.92	0.01192	3371.92	-0.0058	3371.92	-0.01467
3372.02	-0.00655	3372.02	-0.0125	3372.02	-0.00374
3372.11	-0.00571	3372.11	-0.00503	3372.11	-0.00776
3372.21	-0.00556	3372.21	-0.02012	3372.21	-0.000353297
3372.31	0.00339	3372.31	-0.01539	3372.31	0.00451
3372.41	0.00417	3372.41	-0.00989	3372.41	-0.00599
3372.51	0.01439	3372.51	-0.00362	3372.51	-0.00698
3372.6	0.01312	3372.6	0.000118569	3372.6	-0.00888
3372.7	0.00353	3372.7	0.00174	3372.7	-0.00952
3372.8	0.01086	3372.8	0.00456	3372.8	-0.00973
3372.9	0.0036	3372.9	-0.02202	3372.9	-0.000635328
3372.99	0.00247	3372.99	-0.00242	3372.99	0.00367
3373.09	-0.00585	3373.09	0.00111	3373.09	-0.0184
3373.19	-0.00317	3373.19	-0.018	3373.19	-0.0036
3373.29	-0.00126	3373.29	0.000682632	3373.29	-0.00966
3373.38	-0.0019	3373.38	0.0004006	3373.38	0.00148
3373.48	0.00833	3373.48	-0.01342	3373.48	-0.00747
3373.58	-0.01522	3373.58	0.01521	3373.58	-0.0031
3373.68	-0.00634	3373.68	4.8061e-05	3373.68	-0.01756
3373.78	-0.01113	3373.78	-0.00665	3373.78	-0.00755
3373.87	-0.00923	3373.87	0.00118	3373.87	-0.000494312
3373.97	0.00156	3373.97	0.00696	3373.97	-0.01262
3374.07	-0.00881	3374.07	0.00266	3374.07	-0.01156
3374.17	-0.01311	3374.17	-0.00496	3374.17	-0.01037
3374.26	-0.00528	3374.26	-0.01271	3374.26	0.0074
3374.36	0.000357979	3374.36	0.00245	3374.36	-0.00592
3374.46	0.0072	3374.46	0.00943	3374.46	-0.00747
3374.56	-0.00359	3374.56	0.01027	3374.56	0.00127
3374.65	0.00593	3374.65	0.00971	3374.65	-0.01185
3374.75	-0.0031	3374.75	-0.00136	3374.75	0.00296
3374.85	0.00247	3374.85	0.00308	3374.85	0.00437
3374.95	-0.00338	3374.95	-0.000727525	3374.95	-0.01551
3375.04	-0.01092	3375.04	-0.00235	3375.04	-0.00917
3375.14	-0.00648	3375.14	0.0102	3375.14	-0.00183
3375.24	0.01791	3375.24	-0.00496	3375.24	-0.01594
3375.34	-0.01346	3375.34	-0.01201	3375.34	-0.00169
3375.44	-0.00345	3375.44	-0.00538	3375.44	-0.00529
3375.53	0.00064001	3375.53	-0.01159	3375.53	-0.00592
3375.63	0.00945	3375.63	-0.01582	3375.63	-0.0036
3375.73	-0.0043	3375.73	-0.00644	3375.73	-0.00705
3375.83	0.00565	3375.83	-0.00129	3375.83	0.0043
3375.92	-0.000629131	3375.92	0.00675	3375.92	0.000774829
3376.02	-0.00204	3376.02	0.00139	3376.02	-0.00487
3376.12	-0.00747	3376.12	0.00872	3376.12	-0.0048
3376.22	0.01531	3376.22	-0.02392	3376.22	-0.00183
3376.31	0.00417	3376.31	0.00343	3376.31	0.00247
3376.41	0.00565	3376.41	-0.00298	3376.41	-0.01171
3376.51	0.00642	3376.51	-0.01032	3376.51	-0.00698
3376.61	0.00945	3376.61	-0.00418	3376.61	0.00169
3376.7	-0.00394	3376.7	-0.00764	3376.7	-0.00585
3376.8	-0.000417608	3376.8	-0.000657018	3376.8	-0.00557
3376.9	-0.01812	3376.9	-0.00023397	3376.9	0.0062
3377	-0.000206084	3377	-0.00228	3377	-0.00353
3377.1	0.0072	3377.1	0.00604	3377.1	-0.00331
3377.19	-0.00542	3377.19	-0.00418	3377.19	0.00247
3377.29	-0.005	3377.29	-0.01074	3377.29	-0.01523
3377.39	-0.00571	3377.39	0.00752	3377.39	0.00127
3377.49	0.00297	3377.49	0.00449	3377.49	-0.00649
3377.58	-0.01452	3377.58	-0.02484	3377.58	-0.00543
3377.68	0.000710518	3377.68	-0.01109	3377.68	-0.00677
3377.78	-0.00324	3377.78	0.000330092	3377.78	-0.01467
3377.88	-0.00514	3377.88	-0.01441	3377.88	-0.00719
3377.97	-0.00733	3377.97	0.00336	3377.97	-0.00056482
3378.07	-0.00747	3378.07	-0.000374986	3378.07	0.00402
3378.17	-0.00401	3378.17	0.000894155	3378.17	-0.00282
3378.27	-0.01177	3378.27	-0.00171	3378.27	0.00585
3378.36	-0.01325	3378.36	0.00505	3378.36	-0.000141773
3378.46	0.00409	3378.46	-0.00312	3378.46	-0.00303
3378.56	-0.00479	3378.56	0.00999	3378.56	-0.01192
3378.66	-0.00535	3378.66	-0.01285	3378.66	-0.00423
3378.76	-0.00606	3378.76	-0.00855	3378.76	-0.01777
3378.85	0.00113	3378.85	0.00837	3378.85	-0.01643
3378.95	0.00868	3378.95	-0.01596	3378.95	-0.00578
3379.05	0.01326	3379.05	0.00343	3379.05	-0.00557
3379.15	0.00945	3379.15	0.00936	3379.15	0.00501
3379.24	-0.00669	3379.24	0.00075314	3379.24	0.00106
3379.34	-0.000276592	3379.34	0.00625	3379.34	-0.00113
3379.44	0.00424	3379.44	0.00329	3379.44	0.01579
3379.54	0.01164	3379.54	-0.00475	3379.54	-7.57409e-07
3379.63	0.00297	3379.63	0.00442	3379.63	0.00113
3379.73	-0.000629131	3379.73	-0.0149	3379.73	-0.00945
3379.83	-0.005	3379.83	-0.01137	3379.83	0.01008
3379.93	-0.00331	3379.93	-0.00425	3379.93	-0.00755
3380.03	0.00515	3380.03	-0.00665	3380.03	-0.00776
3380.12	-0.00112	3380.12	-0.00101	3380.12	-0.00783
3380.22	-0.01685	3380.22	-0.0173	3380.22	-0.00621
3380.32	0.02271	3380.32	-0.01264	3380.32	-0.00268
3380.42	-0.00444	3380.42	0.00301	3380.42	-0.00381
3380.51	0.00804	3380.51	-0.0113	3380.51	0.00924
3380.61	0.00276	3380.61	-0.00461	3380.61	0.000774829
3380.71	-0.00253	3380.71	-0.000868541	3380.71	-0.00917
3380.81	-0.01113	3380.81	0.00125	3380.81	-0.00268
3380.9	0.00755	3380.9	0.00576	3380.9	0.00352
3381	0.00113	3381	0.01253	3381	-0.01664
3381.1	0.00706	3381.1	-0.00277	3381.1	-0.00881
3381.2	-0.00387	3381.2	0.00139	3381.2	-0.00395
3381.29	-0.01403	3381.29	-0.00376	3381.29	-0.00543
3381.39	0.02602	3381.39	-0.013	3381.39	0.0036
3381.49	0.00818	3381.49	-0.01074	3381.49	-0.00874
3381.59	-0.00817	3381.59	-0.00425	3381.59	-0.01135
3381.69	-0.00775	3381.69	0.00914	3381.69	0.000633813
3381.78	0.000569502	3381.78	-0.00792	3381.78	-0.00578
3381.88	-0.0038	3381.88	-0.01419	3381.88	0.0079
3381.98	-0.00987	3381.98	-0.00461	3381.98	-0.000776344
3382.08	0.000146455	3382.08	0.00421	3382.08	0.00888
3382.17	0.00515	3382.17	-0.00369	3382.17	-0.01234
3382.27	0.01312	3382.27	0.00449	3382.27	-0.00303
3382.37	-0.00204	3382.37	-0.01102	3382.37	0.00303
3382.47	-0.00401	3382.47	0.00928	3382.47	-0.00903
3382.56	0.00219	3382.56	-0.0075	3382.56	-0.00472
3382.66	-0.00493	3382.66	0.00209	3382.66	-0.00888
3382.76	-0.01121	3382.76	-0.01187	3382.76	0.00113
3382.86	0.00268	3382.86	0.0138	3382.86	-0.00613
3382.95	-0.00549	3382.95	-0.00862	3382.95	0.00204
3383.05	-0.00888	3383.05	-0.00376	3383.05	-0.000423805
3383.15	-0.00352	3383.15	0.00301	3383.15	-0.00592
3383.25	-0.00366	3383.25	0.01302	3383.25	-0.00381
3383.35	0.0067	3383.35	-0.00432	3383.35	-0.00811
3383.44	-0.00676	3383.44	-0.000939049	3383.44	-0.000635328
3383.54	0.00473	3383.54	-0.00693	3383.54	-0.00881
3383.64	0.00938	3383.64	0.00407	3383.64	0.00204
3383.74	0.01791	3383.74	-0.01187	3383.74	-0.01728
3383.83	0.000146455	3383.83	-0.00397	3383.83	0.01636
3383.93	0.00233	3383.93	-0.00827	3383.93	-0.02066
3384.03	-0.01713	3384.03	0.00393	3384.03	-0.00303
3384.13	-0.00253	3384.13	-0.00799	3384.13	0.00282
3384.22	0.00367	3384.22	0.00653	3384.22	-0.00451
3384.32	-0.00775	3384.32	0.0157	3384.32	-0.00324
3384.42	0.00283	3384.42	0.00505	3384.42	-0.00663
3384.52	-0.00408	3384.52	0.01359	3384.52	0.00162
3384.61	-0.0129	3384.61	-0.00785	3384.61	-0.00465
3384.71	0.0012	3384.71	-0.01991	3384.71	-0.00888
3384.81	-0.01254	3384.81	-0.00905	3384.81	-0.0153
3384.91	0.00776	3384.91	-0.00637	3384.91	0.00402
3385.01	0.00508	3385.01	-0.00263	3385.01	0.000492798
3385.1	0.00353	3385.1	-0.00439	3385.1	-0.00416
3385.2	0.00135	3385.2	-0.00693	3385.2	-0.00945
3385.3	0.00388	3385.3	-0.00327	3385.3	-0.01044
3385.4	-0.00289	3385.4	-0.000727525	3385.4	-0.00783
3385.49	-0.00415	3385.49	-0.0235	3385.49	0.00564
3385.59	-0.00846	3385.59	0.00237	3385.59	-0.00536
3385.69	0.000922042	3385.69	-0.00736	3385.69	-0.01255
3385.79	-0.00775	3385.79	0.00844	3385.79	0.00367
3385.88	0.00353	3385.88	0.000612124	3385.88	-0.00317
3385.98	-0.01092	3385.98	0.00802	3385.98	0.0074
3386.08	0.01263	3386.08	-0.00806	3386.08	0.00768
3386.18	0.00424	3386.18	-0.00446	3386.18	0.00127
3386.28	0.00339	3386.28	0.00393	3386.28	-0.000635328
3386.37	0.00395	3386.37	-0.00827	3386.37	0.01029
3386.47	-0.00796	3386.47	-0.00418	3386.47	-0.01171
3386.57	0.00692	3386.57	-0.00771	3386.57	0.00169
3386.67	0.0091	3386.67	0.0052	3386.67	-0.000705836
3386.76	0.000710518	3386.76	-0.00898	3386.76	-0.0019
3386.86	-0.01106	3386.86	0.00421	3386.86	-0.01107
3386.96	0.00473	3386.96	0.01006	3386.96	0.000633813
3387.06	-0.00599	3387.06	0.0102	3387.06	0.0055
3387.15	-0.00824	3387.15	0.00223	3387.15	-0.00931
3387.25	0.00543	3387.25	0.00322	3387.25	0.00374
3387.35	-0.00951	3387.35	-0.00933	3387.35	-0.02221
3387.45	-0.0086	3387.45	-0.00996	3387.45	-0.01643
3387.54	-0.00324	3387.54	0.00202	3387.54	0.00832
3387.64	0.00621	3387.64	-0.0032	3387.64	0.0019
3387.74	-0.01099	3387.74	0.0035	3387.74	0.00543
3387.84	-0.00465	3387.84	0.00294	3387.84	-0.00437
3387.94	0.00967	3387.94	0.00125	3387.94	0.00317
3388.03	0.0048	3388.03	-0.000798033	3388.03	-0.0048
3388.13	-0.00796	3388.13	0.00245	3388.13	0.00289
3388.23	0.00325	3388.23	-0.01349	3388.23	0.00486
3388.33	-0.01057	3388.33	0.0059	3388.33	-0.01008
3388.42	0.00889	3388.42	-0.00136	3388.42	-0.00642
3388.52	0.00395	3388.52	-0.00947	3388.52	0.00141
3388.62	0.00593	3388.62	-0.00446	3388.62	-0.00113
3388.72	0.0017	3388.72	0.000541616	3388.72	0.000774829
3388.81	0.00536	3388.81	0.000964663	3388.81	-0.00691
3388.91	0.006	3388.91	0.00252	3388.91	0.01389
3389.01	-0.00169	3389.01	-0.01018	3389.01	-0.00557
3389.11	0.00579	3389.11	-0.01088	3389.11	-0.00339
3389.2	-0.0014	3389.2	0.00371	3389.2	-0.00423
3389.3	-0.00317	3389.3	-0.00418	3389.3	-0.00818
3389.4	-0.00909	3389.4	0.00245	3389.4	-0.01248
3389.5	-0.00133	3389.5	-0.00891	3389.5	0.00106
3389.6	0.000710518	3389.6	-0.00644	3389.6	-0.00381
3389.69	-0.000911163	3389.69	0.00428	3389.69	0.00444
3389.79	-0.00359	3389.79	-0.00242	3389.79	-0.00818
3389.89	-0.00133	3389.89	-0.00129	3389.89	-0.000494312
3389.99	0.02179	3389.99	-0.01116	3389.99	-0.01149
3390.08	0.00734	3390.08	0.00322	3390.08	0.00381
3390.18	0.00607	3390.18	0.00865	3390.18	0.000281274
3390.28	0.00142	3390.28	0.00484	3390.28	-0.00402
3390.38	-0.00888	3390.38	-0.00235	3390.38	0.00211
3390.47	-0.01191	3390.47	0.00491	3390.47	-0.00585
3390.57	-0.00895	3390.57	0.00844	3390.57	0.00966
3390.67	0.01016	3390.67	0.01013	3390.67	-0.00903
3390.77	-0.02051	3390.77	0.00428	3390.77	-0.01135
3390.86	-0.00387	3390.86	0.00421	3390.86	-0.00113
3390.96	-0.000699639	3390.96	-0.00418	3390.96	0.01706
3391.06	-0.00697	3391.06	-0.01208	3391.06	0.00268
3391.16	-0.00423	3391.16	-0.000304478	3391.16	-0.01206
3391.26	-0.00719	3391.26	0.00428	3391.26	-0.00113
3391.35	-0.00528	3391.35	0.00386	3391.35	-0.00106
3391.45	0.0048	3391.45	-0.00595	3391.45	-0.01135
3391.55	-0.000135576	3391.55	-0.01427	3391.55	0.00465
3391.65	-0.00641	3391.65	-0.00263	3391.65	-0.00642
3391.74	0.00297	3391.74	0.00153	3391.74	0.00888
3391.84	0.00318	3391.84	-0.00327	3391.84	-0.00437
3391.94	-0.00965	3391.94	0.0176	3391.94	-0.00515
3392.04	-0.00493	3392.04	-0.00341	3392.04	-0.00494
3392.13	-0.01713	3392.13	0.000541616	3392.13	-0.00282
3392.23	-0.00232	3392.23	-0.00736	3392.23	-0.00169
3392.33	0.00508	3392.33	-0.00334	3392.33	-0.00134
3392.43	-0.000770147	3392.43	-0.000516002	3392.43	-0.000494312
3392.53	-0.01128	3392.53	-0.00284	3392.53	-0.00557
3392.62	7.59474e-05	3392.62	-0.01081	3392.62	-0.00705
3392.72	-0.00782	3392.72	-0.00193	3392.72	-0.01128
3392.82	0.00804	3392.82	0.00562	3392.82	-0.01333
3392.92	-0.01374	3392.92	-0.01067	3392.92	-0.000212281
3393.01	-0.00155	3393.01	-0.00023397	3393.01	-0.00289
3393.11	0.00875	3393.11	-0.000516002	3393.11	0.000281274
3393.21	-0.000911163	3393.21	0.00562	3393.21	-0.00169
3393.31	-0.00669	3393.31	-0.0039	3393.31	0.00994
3393.4	0.00191	3393.4	-0.00221	3393.4	0.000774829
3393.5	-0.01311	3393.5	-0.01201	3393.5	-0.00113
3393.6	-0.00754	3393.6	0.00872	3393.6	-0.01791
3393.7	0.00635	3393.7	-0.00291	3393.7	-0.00141
3393.79	0.00346	3393.79	-0.0051	3393.79	-0.00113
3393.89	0.01291	3393.89	-0.00362	3393.89	-0.000353297
3393.99	0.00233	3393.99	-0.00891	3393.99	-0.00247
3394.09	0.000851534	3394.09	0.00125	3394.09	-0.01128
3394.19	0.00417	3394.19	-0.00891	3394.19	0.00536
3394.28	0.00635	3394.28	-0.01088	3394.28	-0.00437
3394.38	-6.50683e-05	3394.38	0.00322	3394.38	0.000704321
3394.48	0.01608	3394.48	-0.00961	3394.48	-0.01079
3394.58	-0.00895	3394.58	-0.00616	3394.58	-0.00811
3394.67	-0.00521	3394.67	0.00491	3394.67	0.00296
3394.77	0.00706	3394.77	0.0121	3394.77	0.000351782
3394.87	-0.0062	3394.87	0.00174	3394.87	-0.00952
3394.97	0.00642	3394.97	0.00858	3394.97	-0.00458
3395.06	0.00381	3395.06	0.01295	3395.06	0.00564
3395.16	-0.00239	3395.16	-0.00362	3395.16	-0.000635328
3395.26	-0.0093	3395.26	-0.00524	3395.26	0.000140258
3395.36	0.0165	3395.36	-0.0204	3395.36	0.000492798
3395.45	0.00536	3395.45	0.01133	3395.45	-0.00106
3395.55	0.00431	3395.55	0.00999	3395.55	0.01791
3395.65	-0.00112	3395.65	-0.00327	3395.65	0.00275
3395.75	0.000922042	3395.75	0.004	3395.75	0.00148
3395.85	-0.00549	3395.85	-0.00439	3395.85	-0.00987
3395.94	0.0012	3395.94	0.00195	3395.94	-0.00945
3396.04	0.00149	3396.04	-0.0082	3396.04	-0.000846852
3396.14	0.00522	3396.14	0.00534	3396.14	-0.00952
3396.24	-0.0043	3396.24	0.01436	3396.24	-0.00219
3396.33	-0.00874	3396.33	0.00569	3396.33	-0.00529
3396.43	-0.0081	3396.43	0.00985	3396.43	-0.00564
3396.53	0.00558	3396.53	0.00449	3396.53	-0.00275
3396.63	0.0084	3396.63	-0.000657018	3396.63	-0.00881
3396.72	0.00304	3396.72	-0.00573	3396.72	0.00522
3396.82	-0.01262	3396.82	-0.000304478	3396.82	-0.00275
3396.92	-0.02228	3396.92	0.00724	3396.92	0.00952
3397.02	0.000357979	3397.02	0.00534	3397.02	-0.01495
3397.11	0.00198	3397.11	-0.00799	3397.11	-0.01128
3397.21	-0.00824	3397.21	-0.000798033	3397.21	-0.01495
3397.31	0.01058	3397.31	0.0016	3397.31	0.000986353
3397.41	0.00459	3397.41	-0.00362	3397.41	-0.01178
3397.51	0.00099255	3397.51	0.01203	3397.51	0.0012
3397.6	-0.00133	3397.6	-0.01046	3397.6	-0.00564
3397.7	-0.00768	3397.7	0.0016	3397.7	0.00867
3397.8	0.00684	3397.8	-0.00193	3397.8	-0.00141
3397.9	0.00797	3397.9	0.00879	3397.9	0.000492798
3397.99	-0.00155	3397.99	0.00534	3397.99	0.00776
3398.09	-0.00225	3398.09	0.000541616	3398.09	0.00585
3398.19	0.00804	3398.19	-0.02167	3398.19	-0.00959
3398.29	0.00374	3398.29	-0.00171	3398.29	-0.000141773
3398.38	-0.00916	3398.38	-0.00136	3398.38	-0.000353297
3398.48	-0.00789	3398.48	-0.00305	3398.48	0.00409
3398.58	-0.00119	3398.58	-0.00284	3398.58	-0.0012
3398.68	-0.01085	3398.68	-0.00587	3398.68	-0.0024
3398.78	-0.01191	3398.78	0.01112	3398.78	0.00719
3398.87	0.00226	3398.87	0.000612124	3398.87	-0.01347
3398.97	-0.00204	3398.97	-0.00531	3398.97	0.00113
3399.07	0.000710518	3399.07	0.00632	3399.07	0.01481
3399.17	0.00445	3399.17	-0.00707	3399.17	-0.00162
3399.26	-0.0172	3399.26	-0.00312	3399.26	-0.00374
3399.36	-0.00352	3399.36	-0.00686	3399.36	-0.00148
3399.46	0.01002	3399.46	-0.00869	3399.46	0.000351782
3399.56	-0.0081	3399.56	-0.00193	3399.56	0.00479
3399.65	0.0036	3399.65	0.01168	3399.65	-0.000846852
3399.75	-0.00246	3399.75	-0.00778	3399.75	0.01029
3399.85	-0.00824	3399.85	0.0028	3399.85	-0.01072
3399.95	0.0084	3399.95	0.0059	3399.95	0.00853
3400.04	0.00466	3400.04	0.00766	3400.04	0.00649
3400.14	0.01178	3400.14	0.00837	3400.14	0.00606
3400.24	0.01904	3400.24	0.00978	3400.24	0.00536
3400.34	0.00233	3400.34	-0.00651	3400.34	0.00155
3400.44	-0.00958	3400.44	-0.00432	3400.44	-0.00557
3400.53	-0.01247	3400.53	-0.000374986	3400.53	0.00684
3400.63	-0.000558623	3400.63	-0.00298	3400.63	-0.00994
3400.73	0.00156	3400.73	-0.00559	3400.73	-0.00825
3400.83	-0.00712	3400.83	-0.00432	3400.83	0.01283
3400.92	-0.0081	3400.92	0.01274	3400.92	-0.00134
3401.02	0.00247	3401.02	-0.01419	3401.02	-0.00437
3401.12	-0.01734	3401.12	0.01006	3401.12	-0.02461
3401.22	0.01509	3401.22	-0.00693	3401.22	-0.00346
3401.31	-0.01156	3401.31	-0.00312	3401.31	0.00296
3401.41	-0.00705	3401.41	-0.00369	3401.41	-0.00205
3401.51	0.000851534	3401.51	-2.24468e-05	3401.51	-0.01227
3401.61	0.00706	3401.61	0.00435	3401.61	-0.00324
3401.7	0.01164	3401.7	0.00611	3401.7	0.00141
3401.8	-0.0184	3401.8	0.00498	3401.8	0.00684
3401.9	0.00593	3401.9	-0.00989	3401.9	0.01685
3402	-0.00366	3402	-0.01053	3402	-0.00818
3402.1	0.00339	3402.1	-0.00926	3402.1	0.00296
3402.19	0.0048	3402.19	0.00505	3402.19	-0.00261
3402.29	0.01086	3402.29	-0.02139	3402.29	0.01777
3402.39	0.0017	3402.39	0.01034	3402.39	-0.00536
3402.49	-0.0124	3402.49	-0.00101	3402.49	-0.0048
3402.58	0.000216963	3402.58	0.000682632	3402.58	-0.00423
3402.68	-0.000911163	3402.68	-0.00341	3402.68	-0.000987867
3402.78	0.00515	3402.78	-0.01025	3402.78	-0.00134
3402.88	-0.01043	3402.88	0.00075314	3402.88	0.00458
3402.97	5.43957e-06	3402.97	0.00675	3402.97	-0.00684
3403.07	-0.00148	3403.07	-0.00968	3403.07	-0.00409
3403.17	-0.00944	3403.17	0.00682	3403.17	0.01107
3403.27	-0.000276592	3403.27	0.00146	3403.27	-0.01749
3403.36	-0.00944	3403.36	-0.01215	3403.36	-0.00529
3403.46	0.00226	3403.46	0.00731	3403.46	-0.01178
3403.56	-0.00105	3403.56	-0.00968	3403.56	0.00233
3403.66	0.00431	3403.66	-0.00848	3403.66	-0.00698
3403.76	0.00536	3403.76	0.00308	3403.76	-0.0012
3403.85	-0.0069	3403.85	0.00075314	3403.85	0.00931
3403.95	-0.00592	3403.95	-0.007	3403.95	0.00994
3404.05	0.00945	3404.05	0.01126	3404.05	-0.00931
3404.15	-0.00528	3404.15	0.00921	3404.15	-0.01276
3404.24	-0.00119	3404.24	-0.00869	3404.24	-0.00522
3404.34	0.00938	3404.34	0.00456	3404.34	-0.00148
3404.44	0.0103	3404.44	-0.00637	3404.44	-0.01192
3404.54	0.00621	3404.54	-0.01553	3404.54	-0.01008
3404.63	-0.00359	3404.63	-0.01899	3404.63	0.00423
3404.73	0.01044	3404.73	-0.01243	3404.73	-0.00677
3404.83	-0.00944	3404.83	0.01098	3404.83	-0.00402
3404.93	0.00741	3404.93	-0.000798033	3404.93	-0.0024
3405.03	0.01234	3405.03	0.00534	3405.03	-0.00212
3405.12	0.00332	3405.12	0.00534	3405.12	0.00458
3405.22	-0.00437	3405.22	-0.00453	3405.22	0.00804
3405.32	0.00607	3405.32	0.0028	3405.32	-0.00649
3405.42	-0.00846	3405.42	0.00625	3405.42	0.00388
3405.51	-0.00754	3405.51	0.00421	3405.51	0.00909
3405.61	0.0079	3405.61	0.00371	3405.61	0.01417
3405.71	-0.00373	3405.71	-0.0106	3405.71	-0.00219
3405.81	0.00699	3405.81	0.00484	3405.81	-0.00733
3405.9	-0.00458	3405.9	-0.00475	3405.9	0.00388
3406	-0.00676	3406	0.0016	3406	0.00155
3406.1	-0.00183	3406.1	-0.00714	3406.1	-0.01086
3406.2	-0.00592	3406.2	0.00393	3406.2	0.0043
3406.29	-0.00296	3406.29	-0.00327	3406.29	0.00663
3406.39	-0.00317	3406.39	-0.01137	3406.39	-0.00056482
3406.49	0.00494	3406.49	0.0059	3406.49	-0.01199
3406.59	0.00529	3406.59	0.00639	3406.59	-7.12653e-05
3406.69	-6.50683e-05	3406.69	-0.000304478	3406.69	0.00106
3406.78	-0.01254	3406.78	0.00844	3406.78	-0.00247
3406.88	0.000146455	3406.88	-0.0082	3406.88	0.00733
3406.98	0.00064001	3406.98	-0.0149	3406.98	-0.01467
3407.08	-0.000770147	3407.08	0.00752	3407.08	-0.00825
3407.17	-0.00599	3407.17	0.0004006	3407.17	0.00402
3407.27	-0.00775	3407.27	0.00583	3407.27	0.0079
3407.37	-0.00155	3407.37	-0.00757	3407.37	-0.01058
3407.47	0.00353	3407.47	0.00583	3407.47	0.00761
3407.56	-0.0043	3407.56	-9.29547e-05	3407.56	-0.01375
3407.66	-0.00281	3407.66	-0.00644	3407.66	-0.0012
3407.76	-0.00846	3407.76	-0.000374986	3407.76	0.0019
3407.86	0.00106	3407.86	-0.00376	3407.86	0.000915845
3407.95	-0.01522	3407.95	0.0176	3407.95	-0.00205
3408.05	-0.00352	3408.05	0.00745	3408.05	-0.00091736

## Sheet: Figure 3c
	Cu-def-WO3 in dark		Cu-def-WO3 under light for 30s		Cu-def-WO3 under light for 120s
Field	[G]	Field	[G]	Field	[G]
2913.6	0.14916	2913.6	0.15265	2913.6	0.16297
2914.19	0.12869	2914.19	0.17212	2914.19	0.14708
2914.77	0.16525	2914.77	0.15821	2914.77	0.15304
2915.36	0.13743	2915.36	0.15106	2915.36	0.12224
2915.94	0.13187	2915.94	0.15364	2915.94	0.13555
2916.53	0.16187	2916.53	0.14689	2916.53	0.15204
2917.12	0.09391	2917.12	0.13159	2917.12	0.16754
2917.7	0.13604	2917.7	0.16537	2917.7	0.14946
2918.29	0.13882	2918.29	0.15205	2918.29	0.14131
2918.87	0.15015	2918.87	0.17352	2918.87	0.14727
2919.46	0.14041	2919.46	0.1602	2919.46	0.16715
2920.05	0.11637	2920.05	0.16636	2920.05	0.14489
2920.63	0.12332	2920.63	0.15027	2920.63	0.128
2921.22	0.13107	2921.22	0.16378	2921.22	0.13456
2921.8	0.14498	2921.8	0.13695	2921.8	0.16655
2922.39	0.13485	2922.39	0.12185	2922.39	0.15165
2922.97	0.111	2922.97	0.15364	2922.97	0.15403
2923.56	0.1579	2923.56	0.16994	2923.56	0.1588
2924.15	0.14041	2924.15	0.192	2924.15	0.17152
2924.73	0.13127	2924.73	0.15563	2924.73	0.1439
2925.32	0.16247	2925.32	0.1302	2925.32	0.11528
2925.9	0.1579	2925.9	0.17034	2925.9	0.14867
2926.49	0.1424	2926.49	0.14252	2926.49	0.16099
2927.08	0.1573	2927.08	0.16795	2927.08	0.15284
2927.66	0.16923	2927.66	0.17133	2927.66	0.15701
2928.25	0.1897	2928.25	0.18305	2928.25	0.14191
2928.83	0.14677	2928.83	0.13655	2928.83	0.16337
2929.42	0.17241	2929.42	0.15265	2929.42	0.15145
2930.01	0.13246	2930.01	0.16418	2930.01	0.16913
2930.59	0.14558	2930.59	0.15146	2930.59	0.17629
2931.18	0.18532	2931.18	0.1602	2931.18	0.18126
2931.76	0.1579	2931.76	0.14987	2931.76	0.15622
2932.35	0.16307	2932.35	0.1612	2932.35	0.14529
2932.94	0.16962	2932.94	0.13993	2932.94	0.1745
2933.52	0.16943	2933.52	0.14728	2933.52	0.1437
2934.11	0.18294	2934.11	0.18683	2934.11	0.16516
2934.69	0.17539	2934.69	0.16497	2934.69	0.17251
2935.28	0.21473	2935.28	0.16914	2935.28	0.16754
2935.87	0.17082	2935.87	0.18027	2935.87	0.14648
2936.45	0.15512	2936.45	0.19001	2936.45	0.17112
2937.04	0.16605	2937.04	0.13834	2937.04	0.16635
2937.62	0.16903	2937.62	0.16775	2937.62	0.16874
2938.21	0.20142	2938.21	0.18107	2938.21	0.18603
2938.8	0.17678	2938.8	0.1757	2938.8	0.16059
2939.38	0.16545	2939.38	0.16914	2939.38	0.15105
2939.97	0.18473	2939.97	0.16577	2939.97	0.17549
2940.55	0.15591	2940.55	0.18544	2940.55	0.18245
2941.14	0.1742	2941.14	0.18146	2941.14	0.18285
2941.72	0.16784	2941.72	0.16596	2941.72	0.16894
2942.31	0.20142	2942.31	0.17113	2942.31	0.17768
2942.9	0.19188	2942.9	0.17034	2942.9	0.18304
2943.48	0.1736	2943.48	0.19577	2943.48	0.20172
2944.07	0.17777	2944.07	0.16775	2944.07	0.19497
2944.65	0.19009	2944.65	0.15543	2944.65	0.17311
2945.24	0.17698	2945.24	0.17193	2945.24	0.15681
2945.83	0.18552	2945.83	0.16338	2945.83	0.1584
2946.41	0.19923	2946.41	0.1759	2946.41	0.17172
2947	0.16625	2947	0.1922	2947	0.18901
2947.58	0.19506	2947.58	0.17093	2947.58	0.16576
2948.17	0.18354	2948.17	0.17113	2948.17	0.14549
2948.76	0.18393	2948.76	0.18445	2948.76	0.13734
2949.34	0.20202	2949.34	0.17829	2949.34	0.14628
2949.93	0.19069	2949.93	0.18445	2949.93	0.17828
2950.51	0.20917	2950.51	0.15563	2950.51	0.17986
2951.1	0.1738	2951.1	0.16736	2951.1	0.18881
2951.69	0.17916	2951.69	0.1612	2951.69	0.15145
2952.27	0.1889	2952.27	0.16557	2952.27	0.17788
2952.86	0.18075	2952.86	0.15245	2952.86	0.15979
2953.44	0.19864	2953.44	0.16239	2953.44	0.16675
2954.03	0.205	2954.03	0.18286	2954.03	0.16556
2954.62	0.16684	2954.62	0.16855	2954.62	0.17033
2955.2	0.18433	2955.2	0.19041	2955.2	0.17847
2955.79	0.19268	2955.79	0.18623	2955.79	0.19298
2956.37	0.21016	2956.37	0.15583	2956.37	0.16536
2956.96	0.19287	2956.96	0.18166	2956.96	0.21345
2957.55	0.18334	2957.55	0.18405	2957.55	0.16119
2958.13	0.19228	2958.13	0.16716	2958.13	0.16794
2958.72	0.18493	2958.72	0.18206	2958.72	0.17152
2959.3	0.20917	2959.3	0.16378	2959.3	0.1737
2959.89	0.18393	2959.89	0.19875	2959.89	0.18026
2960.47	0.205	2960.47	0.20094	2960.47	0.17172
2961.06	0.17658	2961.06	0.18107	2961.06	0.15224
2961.65	0.20718	2961.65	0.18782	2961.65	0.16735
2962.23	0.20142	2962.23	0.18027	2962.23	0.19735
2962.82	0.18254	2962.82	0.18842	2962.82	0.18126
2963.4	0.18731	2963.4	0.21087	2963.4	0.18801
2963.99	0.19566	2963.99	0.16517	2963.99	0.17887
2964.58	0.20818	2964.58	0.17193	2964.58	0.1898
2965.16	0.2052	2965.16	0.18941	2965.16	0.21603
2965.75	0.21454	2965.75	0.18464	2965.75	0.18205
2966.33	0.20917	2966.33	0.18981	2966.33	0.16456
2966.92	0.22328	2966.92	0.17491	2966.92	0.19715
2967.51	0.20818	2967.51	0.22697	2967.51	0.16973
2968.09	0.17598	2968.09	0.1755	2968.09	0.19278
2968.68	0.20341	2968.68	0.18762	2968.68	0.19099
2969.26	0.23083	2969.26	0.18325	2969.26	0.16973
2969.85	0.21692	2969.85	0.19001	2969.85	0.17351
2970.44	0.18493	2970.44	0.19001	2970.44	0.19974
2971.02	0.20818	2971.02	0.19736	2971.02	0.19735
2971.61	0.19407	2971.61	0.1918	2971.61	0.20351
2972.19	0.20718	2972.19	0.20909	2972.19	0.16933
2972.78	0.21851	2972.78	0.17848	2972.78	0.17728
2973.37	0.21175	2973.37	0.18067	2973.37	0.2061
2973.95	0.2348	2973.95	0.18504	2973.95	0.17748
2974.54	0.20579	2974.54	0.20929	2974.54	0.19497
2975.12	0.19566	2975.12	0.20929	2975.12	0.20669
2975.71	0.20996	2975.71	0.191	2975.71	0.17092
2976.3	0.19824	2976.3	0.19398	2976.3	0.21027
2976.88	0.19546	2976.88	0.21644	2976.88	0.18781
2977.47	0.22288	2977.47	0.18425	2977.47	0.20888
2978.05	0.22427	2978.05	0.21425	2978.05	0.23332
2978.64	0.19923	2978.64	0.2069	2978.64	0.18742
2979.22	0.21056	2979.22	0.17312	2979.22	0.19755
2979.81	0.18731	2979.81	0.18782	2979.81	0.19278
2980.4	0.21454	2980.4	0.21048	2980.4	0.18761
2980.98	0.19943	2980.98	0.18762	2980.98	0.19874
2981.57	0.22785	2981.57	0.24168	2981.57	0.21007
2982.15	0.23938	2982.15	0.17431	2982.15	0.19278
2982.74	0.21513	2982.74	0.21982	2982.74	0.19318
2983.33	0.20261	2983.33	0.20571	2983.33	0.22557
2983.91	0.19586	2983.91	0.20392	2983.91	0.18463
2984.5	0.20182	2984.5	0.2071	2984.5	0.21126
2985.08	0.21334	2985.08	0.21147	2985.08	0.17828
2985.67	0.24514	2985.67	0.19657	2985.67	0.23153
2986.26	0.21155	2986.26	0.21008	2986.26	0.20788
2986.84	0.21374	2986.84	0.20173	2986.84	0.20113
2987.43	0.24216	2987.43	0.21604	2987.43	0.19735
2988.01	0.20857	2988.01	0.20253	2988.01	0.21285
2988.6	0.22964	2988.6	0.20412	2988.6	0.17887
2989.19	0.22388	2989.19	0.2075	2989.19	0.2216
2989.77	0.22666	2989.77	0.16477	2989.77	0.21365
2990.36	0.2207	2990.36	0.21763	2990.36	0.21663
2990.94	0.23004	2990.94	0.21207	2990.94	0.21067
2991.53	0.22527	2991.53	0.22955	2991.53	0.20252
2992.12	0.21732	2992.12	0.21147	2992.12	0.20311
2992.7	0.204	2992.7	0.19875	2992.7	0.17708
2993.29	0.22507	2993.29	0.21803	2993.29	0.1898
2993.87	0.21771	2993.87	0.19239	2993.87	0.20888
2994.46	0.21334	2994.46	0.2065	2994.46	0.21742
2995.05	0.22089	2995.05	0.18584	2995.05	0.2369
2995.63	0.20082	2995.63	0.20253	2995.63	0.20411
2996.22	0.21473	2996.22	0.2069	2996.22	0.21663
2996.8	0.22149	2996.8	0.2377	2996.8	0.21305
2997.39	0.2205	2997.39	0.22697	2997.39	0.2516
2997.97	0.21871	2997.97	0.21584	2997.97	0.20133
2998.56	0.23639	2998.56	0.22459	2998.56	0.19397
2999.15	0.22229	2999.15	0.21783	2999.15	0.22795
2999.73	0.22626	2999.73	0.21545	2999.73	0.20769
3000.32	0.23023	3000.32	0.19696	3000.32	0.21663
3000.9	0.20361	3000.9	0.23452	3000.9	0.21047
3001.49	0.2193	3001.49	0.21743	3001.49	0.21683
3002.08	0.24037	3002.08	0.22558	3002.08	0.20212
3002.66	0.22904	3002.66	0.24227	3002.66	0.23193
3003.25	0.23878	3003.25	0.21783	3003.25	0.20212
3003.83	0.22884	3003.83	0.22538	3003.83	0.21047
3004.42	0.24395	3004.42	0.23969	3004.42	0.23729
3005.01	0.22268	3005.01	0.21346	3005.01	0.21663
3005.59	0.26203	3005.59	0.20094	3005.59	0.21524
3006.18	0.25289	3006.18	0.21246	3006.18	0.2208
3006.76	0.26064	3006.76	0.21823	3006.76	0.21703
3007.35	0.24236	3007.35	0.22121	3007.35	0.2214
3007.94	0.26123	3007.94	0.22677	3007.94	0.20908
3008.52	0.25964	3008.52	0.22896	3008.52	0.23193
3009.11	0.2503	3009.11	0.24168	3009.11	0.21941
3009.69	0.22089	3009.69	0.2379	3009.69	0.22299
3010.28	0.22904	3010.28	0.23552	3010.28	0.22597
3010.87	0.27157	3010.87	0.21644	3010.87	0.22855
3011.45	0.24514	3011.45	0.22061	3011.45	0.24047
3012.04	0.26084	3012.04	0.23969	3012.04	0.20709
3012.62	0.25686	3012.62	0.23055	3012.62	0.24107
3013.21	0.22884	3013.21	0.22677	3013.21	0.21961
3013.8	0.25845	3013.8	0.2538	3013.8	0.25935
3014.38	0.2513	3014.38	0.2226	3014.38	0.25538
3014.97	0.27654	3014.97	0.24843	3014.97	0.23372
3015.55	0.22725	3015.55	0.24168	3015.55	0.20868
3016.14	0.24991	3016.14	0.2065	3016.14	0.23213
3016.72	0.26203	3016.72	0.23492	3016.72	0.21881
3017.31	0.25507	3017.31	0.26393	3017.31	0.25279
3017.9	0.24951	3017.9	0.23949	3017.9	0.21047
3018.48	0.25766	3018.48	0.22339	3018.48	0.22537
3019.07	0.26382	3019.07	0.23393	3019.07	0.23908
3019.65	0.2362	3019.65	0.23472	3019.65	0.22279
3020.24	0.24852	3020.24	0.24307	3020.24	0.23034
3020.83	0.27455	3020.83	0.24585	3020.83	0.21404
3021.41	0.27991	3021.41	0.22856	3021.41	0.23888
3022	0.2352	3022	0.23333	3022	0.21742
3022.58	0.25607	3022.58	0.2381	3022.58	0.20947
3023.17	0.28766	3023.17	0.26155	3023.17	0.26412
3023.76	0.25309	3023.76	0.24029	3023.76	0.23392
3024.34	0.26481	3024.34	0.24486	3024.34	0.22676
3024.93	0.26163	3024.93	0.24724	3024.93	0.24882
3025.51	0.22845	3025.51	0.21584	3025.51	0.27306
3026.1	0.24832	3026.1	0.20889	3026.1	0.21305
3026.69	0.22308	3026.69	0.26016	3026.69	0.252
3027.27	0.25666	3027.27	0.22002	3027.27	0.26293
3027.86	0.26382	3027.86	0.24883	3027.86	0.25697
3028.44	0.23858	3028.44	0.22916	3028.44	0.23749
3029.03	0.23878	3029.03	0.25042	3029.03	0.23253
3029.62	0.2815	3029.62	0.25241	3029.62	0.22458
3030.2	0.22666	3030.2	0.2538	3030.2	0.24544
3030.79	0.25448	3030.79	0.23532	3030.79	0.21325
3031.37	0.2658	3031.37	0.25459	3031.37	0.25538
3031.96	0.24911	3031.96	0.23631	3031.96	0.23968
3032.55	0.24832	3032.55	0.24823	3032.55	0.25538
3033.13	0.25348	3033.13	0.2683	3033.13	0.221
3033.72	0.24096	3033.72	0.25996	3033.72	0.22537
3034.3	0.25289	3034.3	0.24545	3034.3	0.24803
3034.89	0.2507	3034.89	0.2383	3034.89	0.21345
3035.47	0.26958	3035.47	0.25479	3035.47	0.24564
3036.06	0.24434	3036.06	0.26989	3036.06	0.24485
3036.65	0.27157	3036.65	0.23949	3036.65	0.26849
3037.23	0.25507	3037.23	0.253	3037.23	0.23769
3037.82	0.26938	3037.82	0.25439	3037.82	0.23551
3038.4	0.2509	3038.4	0.25022	3038.4	0.24922
3038.99	0.27097	3038.99	0.24029	3038.99	0.25617
3039.58	0.26302	3039.58	0.2538	3039.58	0.25061
3040.16	0.30555	3040.16	0.24863	3040.16	0.24604
3040.75	0.2672	3040.75	0.2689	3040.75	0.2522
3041.33	0.25984	3041.33	0.24247	3041.33	0.22756
3041.92	0.24991	3041.92	0.26771	3041.92	0.26035
3042.51	0.24295	3042.51	0.27208	3042.51	0.26233
3043.09	0.23182	3043.09	0.24505	3043.09	0.24504
3043.68	0.24156	3043.68	0.25777	3043.68	0.23729
3044.26	0.2672	3044.26	0.22955	3044.26	0.25617
3044.85	0.2513	3044.85	0.24724	3044.85	0.24683
3045.44	0.28866	3045.44	0.25757	3045.44	0.24862
3046.02	0.23143	3046.02	0.2685	3046.02	0.2206
3046.61	0.28448	3046.61	0.25201	3046.61	0.23173
3047.19	0.26441	3047.19	0.26214	3047.19	0.2371
3047.78	0.25229	3047.78	0.25936	3047.78	0.27286
3048.37	0.28389	3048.37	0.25002	3048.37	0.25081
3048.95	0.26243	3048.95	0.23611	3048.95	0.24584
3049.54	0.2813	3049.54	0.28917	3049.54	0.24842
3050.12	0.28925	3050.12	0.25579	3050.12	0.23411
3050.71	0.26163	3050.71	0.27486	3050.71	0.26074
3051.3	0.27673	3051.3	0.26334	3051.3	0.26035
3051.88	0.28985	3051.88	0.25221	3051.88	0.25299
3052.47	0.27137	3052.47	0.25221	3052.47	0.26392
3053.05	0.26898	3053.05	0.24545	3053.05	0.26213
3053.64	0.27216	3053.64	0.28281	3053.64	0.2367
3054.22	0.30475	3054.22	0.23651	3054.22	0.24922
3054.81	0.27534	3054.81	0.26314	3054.81	0.24067
3055.4	0.28508	3055.4	0.24903	3055.4	0.26988
3055.98	0.29879	3055.98	0.27387	3055.98	0.23749
3056.57	0.28528	3056.57	0.27069	3056.57	0.2667
3057.15	0.28329	3057.15	0.26572	3057.15	0.28479
3057.74	0.26879	3057.74	0.24466	3057.74	0.25399
3058.33	0.27495	3058.33	0.22618	3058.33	0.26849
3058.91	0.29223	3058.91	0.29136	3058.91	0.26591
3059.5	0.25825	3059.5	0.25956	3059.5	0.2671
3060.08	0.27216	3060.08	0.27586	3060.08	0.2516
3060.67	0.30515	3060.67	0.27725	3060.67	0.27644
3061.26	0.26938	3061.26	0.27725	3061.26	0.27803
3061.84	0.30237	3061.84	0.2685	3061.84	0.24564
3062.43	0.28905	3062.43	0.28559	3062.43	0.25438
3063.01	0.28309	3063.01	0.27387	3063.01	0.25319
3063.6	0.29382	3063.6	0.26254	3063.6	0.25856
3064.19	0.29482	3064.19	0.28718	3064.19	0.27604
3064.77	0.27991	3064.77	0.27466	3064.77	0.26492
3065.36	0.29164	3065.36	0.285	3065.36	0.26571
3065.94	0.24951	3065.94	0.254	3065.94	0.27386
3066.53	0.27971	3066.53	0.27665	3066.53	0.26392
3067.12	0.32542	3067.12	0.29334	3067.12	0.25021
3067.7	0.27753	3067.7	0.2687	3067.7	0.25697
3068.29	0.27375	3068.29	0.26294	3068.29	0.26969
3068.87	0.28389	3068.87	0.2542	3068.87	0.25756
3069.46	0.28945	3069.46	0.28897	3069.46	0.27942
3070.05	0.27196	3070.05	0.27923	3070.05	0.28141
3070.63	0.30436	3070.63	0.27228	3070.63	0.2828
3071.22	0.29064	3071.22	0.28957	3071.22	0.27247
3071.8	0.25388	3071.8	0.29275	3071.8	0.26631
3072.39	0.29164	3072.39	0.23929	3072.39	0.27843
3072.97	0.3129	3072.97	0.284	3072.97	0.24047
3073.56	0.27813	3073.56	0.3154	3073.56	0.26114
3074.15	0.27534	3074.15	0.30268	3074.15	0.26094
3074.73	0.28429	3074.73	0.31759	3074.73	0.26829
3075.32	0.27932	3075.32	0.28857	3075.32	0.29492
3075.9	0.30873	3075.9	0.27228	3075.9	0.23491
3076.49	0.29303	3076.49	0.26811	3076.49	0.27704
3077.08	0.27773	3077.08	0.25439	3077.08	0.26551
3077.66	0.2976	3077.66	0.30328	3077.66	0.27823
3078.25	0.30018	3078.25	0.26811	3078.25	0.28479
3078.83	0.29164	3078.83	0.32176	3078.83	0.28976
3079.42	0.30356	3079.42	0.28977	3079.42	0.28618
3080.01	0.31588	3080.01	0.28996	3080.01	0.28161
3080.59	0.28627	3080.59	0.30924	3080.59	0.25498
3081.18	0.28011	3081.18	0.28341	3081.18	0.26015
3081.76	0.29581	3081.76	0.31063	3081.76	0.28121
3082.35	0.33277	3082.35	0.28261	3082.35	0.30883
3082.94	0.31628	3082.94	0.31441	3082.94	0.30963
3083.52	0.33675	3083.52	0.30606	3083.52	0.2667
3084.11	0.2662	3084.11	0.29533	3084.11	0.26949
3084.69	0.30376	3084.69	0.27287	3084.69	0.2989
3085.28	0.30734	3085.28	0.31043	3085.28	0.28042
3085.87	0.31926	3085.87	0.29493	3085.87	0.2822
3086.45	0.27514	3086.45	0.26493	3086.45	0.29592
3087.04	0.29164	3087.04	0.32136	3087.04	0.24743
3087.62	0.30952	3087.62	0.29295	3087.62	0.28499
3088.21	0.31409	3088.21	0.29434	3088.21	0.26909
3088.8	0.31171	3088.8	0.3154	3088.8	0.28538
3089.38	0.31091	3089.38	0.29275	3089.38	0.29294
3089.97	0.2827	3089.97	0.29692	3089.97	0.28916
3090.55	0.28667	3090.55	0.3154	3090.55	0.27704
3091.14	0.30118	3091.14	0.26652	3091.14	0.27803
3091.72	0.30575	3091.72	0.27625	3091.72	0.28678
3092.31	0.3131	3092.31	0.30288	3092.31	0.29393
3092.9	0.32085	3092.9	0.27864	3092.9	0.28856
3093.48	0.32264	3093.48	0.29493	3093.48	0.30824
3094.07	0.33416	3094.07	0.29195	3094.07	0.30009
3094.65	0.32164	3094.65	0.29533	3094.65	0.28995
3095.24	0.31946	3095.24	0.28659	3095.24	0.27326
3095.83	0.31052	3095.83	0.30109	3095.83	0.27823
3096.41	0.34092	3096.41	0.30348	3096.41	0.26054
3097	0.31966	3097	0.29195	3097	0.3146
3097.58	0.29263	3097.58	0.30904	3097.58	0.26412
3098.17	0.30177	3098.17	0.32216	3098.17	0.29254
3098.76	0.30734	3098.76	0.26334	3098.76	0.29949
3099.34	0.31509	3099.34	0.29891	3099.34	0.26372
3099.93	0.31668	3099.93	0.29076	3099.93	0.24683
3100.51	0.30614	3100.51	0.31143	3100.51	0.28936
3101.1	0.33138	3101.1	0.28321	3101.1	0.28081
3101.69	0.31588	3101.69	0.31083	3101.69	0.33427
3102.27	0.30614	3102.27	0.29414	3102.27	0.29214
3102.86	0.33377	3102.86	0.2685	3102.86	0.30009
3103.44	0.32284	3103.44	0.29712	3103.44	0.27505
3104.03	0.33675	3104.03	0.30109	3104.03	0.28956
3104.62	0.31966	3104.62	0.31679	3104.62	0.30029
3105.2	0.30694	3105.2	0.30169	3105.2	0.30625
3105.79	0.33635	3105.79	0.2848	3105.79	0.29433
3106.37	0.32423	3106.37	0.28996	3106.37	0.31499
3106.96	0.32005	3106.96	0.31143	3106.96	0.33149
3107.55	0.31846	3107.55	0.30705	3107.55	0.31281
3108.13	0.31191	3108.13	0.28261	3108.13	0.28658
3108.72	0.3125	3108.72	0.28778	3108.72	0.2983
3109.3	0.32224	3109.3	0.30805	3109.3	0.28439
3109.89	0.34211	3109.89	0.2999	3109.89	0.28479
3110.47	0.34728	3110.47	0.32375	3110.47	0.32254
3111.06	0.31548	3111.06	0.31679	3111.06	0.28697
3111.65	0.33993	3111.65	0.2852	3111.65	0.28201
3112.23	0.2968	3112.23	0.31242	3112.23	0.29731
3112.82	0.31707	3112.82	0.33309	3112.82	0.30327
3113.4	0.31071	3113.4	0.29891	3113.4	0.283
3113.99	0.30058	3113.99	0.27387	3113.99	0.29969
3114.58	0.29283	3114.58	0.33507	3114.58	0.30406
3115.16	0.31071	3115.16	0.28142	3115.16	0.2836
3115.75	0.30535	3115.75	0.29672	3115.75	0.30844
3116.33	0.31032	3116.33	0.28659	3116.33	0.28856
3116.92	0.33516	3116.92	0.31957	3116.92	0.28499
3117.51	0.33814	3117.51	0.30944	3117.51	0.27326
3118.09	0.33675	3118.09	0.31898	3118.09	0.29751
3118.68	0.31926	3118.68	0.28818	3118.68	0.28618
3119.26	0.3288	3119.26	0.29056	3119.26	0.27068
3119.85	0.329	3119.85	0.30288	3119.85	0.29552
3120.44	0.30893	3120.44	0.29771	3120.44	0.31499
3121.02	0.30734	3121.02	0.30745	3121.02	0.28399
3121.61	0.31906	3121.61	0.29136	3121.61	0.2979
3122.19	0.329	3122.19	0.32255	3122.19	0.30228
3122.78	0.33277	3122.78	0.32534	3122.78	0.27744
3123.37	0.34171	3123.37	0.29295	3123.37	0.31619
3123.95	0.30972	3123.95	0.30785	3123.95	0.28101
3124.54	0.30575	3124.54	0.30845	3124.54	0.29254
3125.12	0.33615	3125.12	0.3158	3125.12	0.30088
3125.71	0.33396	3125.71	0.29811	3125.71	0.31003
3126.3	0.31052	3126.3	0.29811	3126.3	0.31837
3126.88	0.33039	3126.88	0.29891	3126.88	0.3287
3127.47	0.3282	3127.47	0.31361	3127.47	0.30168
3128.05	0.3131	3128.05	0.31361	3128.05	0.31579
3128.64	0.32105	3128.64	0.30626	3128.64	0.28658
3129.22	0.3129	3129.22	0.2995	3129.22	0.29214
3129.81	0.3135	3129.81	0.26811	3129.81	0.30506
3130.4	0.32721	3130.4	0.31143	3130.4	0.30724
3130.98	0.32502	3130.98	0.29871	3130.98	0.30228
3131.57	0.31807	3131.57	0.30566	3131.57	0.32553
3132.15	0.31628	3132.15	0.31798	3132.15	0.31142
3132.74	0.30873	3132.74	0.30646	3132.74	0.283
3133.33	0.32244	3133.33	0.31043	3133.33	0.26988
3133.91	0.32721	3133.91	0.31918	3133.91	0.30764
3134.5	0.32125	3134.5	0.32156	3134.5	0.29055
3135.08	0.34013	3135.08	0.29036	3135.08	0.31221
3135.67	0.29442	3135.67	0.31023	3135.67	0.30367
3136.26	0.30078	3136.26	0.31659	3136.26	0.31519
3136.84	0.31846	3136.84	0.30487	3136.84	0.29135
3137.43	0.329	3137.43	0.29473	3137.43	0.31161
3138.01	0.33893	3138.01	0.29493	3138.01	0.29433
3138.6	0.3129	3138.6	0.31321	3138.6	0.28836
3139.19	0.34609	3139.19	0.27248	3139.19	0.29751
3139.77	0.3125	3139.77	0.31719	3139.77	0.30228
3140.36	0.30952	3140.36	0.29911	3140.36	0.32652
3140.94	0.31986	3140.94	0.32633	3140.94	0.27982
3141.53	0.31608	3141.53	0.29771	3141.53	0.2985
3142.12	0.30734	3142.12	0.316	3142.12	0.28081
3142.7	0.33714	3142.7	0.32236	3142.7	0.30804
3143.29	0.33893	3143.29	0.31321	3143.29	0.30347
3143.87	0.30078	3143.87	0.30864	3143.87	0.30645
3144.46	0.31091	3144.46	0.29752	3144.46	0.3132
3145.05	0.31469	3145.05	0.31321	3145.05	0.29691
3145.63	0.32164	3145.63	0.32752	3145.63	0.30824
3146.22	0.30833	3146.22	0.31461	3146.22	0.29015
3146.8	0.32343	3146.8	0.28798	3146.8	0.30625
3147.39	0.3125	3147.39	0.29911	3147.39	0.30784
3147.97	0.31906	3147.97	0.31659	3147.97	0.31559
3148.56	0.33238	3148.56	0.31202	3148.56	0.30049
3149.15	0.30793	3149.15	0.28977	3149.15	0.2991
3149.73	0.32184	3149.73	0.3005	3149.73	0.3134
3150.32	0.35642	3150.32	0.27804	3150.32	0.28956
3150.9	0.31171	3150.9	0.2999	3150.9	0.26452
3151.49	0.29204	3151.49	0.28043	3151.49	0.2987
3152.08	0.32085	3152.08	0.30109	3152.08	0.27386
3152.66	0.30118	3152.66	0.28122	3152.66	0.29492
3153.25	0.30674	3153.25	0.31321	3153.25	0.29453
3153.83	0.32403	3153.83	0.30805	3153.83	0.29929
3154.42	0.31211	3154.42	0.2993	3154.42	0.27843
3155.01	0.33496	3155.01	0.29434	3155.01	0.28479
3155.59	0.328	3155.59	0.30248	3155.59	0.28956
3156.18	0.31648	3156.18	0.29116	3156.18	0.29611
3156.76	0.29045	3156.76	0.28877	3156.76	0.2828
3157.35	0.32621	3157.35	0.31282	3157.35	0.30704
3157.94	0.31131	3157.94	0.29891	3157.94	0.30327
3158.52	0.32403	3158.52	0.29811	3158.52	0.30208
3159.11	0.32383	3159.11	0.28758	3159.11	0.27505
3159.69	0.32363	3159.69	0.29732	3159.69	0.29075
3160.28	0.30913	3160.28	0.30745	3160.28	0.29691
3160.87	0.31211	3160.87	0.30229	3160.87	0.29274
3161.45	0.2813	3161.45	0.30825	3161.45	0.27624
3162.04	0.298	3162.04	0.29911	3162.04	0.28916
3162.62	0.31966	3162.62	0.31858	3162.62	0.29095
3163.21	0.32542	3163.21	0.3156	3163.21	0.27386
3163.8	0.31568	3163.8	0.3001	3163.8	0.30247
3164.38	0.30734	3164.38	0.29752	3164.38	0.2824
3164.97	0.29541	3164.97	0.30129	3164.97	0.27903
3165.55	0.30018	3165.55	0.29513	3165.55	0.27386
3166.14	0.28707	3166.14	0.30745	3166.14	0.29234
3166.72	0.31807	3166.72	0.27407	3166.72	0.28499
3167.31	0.29005	3167.31	0.3303	3167.31	0.28876
3167.9	0.28607	3167.9	0.31143	3167.9	0.28817
3168.48	0.30078	3168.48	0.30308	3168.48	0.252
3169.07	0.29939	3169.07	0.29851	3169.07	0.27207
3169.65	0.31926	3169.65	0.29414	3169.65	0.28101
3170.24	0.32125	3170.24	0.29235	3170.24	0.28896
3170.83	0.31548	3170.83	0.2993	3170.83	0.30267
3171.41	0.29402	3171.41	0.2993	3171.41	0.28797
3172	0.32542	3172	0.27764	3172	0.30128
3172.58	0.30595	3172.58	0.31162	3172.58	0.27962
3173.17	0.28627	3173.17	0.28062	3173.17	0.30685
3173.76	0.28588	3173.76	0.2848	3173.76	0.27962
3174.34	0.30495	3174.34	0.27824	3174.34	0.26074
3174.93	0.29899	3174.93	0.26234	3174.93	0.2822
3175.51	0.28746	3175.51	0.28261	3175.51	0.27565
3176.1	0.29919	3176.1	0.29215	3176.1	0.29929
3176.69	0.26879	3176.69	0.28579	3176.69	0.26472
3177.27	0.27813	3177.27	0.27725	3177.27	0.25876
3177.86	0.26998	3177.86	0.26055	3177.86	0.29492
3178.44	0.32621	3178.44	0.28679	3178.44	0.26631
3179.03	0.30257	3179.03	0.26791	3179.03	0.28201
3179.62	0.2819	3179.62	0.30368	3179.62	0.27128
3180.2	0.27991	3180.2	0.28619	3180.2	0.27267
3180.79	0.32443	3180.79	0.26632	3180.79	0.28181
3181.37	0.33277	3181.37	0.3152	3181.37	0.27346
3181.96	0.28369	3181.96	0.28341	3181.96	0.2834
3182.55	0.2813	3182.55	0.28321	3182.55	0.27008
3183.13	0.29084	3183.13	0.27804	3183.13	0.26949
3183.72	0.30455	3183.72	0.29076	3183.72	0.26372
3184.3	0.2825	3184.3	0.26016	3184.3	0.28717
3184.89	0.26421	3184.89	0.27327	3184.89	0.2679
3185.47	0.30118	3185.47	0.24128	3185.47	0.24186
3186.06	0.29621	3186.06	0.25618	3186.06	0.25578
3186.65	0.27455	3186.65	0.26572	3186.65	0.27724
3187.23	0.25229	3187.23	0.27625	3187.23	0.27128
3187.82	0.28826	3187.82	0.26095	3187.82	0.25856
3188.4	0.28548	3188.4	0.27526	3188.4	0.26353
3188.99	0.28309	3188.99	0.28241	3188.99	0.25041
3189.58	0.29005	3189.58	0.26095	3189.58	0.24286
3190.16	0.28925	3190.16	0.25618	3190.16	0.26969
3190.75	0.2517	3190.75	0.27089	3190.75	0.24723
3191.33	0.2968	3191.33	0.25439	3191.33	0.26829
3191.92	0.30754	3191.92	0.28122	3191.92	0.27108
3192.51	0.29661	3192.51	0.22399	3192.51	0.24127
3193.09	0.29859	3193.09	0.26055	3193.09	0.22935
3193.68	0.27753	3193.68	0.24724	3193.68	0.22497
3194.26	0.29005	3194.26	0.27844	3194.26	0.26392
3194.85	0.26123	3194.85	0.2383	3194.85	0.25001
3195.44	0.27018	3195.44	0.25559	3195.44	0.24186
3196.02	0.2515	3196.02	0.23412	3196.02	0.24167
3196.61	0.26402	3196.61	0.23174	3196.61	0.25538
3197.19	0.25567	3197.19	0.27546	3197.19	0.21106
3197.78	0.28925	3197.78	0.23969	3197.78	0.23988
3198.37	0.2827	3198.37	0.22618	3198.37	0.24763
3198.95	0.2515	3198.95	0.23214	3198.95	0.24147
3199.54	0.26203	3199.54	0.22538	3199.54	0.23769
3200.12	0.27097	3200.12	0.24327	3200.12	0.22517
3200.71	0.2668	3200.71	0.22359	3200.71	0.24783
3201.3	0.24534	3201.3	0.27268	3201.3	0.28002
3201.88	0.25408	3201.88	0.22459	3201.88	0.2514
3202.47	0.26123	3202.47	0.24684	3202.47	0.26353
3203.05	0.2511	3203.05	0.25757	3203.05	0.24544
3203.64	0.24653	3203.64	0.25141	3203.64	0.26054
3204.22	0.27952	3204.22	0.23929	3204.22	0.25816
3204.81	0.25448	3204.81	0.24684	3204.81	0.25319
3205.4	0.26501	3205.4	0.24863	3205.4	0.24743
3205.98	0.24693	3205.98	0.22379	3205.98	0.25339
3206.57	0.25348	3206.57	0.22777	3206.57	0.24067
3207.15	0.25329	3207.15	0.254	3207.15	0.23749
3207.74	0.27395	3207.74	0.24346	3207.74	0.24087
3208.33	0.23759	3208.33	0.22041	3208.33	0.25816
3208.91	0.25786	3208.91	0.253	3208.91	0.23133
3209.5	0.23918	3209.5	0.25837	3209.5	0.22537
3210.08	0.22944	3210.08	0.22717	3210.08	0.22617
3210.67	0.24534	3210.67	0.23492	3210.67	0.24246
3211.26	0.24216	3211.26	0.21068	3211.26	0.23988
3211.84	0.23699	3211.84	0.22459	3211.84	0.21901
3212.43	0.23838	3212.43	0.23174	3212.43	0.21186
3213.01	0.2358	3213.01	0.22856	3213.01	0.2214
3213.6	0.24395	3213.6	0.21644	3213.6	0.21663
3214.19	0.24315	3214.19	0.2077	3214.19	0.23988
3214.77	0.24732	3214.77	0.22498	3214.77	0.221
3215.36	0.23659	3215.36	0.26612	3215.36	0.22676
3215.94	0.23421	3215.94	0.22081	3215.94	0.22358
3216.53	0.24355	3216.53	0.22359	3216.53	0.19795
3217.12	0.2201	3217.12	0.22816	3217.12	0.21802
3217.7	0.23421	3217.7	0.21107	3217.7	0.20212
3218.29	0.22725	3218.29	0.23333	3218.29	0.20629
3218.87	0.24752	3218.87	0.21306	3218.87	0.20987
3219.46	0.22546	3219.46	0.22558	3219.46	0.23113
3220.05	0.24196	3220.05	0.21982	3220.05	0.23292
3220.63	0.22924	3220.63	0.2075	3220.63	0.20113
3221.22	0.24792	3221.22	0.22955	3221.22	0.20113
3221.8	0.23242	3221.8	0.23492	3221.8	0.21285
3222.39	0.20977	3222.39	0.22538	3222.39	0.17251
3222.97	0.22487	3222.97	0.20948	3222.97	0.19497
3223.56	0.20857	3223.56	0.2228	3223.56	0.19358
3224.15	0.2038	3224.15	0.21346	3224.15	0.19994
3224.73	0.18751	3224.73	0.20074	3224.73	0.20649
3225.32	0.24474	3225.32	0.2063	3225.32	0.21047
3225.9	0.22388	3225.9	0.20074	3225.9	0.18702
3226.49	0.24057	3226.49	0.19279	3226.49	0.21842
3227.08	0.2199	3227.08	0.19955	3227.08	0.19656
3227.66	0.20639	3227.66	0.19061	3227.66	0.19775
3228.25	0.21096	3228.25	0.20452	3228.25	0.21285
3228.83	0.21434	3228.83	0.17292	3228.83	0.18424
3229.42	0.20818	3229.42	0.22141	3229.42	0.19636
3230.01	0.19685	3230.01	0.21167	3230.01	0.18285
3230.59	0.205	3230.59	0.22876	3230.59	0.2049
3231.18	0.21314	3231.18	0.18524	3231.18	0.16695
3231.76	0.20778	3231.76	0.191	3231.76	0.20828
3232.35	0.21831	3232.35	0.18584	3232.35	0.18841
3232.94	0.21036	3232.94	0.2063	3232.94	0.17947
3233.52	0.21513	3233.52	0.22081	3233.52	0.18444
3234.11	0.19963	3234.11	0.1914	3234.11	0.19179
3234.69	0.19069	3234.69	0.18902	3234.69	0.20192
3235.28	0.20241	3235.28	0.20829	3235.28	0.18444
3235.87	0.19168	3235.87	0.18246	3235.87	0.19298
3236.45	0.20142	3236.45	0.19657	3236.45	0.1902
3237.04	0.18532	3237.04	0.20452	3237.04	0.18384
3237.62	0.21911	3237.62	0.14967	3237.62	0.18344
3238.21	0.20917	3238.21	0.18385	3238.21	0.16039
3238.8	0.20301	3238.8	0.1912	3238.8	0.16476
3239.38	0.20003	3239.38	0.18882	3239.38	0.15801
3239.97	0.20599	3239.97	0.18146	3239.97	0.19437
3240.55	0.19923	3240.55	0.16179	3240.55	0.16993
3241.14	0.20062	3241.14	0.17352	3241.14	0.15801
3241.72	0.19069	3241.72	0.18683	3241.72	0.18205
3242.31	0.18195	3242.31	0.19061	3242.31	0.15284
3242.9	0.21533	3242.9	0.17133	3242.9	0.18444
3243.48	0.19824	3243.48	0.16279	3243.48	0.17251
3244.07	0.20996	3244.07	0.17789	3244.07	0.17649
3244.65	0.18592	3244.65	0.17371	3244.65	0.18185
3245.24	0.1889	3245.24	0.19617	3245.24	0.18026
3245.83	0.19486	3245.83	0.1753	3245.83	0.17192
3246.41	0.17737	3246.41	0.20154	3246.41	0.15741
3247	0.17737	3247	0.18146	3247	0.18126
3247.58	0.19784	3247.58	0.15106	3247.58	0.16993
3248.17	0.18214	3248.17	0.16656	3248.17	0.14628
3248.76	0.18155	3248.76	0.16338	3248.76	0.1594
3249.34	0.17261	3249.34	0.14728	3249.34	0.18404
3249.93	0.17638	3249.93	0.16378	3249.93	0.14906
3250.51	0.15651	3250.51	0.1606	3250.51	0.14886
3251.1	0.1732	3251.1	0.16259	3251.1	0.14569
3251.69	0.19904	3251.69	0.17491	3251.69	0.15185
3252.27	0.16207	3252.27	0.15245	3252.27	0.12045
3252.86	0.17121	3252.86	0.15186	3252.86	0.19536
3253.44	0.15691	3253.44	0.15464	3253.44	0.17649
3254.03	0.16784	3254.03	0.15484	3254.03	0.15324
3254.62	0.14896	3254.62	0.15086	3254.62	0.15185
3255.2	0.17082	3255.2	0.14311	3255.2	0.18463
3255.79	0.16227	3255.79	0.14311	3255.79	0.15065
3256.37	0.17757	3256.37	0.16159	3256.37	0.14032
3256.96	0.16426	3256.96	0.17928	3256.96	0.128
3257.55	0.16704	3257.55	0.14947	3257.55	0.14489
3258.13	0.15552	3258.13	0.1455	3258.13	0.16516
3258.72	0.17241	3258.72	0.15543	3258.72	0.17311
3259.3	0.16029	3259.3	0.13735	3259.3	0.17649
3259.89	0.12491	3259.89	0.14013	3259.89	0.17152
3260.47	0.14081	3260.47	0.16914	3260.47	0.1427
3261.06	0.12173	3261.06	0.15007	3261.06	0.15781
3261.65	0.14439	3261.65	0.14033	3261.65	0.15602
3262.23	0.13525	3262.23	0.13218	3262.23	0.13535
3262.82	0.15492	3262.82	0.1294	3262.82	0.1429
3263.4	0.13644	3263.4	0.13636	3263.4	0.14072
3263.99	0.13465	3263.99	0.11688	3263.99	0.15105
3264.58	0.1583	3264.58	0.15961	3264.58	0.15125
3265.16	0.14677	3265.16	0.14609	3265.16	0.16258
3265.75	0.13624	3265.75	0.11509	3265.75	0.1131
3266.33	0.16207	3266.33	0.1298	3266.33	0.14131
3266.92	0.15989	3266.92	0.15046	3266.92	0.13952
3267.51	0.13882	3267.51	0.13675	3267.51	0.14429
3268.09	0.17181	3268.09	0.15702	3268.09	0.16536
3268.68	0.17459	3268.68	0.13437	3268.68	0.13197
3269.26	0.14558	3269.26	0.13914	3269.26	0.12323
3269.85	0.16327	3269.85	0.12185	3269.85	0.14032
3270.44	0.09093	3270.44	0.13596	3270.44	0.13774
3271.02	0.15353	3271.02	0.12602	3271.02	0.13813
3271.61	0.15254	3271.61	0.1302	3271.61	0.128
3272.19	0.16764	3272.19	0.13397	3272.19	0.11151
3272.78	0.13902	3272.78	0.11708	3272.78	0.11449
3273.37	0.14419	3273.37	0.15265	3273.37	0.12919
3273.95	0.1742	3273.95	0.13755	3273.95	0.12601
3274.54	0.14856	3274.54	0.12145	3274.54	0.0964
3275.12	0.12929	3275.12	0.1455	3275.12	0.10992
3275.71	0.12134	3275.71	0.11768	3275.71	0.12959
3276.3	0.11418	3276.3	0.1451	3276.3	0.11866
3276.88	0.13207	3276.88	0.13318	3276.88	0.10654
3277.47	0.15512	3277.47	0.129	3277.47	0.11568
3278.05	0.13306	3278.05	0.14351	3278.05	0.15105
3278.64	0.13087	3278.64	0.13596	3278.64	0.13078
3279.22	0.12193	3279.22	0.0982	3279.22	0.11488
3279.81	0.13445	3279.81	0.09542	3279.81	0.12939
3280.4	0.13704	3280.4	0.11668	3280.4	0.13813
3280.98	0.11677	3280.98	0.12304	3280.98	0.12959
3281.57	0.1424	3281.57	0.12284	3281.57	0.12939
3282.15	0.13087	3282.15	0.09502	3282.15	0.13158
3282.74	0.13525	3282.74	0.12066	3282.74	0.1121
3283.33	0.14161	3283.33	0.12821	3283.33	0.12701
3283.91	0.14081	3283.91	0.11807	3283.91	0.11866
3284.5	0.13405	3284.5	0.13477	3284.5	0.1276
3285.08	0.14021	3285.08	0.12523	3285.08	0.09958
3285.67	0.1271	3285.67	0.10019	3285.67	0.10018
3286.26	0.11677	3286.26	0.13059	3286.26	0.12561
3286.84	0.12312	3286.84	0.12463	3286.84	0.12224
3287.43	0.11597	3287.43	0.15643	3287.43	0.0972
3288.01	0.11438	3288.01	0.1141	3288.01	0.12482
3288.6	0.09173	3288.6	0.10456	3288.6	0.09938
3289.19	0.1263	3289.19	0.08668	3289.19	0.08726
3289.77	0.13167	3289.77	0.11529	3289.77	0.11767
3290.36	0.10484	3290.36	0.11569	3290.36	0.10395
3290.94	0.11418	3290.94	0.11152	3290.94	0.07991
3291.53	0.14041	3291.53	0.13258	3291.53	0.11906
3292.12	0.09829	3292.12	0.10595	3292.12	0.11727
3292.7	0.09908	3292.7	0.11032	3292.7	0.11528
3293.29	0.12213	3293.29	0.12165	3293.29	0.10773
3293.87	0.10623	3293.87	0.08846	3293.87	0.08786
3294.46	0.11418	3294.46	0.09939	3294.46	0.08726
3295.05	0.12034	3295.05	0.12821	3295.05	0.14231
3295.63	0.12293	3295.63	0.12086	3295.63	0.12343
3296.22	0.12889	3296.22	0.11589	3296.22	0.09243
3296.8	0.12034	3296.8	0.13039	3296.8	0.10793
3297.39	0.15095	3297.39	0.09343	3297.39	0.13177
3297.97	0.12471	3297.97	0.10853	3297.97	0.1125
3298.56	0.14757	3298.56	0.09443	3298.56	0.10793
3299.15	0.111	3299.15	0.12463	3299.15	0.08508
3299.73	0.11975	3299.73	0.1443	3299.73	0.0821
3300.32	0.12968	3300.32	0.14351	3300.32	0.09104
3300.9	0.11657	3300.9	0.08509	3300.9	0.12402
3301.49	0.13207	3301.49	0.10138	3301.49	0.09561
3302.08	0.11557	3302.08	0.10555	3302.08	0.09978
3302.66	0.1116	3302.66	0.07773	3302.66	0.09879
3303.25	0.11915	3303.25	0.13318	3303.25	0.05586
3303.83	0.12352	3303.83	0.11271	3303.83	0.08508
3304.42	0.12551	3304.42	0.11509	3304.42	0.11906
3305.01	0.12193	3305.01	0.12225	3305.01	0.10972
3305.59	0.12273	3305.59	0.10039	3305.59	0.1127
3306.18	0.12412	3306.18	0.11787	3306.18	0.11449
3306.76	0.1267	3306.76	0.11092	3306.76	0.0813
3307.35	0.10544	3307.35	0.07793	3307.35	0.10415
3307.94	0.13525	3307.94	0.13655	3307.94	0.08587
3308.52	0.11756	3308.52	0.10714	3308.52	0.11786
3309.11	0.13962	3309.11	0.10198	3309.11	0.12085
3309.69	0.11975	3309.69	0.1135	3309.69	0.09183
3310.28	0.13068	3310.28	0.11728	3310.28	0.1131
3310.87	0.12829	3310.87	0.0835	3310.87	0.10773
3311.45	0.09829	3311.45	0.12225	3311.45	0.09541
3312.04	0.13704	3312.04	0.11847	3312.04	0.11528
3312.62	0.12491	3312.62	0.11827	3312.62	0.12104
3313.21	0.10385	3313.21	0.12702	3313.21	0.07057
3313.8	0.10425	3313.8	0.10098	3313.8	0.10376
3314.38	0.13763	3314.38	0.10536	3314.38	0.08965
3314.97	0.1118	3314.97	0.12662	3314.97	0.12144
3315.55	0.10186	3315.55	0.08052	3315.55	0.10415
3316.14	0.10226	3316.14	0.09741	3316.14	0.1121
3316.72	0.10464	3316.72	0.09661	3316.72	0.08587
3317.31	0.12054	3317.31	0.1139	3317.31	0.09144
3317.9	0.10047	3317.9	0.08568	3317.9	0.11389
3318.48	0.111	3318.48	0.10714	3318.48	0.11767
3319.07	0.1118	3319.07	0.12145	3319.07	0.07216
3319.65	0.1116	3319.65	0.10853	3319.65	0.12999
3320.24	0.12929	3320.24	0.10913	3320.24	0.09919
3320.83	0.11259	3320.83	0.11251	3320.83	0.06441
3321.41	0.13405	3321.41	0.10734	3321.41	0.10753
3322	0.10683	3322	0.11112	3322	0.08508
3322.58	0.12332	3322.58	0.09562	3322.58	0.08349
3323.17	0.09073	3323.17	0.08608	3323.17	0.10753
3323.76	0.10822	3323.76	0.10913	3323.76	0.10197
3324.34	0.10961	3324.34	0.11231	3324.34	0.10415
3324.93	0.12968	3324.93	0.11072	3324.93	0.10455
3325.51	0.08577	3325.51	0.09661	3325.51	0.13714
3326.1	0.07245	3326.1	0.11311	3326.1	0.09024
3326.69	0.11935	3326.69	0.10039	3326.69	0.11091
3327.27	0.12452	3327.27	0.11152	3327.27	0.11866
3327.86	0.12253	3327.86	0.09423	3327.86	0.11588
3328.44	0.13803	3328.44	0.10277	3328.44	0.08468
3329.03	0.10325	3329.03	0.11092	3329.03	0.10415
3329.62	0.0959	3329.62	0.099	3329.62	0.097
3330.2	0.11438	3330.2	0.1135	3330.2	0.09819
3330.79	0.11518	3330.79	0.09701	3330.79	0.08845
3331.37	0.12213	3331.37	0.11052	3331.37	0.05646
3331.96	0.10723	3331.96	0.08767	3331.96	0.11588
3332.55	0.12909	3332.55	0.09164	3332.55	0.07276
3333.13	0.1267	3333.13	0.08032	3333.13	0.07971
3333.72	0.10127	3333.72	0.0992	3333.72	0.09481
3334.3	0.10226	3334.3	0.0668	3334.3	0.09501
3334.89	0.10425	3334.89	0.11748	3334.89	0.09919
3335.47	0.12193	3335.47	0.10396	3335.47	0.08726
3336.06	0.11796	3336.06	0.07336	3336.06	0.09899
3336.65	0.0953	3336.65	0.10059	3336.65	0.03818
3337.23	0.11677	3337.23	0.08807	3337.23	0.06977
3337.82	0.10067	3337.82	0.08727	3337.82	0.07554
3338.4	0.09868	3338.4	0.09343	3338.4	0.08627
3338.99	0.09232	3338.99	0.08449	3338.99	0.04374
3339.58	0.07325	3339.58	0.0682	3339.58	0.0656
3340.16	0.09332	3340.16	0.10098	3340.16	0.07792
3340.75	0.10127	3340.75	0.08171	3340.75	0.09144
3341.33	0.0963	3341.33	0.07177	3341.33	0.07733
3341.92	0.11279	3341.92	0.06661	3341.92	0.07951
3342.51	0.08398	3342.51	0.09741	3342.51	0.07911
3343.09	0.0812	3343.09	0.08052	3343.09	0.08706
3343.68	0.10146	3343.68	0.05369	3343.68	0.04513
3344.26	0.08616	3344.26	0.09323	3344.26	0.07216
3344.85	0.08994	3344.85	0.04852	3344.85	0.0976
3345.44	0.08736	3345.44	0.05746	3345.44	0.06004
3346.02	0.08775	3346.02	0.04713	3346.02	0.05904
3346.61	0.08835	3346.61	0.07356	3346.61	0.09104
3347.19	0.10524	3347.19	0.05031	3347.19	0.04633
3347.78	0.08298	3347.78	0.07177	3347.78	0.03003
3348.37	0.06689	3348.37	0.04037	3348.37	0.05169
3348.95	0.06947	3348.95	0.07833	3348.95	0.03778
3349.54	0.06033	3349.54	0.06561	3349.54	0.06183
3350.12	0.0655	3350.12	0.05945	3350.12	0.04235
3350.71	0.05059	3350.71	0.03402	3350.71	0.01652
3351.3	0.07046	3351.3	0.01951	3351.3	0.06481
3351.88	0.03847	3351.88	0.037	3351.88	0.07097
3352.47	0.0645	3352.47	0.03501	3352.47	0.02904
3353.05	0.02218	3353.05	0.03064	3353.05	0.04951
3353.64	0.04086	3353.64	0.05031	3353.64	0.02228
3354.22	0.06609	3354.22	0.02328	3354.22	0.04811
3354.81	0.02138	3354.81	0.03004	3354.81	0.0348
3355.4	0.0184	3355.4	0.01335	3355.4	0.05269
3355.98	0.03489	3355.98	-0.01864	3355.98	0.00102
3356.57	0.00588	3356.57	0.01852	3356.57	0.01811
3357.15	0.01085	3357.15	0.03024	3357.15	-0.00991
3357.74	0.01661	3357.74	0.00898	3357.74	0.02586
3358.33	-0.00624	3358.33	0.03282	3358.33	0.0195
3358.91	-0.0118	3358.91	-0.03077	3358.91	-0.00951
3359.5	0.00191	3359.5	-0.01149	3359.5	-0.00633
3360.08	-0.00167	3360.08	0.00123	3360.08	-0.0276
3360.67	-0.00684	3360.67	-0.0101	3360.67	0.000819712
3361.26	-0.00525	3361.26	-0.01507	3361.26	0.02665
3361.84	-0.04797	3361.84	-0.03554	3361.84	-0.01667
3362.43	-0.03764	3362.43	-0.03295	3362.43	-0.01607
3363.01	-0.03366	3363.01	-0.05799	3363.01	-0.02581
3363.6	-0.03724	3363.6	-0.03673	3363.6	-0.02601
3364.19	-0.04638	3364.19	-0.04786	3364.19	-0.05065
3364.77	-0.05334	3364.77	-0.05998	3364.77	-0.06058
3365.36	-0.08116	3365.36	-0.06236	3365.36	-0.07807
3365.94	-0.06288	3365.94	-0.07528	3365.94	-0.04687
3366.53	-0.08851	3366.53	-0.06852	3366.53	-0.07171
3367.12	-0.07957	3367.12	-0.10608	3367.12	-0.07827
3367.7	-0.11514	3367.7	-0.07826	3367.7	-0.08145
3368.29	-0.11991	3368.29	-0.09853	3368.29	-0.1043
3368.87	-0.13521	3368.87	-0.10389	3368.87	-0.11007
3369.46	-0.12885	3369.46	-0.12456	3369.46	-0.12199
3370.05	-0.14435	3370.05	-0.1335	3370.05	-0.10073
3370.63	-0.16641	3370.63	-0.14046	3370.63	-0.15279
3371.22	-0.15965	3371.22	-0.13807	3371.22	-0.12457
3371.8	-0.13779	3371.8	-0.16709	3371.8	-0.16471
3372.39	-0.15588	3372.39	-0.1812	3372.39	-0.14583
3372.97	-0.19979	3372.97	-0.181	3372.97	-0.17028
3373.56	-0.21311	3373.56	-0.18298	3373.56	-0.1671
3374.15	-0.22821	3374.15	-0.20822	3374.15	-0.17982
3374.73	-0.19999	3374.73	-0.22551	3374.73	-0.1981
3375.32	-0.22046	3375.32	-0.22472	3375.32	-0.20346
3375.9	-0.28166	3375.9	-0.24359	3375.9	-0.20108
3376.49	-0.27252	3376.49	-0.23743	3376.49	-0.23407
3377.08	-0.32916	3377.08	-0.23723	3377.08	-0.25592
3377.66	-0.31048	3377.66	-0.25631	3377.66	-0.26924
3378.25	-0.32002	3378.25	-0.26963	3378.25	-0.28692
3378.83	-0.35161	3378.83	-0.30043	3378.83	-0.26765
3379.42	-0.3071	3379.42	-0.32189	3379.42	-0.29924
3380.01	-0.40884	3380.01	-0.3197	3380.01	-0.31614
3380.59	-0.37824	3380.59	-0.36461	3380.59	-0.32607
3381.18	-0.41083	3381.18	-0.32884	3381.18	-0.34932
3381.76	-0.41481	3381.76	-0.38011	3381.76	-0.37098
3382.35	-0.46826	3382.35	-0.39919	3382.35	-0.36264
3382.94	-0.46329	3382.94	-0.41489	3382.94	-0.3992
3383.52	-0.51973	3383.52	-0.44191	3383.52	-0.40079
3384.11	-0.48932	3384.11	-0.44768	3384.11	-0.40834
3384.69	-0.51297	3384.69	-0.45245	3384.69	-0.43874
3385.28	-0.54775	3385.28	-0.49676	3385.28	-0.44093
3385.87	-0.571	3385.87	-0.51604	3385.87	-0.46617
3386.45	-0.60359	3386.45	-0.49179	3386.45	-0.50114
3387.04	-0.6016	3387.04	-0.54823	3387.04	-0.53453
3387.62	-0.63181	3387.62	-0.5675	3387.62	-0.51863
3388.21	-0.6793	3388.21	-0.57188	3388.21	-0.56533
3388.8	-0.6638	3388.8	-0.614	3388.8	-0.52241
3389.38	-0.68546	3389.38	-0.61082	3389.38	-0.59692
3389.97	-0.77945	3389.97	-0.64918	3389.97	-0.60964
3390.55	-0.72938	3390.55	-0.67839	3390.55	-0.59851
3391.14	-0.78144	3391.14	-0.69866	3391.14	-0.65177
3391.72	-0.79634	3391.72	-0.70124	3391.72	-0.68416
3392.31	-0.81204	3392.31	-0.71078	3392.31	-0.69887
3392.9	-0.85258	3392.9	-0.74178	3392.9	-0.70662
3393.48	-0.88676	3393.48	-0.79563	3393.48	-0.71695
3394.07	-0.90465	3394.07	-0.81391	3394.07	-0.74934
3394.65	-0.90206	3394.65	-0.81213	3394.65	-0.77398
3395.24	-0.95154	3395.24	-0.84889	3395.24	-0.79783
3395.83	-0.95274	3395.83	-0.88009	3395.83	-0.82545
3396.41	-0.98791	3396.41	-0.88605	3396.41	-0.84393
3397	-1.0354	3397	-0.91765	3397	-0.87811
3397.58	-1.05527	3397.58	-0.9252	3397.58	-0.91805
3398.17	-1.09283	3398.17	-0.96355	3398.17	-0.926
3398.76	-1.08886	3398.76	-1.00488	3398.76	-0.92521
3399.34	-1.129	3399.34	-1.0327	3399.34	-0.94627
3399.93	-1.13258	3399.93	-1.05138	3399.93	-0.98383
3400.51	-1.17291	3400.51	-1.05973	3400.51	-1.02854
3401.1	-1.1912	3401.1	-1.08834	3401.1	-1.03569
3401.69	-1.21286	3401.69	-1.11835	3401.69	-1.07782
3402.27	-1.22438	3402.27	-1.13524	3402.27	-1.09432
3402.86	-1.24962	3402.86	-1.1569	3402.86	-1.14419
3403.44	-1.29135	3403.44	-1.19963	3403.44	-1.12214
3404.03	-1.28539	3404.03	-1.18631	3404.03	-1.14797
3404.62	-1.2997	3404.62	-1.22765	3404.62	-1.15989
3405.2	-1.32275	3405.2	-1.23083	3405.2	-1.18473
3405.79	-1.33467	3405.79	-1.21692	3405.79	-1.19387
3406.37	-1.37402	3406.37	-1.2652	3406.37	-1.20739
3406.96	-1.37183	3406.96	-1.25865	3406.96	-1.20699
3407.55	-1.39667	3407.55	-1.29859	3407.55	-1.22944
3408.13	-1.36965	3408.13	-1.30554	3408.13	-1.23878
3408.72	-1.38833	3408.72	-1.30316	3408.72	-1.27098
3409.3	-1.41992	3409.3	-1.30217	3409.3	-1.26998
3409.89	-1.41297	3409.89	-1.31926	3409.89	-1.28767
3410.47	-1.41138	3410.47	-1.34072	3410.47	-1.28886
3411.06	-1.39528	3411.06	-1.33257	3411.06	-1.30317
3411.65	-1.41952	3411.65	-1.33078	3411.65	-1.30873
3412.23	-1.44874	3412.23	-1.34012	3412.23	-1.32165
3412.82	-1.45867	3412.82	-1.36576	3412.82	-1.30436
3413.4	-1.42012	3413.4	-1.34747	3413.4	-1.32066
3413.99	-1.43463	3413.99	-1.36337	3413.99	-1.31092
3414.58	-1.44357	3414.58	-1.34409	3414.58	-1.33079
3415.16	-1.46404	3415.16	-1.36456	3415.16	-1.3133
3415.75	-1.43006	3415.75	-1.35701	3415.75	-1.35941
3416.33	-1.44397	3416.33	-1.35343	3416.33	-1.32463
3416.92	-1.43284	3416.92	-1.37788	3416.92	-1.31092
3417.51	-1.4082	3417.51	-1.36238	3417.51	-1.30694
3418.09	-1.43343	3418.09	-1.36754	3418.09	-1.30158
3418.68	-1.40184	3418.68	-1.34608	3418.68	-1.33695
3419.26	-1.41853	3419.26	-1.34012	3419.26	-1.32324
3419.85	-1.41475	3419.85	-1.33754	3419.85	-1.28648
3420.44	-1.42429	3420.44	-1.33754	3420.44	-1.33854
3421.02	-1.39886	3421.02	-1.32681	3421.02	-1.30535
3421.61	-1.35434	3421.61	-1.33138	3421.61	-1.28489
3422.19	-1.3607	3422.19	-1.31151	3422.19	-1.26323
3422.78	-1.36627	3422.78	-1.31667	3422.78	-1.25965
3423.37	-1.37402	3423.37	-1.26719	3423.37	-1.25925
3423.95	-1.3464	3423.95	-1.30634	3423.95	-1.25587
3424.54	-1.33924	3424.54	-1.27097	3424.54	-1.24137
3425.12	-1.31619	3425.12	-1.2499	3425.12	-1.20739
3425.71	-1.28638	3425.71	-1.24533	3425.71	-1.2058
3426.3	-1.29632	3426.3	-1.26004	3426.3	-1.22567
3426.88	-1.24565	3426.88	-1.19605	3426.88	-1.19745
3427.47	-1.24922	3427.47	-1.2044	3427.47	-1.18434
3428.05	-1.23074	3428.05	-1.20499	3428.05	-1.1736
3428.64	-1.19934	3428.64	-1.1887	3428.64	-1.16725
3429.22	-1.19	3429.22	-1.14558	3429.22	-1.14042
3429.81	-1.17351	3429.81	-1.16068	3429.81	-1.14082
3430.4	-1.17967	3430.4	-1.13405	3430.4	-1.11955
3430.98	-1.17649	3430.98	-1.1106	3430.98	-1.11677
3431.57	-1.12522	3431.57	-1.0953	3431.57	-1.09531
3432.15	-1.1135	3432.15	-1.09311	3432.15	-1.06232
3432.74	-1.10396	3432.74	-1.1104	3432.74	-1.05815
3433.33	-1.07534	3433.33	-1.06569	3433.33	-1.03629
3433.91	-1.09323	3433.91	-1.05138	3433.91	-1.02834
3434.5	-1.08766	3434.5	-1.00011	3434.5	-1.00986
3435.08	-1.04812	3435.08	-1.03072	3435.08	-0.99595
3435.67	-1.03361	3435.67	-0.99674	3435.67	-0.98582
3436.26	-1.01831	3436.26	-0.99852	3436.26	-0.96992
3436.84	-0.98314	3436.84	-0.97845	3436.84	-0.94846
3437.43	-0.99566	3437.43	-0.95262	3437.43	-0.93653
3438.01	-0.97857	3438.01	-0.97011	3438.01	-0.93296
3438.6	-0.95452	3438.6	-0.93096	3438.6	-0.90752
3439.19	-0.93724	3439.19	-0.96256	3439.19	-0.93673
3439.77	-0.93624	3439.77	-0.91685	3439.77	-0.90136
3440.36	-0.92849	3440.36	-0.88684	3440.36	-0.93176
3440.94	-0.90743	3440.94	-0.86399	3440.94	-0.88129
3441.53	-0.88775	3441.53	-0.88009	3441.53	-0.86062
3442.12	-0.89332	3442.12	-0.84929	3442.12	-0.85128
3442.7	-0.89372	3442.7	-0.84352	3442.7	-0.85903
3443.29	-0.85934	3443.29	-0.82345	3443.29	-0.84353
3443.87	-0.84702	3443.87	-0.82683	3443.87	-0.79703
3444.46	-0.8341	3444.46	-0.78272	3444.46	-0.80439
3445.05	-0.79714	3445.05	-0.76205	3445.05	-0.77835
3445.63	-0.81363	3445.63	-0.80418	3445.63	-0.77458
3446.22	-0.8039	3446.22	-0.77159	3446.22	-0.76126
3446.8	-0.78641	3446.8	-0.75807	3446.8	-0.76464
3447.39	-0.76932	3447.39	-0.76324	3447.39	-0.75212
3447.97	-0.73136	3447.97	-0.7233	3447.97	-0.7396
3448.56	-0.75143	3448.56	-0.74357	3448.56	-0.7094
3449.15	-0.72878	3449.15	-0.71774	3449.15	-0.71139
3449.73	-0.70772	3449.73	-0.71058	3449.73	-0.71814
3450.32	-0.68685	3450.32	-0.70084	3450.32	-0.67442
3450.9	-0.69718	3450.9	-0.66547	3450.9	-0.67661
3451.49	-0.69798	3451.49	-0.67839	3451.49	-0.65157
3452.08	-0.65525	3452.08	-0.65812	3452.08	-0.6631
3452.66	-0.66519	3452.66	-0.65971	3452.66	-0.63647
3453.25	-0.66221	3453.25	-0.63666	3453.25	-0.60845
3453.83	-0.65545	3453.83	-0.62434	3453.83	-0.60249
3454.42	-0.62286	3454.42	-0.58559	3454.42	-0.56096
3455.01	-0.62882	3455.01	-0.59731	3455.01	-0.58142
3455.59	-0.6016	3455.59	-0.59155	3455.59	-0.5848
3456.18	-0.58312	3456.18	-0.60685	3456.18	-0.55519
3456.76	-0.5712	3456.76	-0.54286	3456.76	-0.55658
3457.35	-0.56066	3457.35	-0.55757	3457.35	-0.55957
3457.94	-0.57378	3457.94	-0.56591	3457.94	-0.52658
3458.52	-0.53324	3458.52	-0.54306	3458.52	-0.56473
3459.11	-0.55252	3459.11	-0.53273	3459.11	-0.53095
3459.69	-0.52708	3459.69	-0.49736	3459.69	-0.50373
3460.28	-0.56106	3460.28	-0.52836	3460.28	-0.51267
3460.87	-0.50006	3460.87	-0.48504	3460.87	-0.47849
3461.45	-0.50403	3461.45	-0.48225	3461.45	-0.46339
3462.04	-0.50065	3462.04	-0.46338	3462.04	-0.45623
3462.62	-0.47025	3462.62	-0.46437	3462.62	-0.45126
3463.21	-0.47243	3463.21	-0.44629	3463.21	-0.44928
3463.8	-0.46846	3463.8	-0.43218	3463.8	-0.44888
3464.38	-0.43269	3464.38	-0.43774	3464.38	-0.42106
3464.97	-0.44839	3464.97	-0.41429	3464.97	-0.43358
3465.55	-0.42534	3465.55	-0.44529	3465.55	-0.42424
3466.14	-0.43984	3466.14	-0.4284	3466.14	-0.39443
3466.72	-0.45892	3466.72	-0.41628	3466.72	-0.40536
3467.31	-0.41918	3467.31	-0.38607	3467.31	-0.41053
3467.9	-0.44561	3467.9	-0.38488	3467.9	-0.39443
3468.48	-0.39036	3468.48	-0.39422	3468.48	-0.39145
3469.07	-0.39434	3469.07	-0.38747	3469.07	-0.34932
3469.65	-0.3695	3469.65	-0.39223	3469.65	-0.35489
3470.24	-0.38261	3470.24	-0.36422	3470.24	-0.33899
3470.83	-0.39672	3470.83	-0.3819	3470.83	-0.36423
3471.41	-0.37486	3471.41	-0.34713	3471.41	-0.33799
3472	-0.35817	3472	-0.35428	3472	-0.33104
3472.58	-0.354	3472.58	-0.32944	3472.58	-0.33183
3473.17	-0.37625	3473.17	-0.31533	3473.17	-0.31216
3473.76	-0.34168	3473.76	-0.31454	3473.76	-0.35012
3474.34	-0.33293	3474.34	-0.28473	3474.34	-0.30898
3474.93	-0.30948	3474.93	-0.31632	3474.93	-0.30839
3475.51	-0.28484	3475.51	-0.31215	3475.51	-0.31474
3476.1	-0.31286	3476.1	-0.3195	3476.1	-0.27739
3476.69	-0.29597	3476.69	-0.30659	3476.69	-0.275
3477.27	-0.28862	3477.27	-0.29725	3477.27	-0.27401
3477.86	-0.30452	3477.86	-0.27956	3477.86	-0.30123
3478.44	-0.27352	3478.44	-0.27837	3478.44	-0.27679
3479.03	-0.30173	3479.03	-0.26804	3479.03	-0.27421
3479.62	-0.28087	3479.62	-0.27678	3479.62	-0.26328
3480.2	-0.27908	3480.2	-0.26287	3480.2	-0.27023
3480.79	-0.30452	3480.79	-0.2736	3480.79	-0.29368
3481.37	-0.27252	3481.37	-0.2579	3481.37	-0.24937
3481.96	-0.26736	3481.96	-0.26406	3481.96	-0.27719
3482.55	-0.27411	3482.55	-0.25611	3482.55	-0.26725
3483.13	-0.24808	3483.13	-0.26883	3483.13	-0.2589
3483.72	-0.25205	3483.72	-0.26466	3483.72	-0.24519
3484.3	-0.26298	3484.3	-0.24657	3484.3	-0.23049
3484.89	-0.2451	3484.89	-0.23704	3484.89	-0.25433
3485.47	-0.24371	3485.47	-0.24041	3485.47	-0.23069
3486.06	-0.26775	3486.06	-0.23266	3486.06	-0.23486
3486.65	-0.22165	3486.65	-0.22432	3486.65	-0.22055
3487.23	-0.24649	3487.23	-0.25194	3487.23	-0.2283
3487.82	-0.21907	3487.82	-0.22531	3487.82	-0.21181
3488.4	-0.22741	3488.4	-0.24081	3488.4	-0.22691
3488.99	-0.21887	3488.99	-0.19888	3488.99	-0.25553
3489.58	-0.20377	3489.58	-0.18974	3489.58	-0.19392
3490.16	-0.22344	3490.16	-0.24757	3490.16	-0.21201
3490.75	-0.19641	3490.75	-0.21001	3490.75	-0.20724
3491.33	-0.17634	3491.33	-0.20405	3491.33	-0.21181
3491.92	-0.20516	3491.92	-0.1959	3491.92	-0.18836
3492.51	-0.18211	3492.51	-0.19988	3492.51	-0.20585
3493.09	-0.229	3493.09	-0.18656	3493.09	-0.19472
3493.68	-0.21867	3493.68	-0.18318	3493.68	-0.18617
3494.26	-0.1829	3494.26	-0.18855	3494.26	-0.18935
3494.85	-0.14097	3494.85	-0.21935	3494.85	-0.18617
3495.44	-0.1988	3495.44	-0.16391	3495.44	-0.18319
3496.02	-0.20456	3496.02	-0.19511	3496.02	-0.19392
3496.61	-0.19721	3496.61	-0.20107	3496.61	-0.14882
3497.19	-0.18091	3497.19	-0.19511	3497.19	-0.17187
3497.78	-0.20079	3497.78	-0.16212	3497.78	-0.14802
3498.37	-0.16184	3498.37	-0.1959	3498.37	-0.16809
3498.95	-0.1672	3498.95	-0.17007	3498.95	-0.18121
3499.54	-0.16661	3499.54	-0.18656	3499.54	-0.16253
3500.12	-0.16581	3500.12	-0.15	3500.12	-0.12616
3500.71	-0.17157	3500.71	-0.15576	3500.71	-0.13908
3501.3	-0.16581	3501.3	-0.15159	3501.3	-0.13828
3501.88	-0.15289	3501.88	-0.14781	3501.88	-0.13431
3502.47	-0.11931	3502.47	-0.1496	3502.47	-0.14146
3503.05	-0.14038	3503.05	-0.15099	3503.05	-0.13987
3503.64	-0.14455	3503.64	-0.12059	3503.64	-0.1512
3504.22	-0.14057	3504.22	-0.11304	3504.22	-0.13073
3504.81	-0.13322	3504.81	-0.12734	3504.81	-0.11265
3505.4	-0.13541	3505.4	-0.12714	3505.4	-0.13689
3505.98	-0.13322	3505.98	-0.14086	3505.98	-0.11861
3506.57	-0.16343	3506.57	-0.13867	3506.57	-0.12835
3507.15	-0.13481	3507.15	-0.11741	3507.15	-0.13709
3507.74	-0.15965	3507.74	-0.1492	3507.74	-0.14484
3508.33	-0.14654	3508.33	-0.12615	3508.33	-0.13471
3508.91	-0.17277	3508.91	-0.1498	3508.91	-0.14067
3509.5	-0.17654	3509.5	-0.17563	3509.5	-0.17306
3510.08	-0.15727	3510.08	-0.13887	3510.08	-0.17803
3510.67	-0.12249	3510.67	-0.11761	3510.67	-0.11563
3511.26	-0.12348	3511.26	-0.09952	3511.26	-0.09099
3511.84	-0.074	3511.84	-0.09277	3511.84	-0.06953
3512.43	-0.08513	3512.43	-0.08939	3512.43	-0.07966
3513.01	-0.09626	3513.01	-0.10628	3513.01	-0.0896
3513.6	-0.18906	3513.6	-0.13947	3513.6	-0.13709
3514.19	-0.21211	3514.19	-0.19789	3514.19	-0.20942
3514.77	-0.23357	3514.77	-0.24777	3514.77	-0.22592
3515.36	-0.19641	3515.36	-0.22472	3515.36	-0.21399
3515.94	-0.17356	3515.94	-0.18934	3515.94	-0.23864
3516.53	-0.16879	3516.53	-0.17563	3516.53	-0.16749
3517.12	-0.16422	3517.12	-0.15814	3517.12	-0.16392
3517.7	-0.16422	3517.7	-0.15417	3517.7	-0.15339
3518.29	-0.14256	3518.29	-0.14702	3518.29	-0.15597
3518.87	-0.13263	3518.87	-0.12416	3518.87	-0.13351
3519.46	-0.13541	3519.46	-0.14443	3519.46	-0.11026
3520.05	-0.13024	3520.05	-0.1341	3520.05	-0.14524
3520.63	-0.13084	3520.63	-0.16629	3520.63	-0.12119
3521.22	-0.15667	3521.22	-0.13927	3521.22	-0.14285
3521.8	-0.13759	3521.8	-0.14046	3521.8	-0.12775
3522.39	-0.10222	3522.39	-0.11721	3522.39	-0.10887
3522.97	-0.12627	3522.97	-0.12635	3522.97	-0.12755
3523.56	-0.12805	3523.56	-0.12595	3523.56	-0.12914
3524.15	-0.10779	3524.15	-0.13112	3524.15	-0.10788
3524.73	-0.13024	3524.73	-0.14165	3524.73	-0.1353
3525.32	-0.08712	3525.32	-0.11304	3525.32	-0.11364
3525.9	-0.14514	3525.9	-0.11761	3525.9	-0.13967
3526.49	-0.12329	3526.49	-0.11065	3526.49	-0.11464
3527.08	-0.11593	3527.08	-0.12098	3527.08	-0.09357
3527.66	-0.13163	3527.66	-0.13629	3527.66	-0.11483
3528.25	-0.10858	3528.25	-0.10628	3528.25	-0.12338
3528.83	-0.10818	3528.83	-0.08382	3528.83	-0.11642
3529.42	-0.09447	3529.42	-0.12714	3529.42	-0.09755
3530.01	-0.10401	3530.01	-0.15596	3530.01	-0.11444
3530.59	-0.14336	3530.59	-0.11244	3530.59	-0.13689
3531.18	-0.14634	3531.18	-0.10409	3531.18	-0.12219
3531.76	-0.11474	3531.76	-0.09535	3531.76	-0.10788
3532.35	-0.11037	3532.35	-0.10568	3532.35	-0.09615
3532.94	-0.08016	3532.94	-0.09674	3532.94	-0.08602
3533.52	-0.10182	3533.52	-0.10509	3533.52	-0.10768
3534.11	-0.10282	3534.11	-0.09932	3534.11	-0.08542
3534.69	-0.11494	3534.69	-0.11025	3534.69	-0.11305
3535.28	-0.11216	3535.28	-0.10886	3535.28	-0.10351
3535.87	-0.09705	3535.87	-0.10171	3535.87	-0.0743
3536.45	-0.11494	3536.45	-0.12297	3536.45	-0.09337
3537.04	-0.11156	3537.04	-0.06952	3537.04	-0.12755
3537.62	-0.12547	3537.62	-0.10707	3537.62	-0.09019
3538.21	-0.09427	3538.21	-0.09773	3538.21	-0.08821
3538.8	-0.11693	3538.8	-0.12019	3538.8	-0.089
3539.38	-0.07857	3539.38	-0.09833	3539.38	-0.11464
3539.97	-0.11613	3539.97	-0.09356	3539.97	-0.11285
3540.55	-0.09944	3540.55	-0.10231	3540.55	-0.10013
3541.14	-0.0893	3541.14	-0.07965	3541.14	-0.07827
3541.72	-0.08374	3541.72	-0.09475	3541.72	-0.10748
3542.31	-0.09666	3542.31	-0.10469	3542.31	-0.09337
3542.9	-0.0907	3542.9	-0.09972	3542.9	-0.10251
3543.48	-0.06784	3543.48	-0.09078	3543.48	-0.07787
3544.07	-0.09447	3544.07	-0.10568	3544.07	-0.14703
3544.65	-0.09348	3544.65	-0.09396	3544.65	-0.09198
3545.24	-0.10063	3545.24	-0.11204	3545.24	-0.11106
3545.83	-0.08811	3545.83	-0.10449	3545.83	-0.07827
3546.41	-0.08076	3546.41	-0.13132	3546.41	-0.07648
3547	-0.08613	3547	-0.0876	3547	-0.09377
3547.58	-0.0903	3547.58	-0.06614	3547.58	-0.08443
3548.17	-0.08831	3548.17	-0.10012	3548.17	-0.08224
3548.76	-0.06049	3548.76	-0.07707	3548.76	-0.10271
3549.34	-0.10779	3549.34	-0.08621	3549.34	-0.09039
3549.93	-0.09328	3549.93	-0.06495	3549.93	-0.06575
3550.51	-0.08573	3550.51	-0.06972	3550.51	-0.08403
3551.1	-0.11852	3551.1	-0.06693	3551.1	-0.06794
3551.69	-0.09705	3551.69	-0.09157	3551.69	-0.08801
3552.27	-0.09964	3552.27	-0.09316	3552.27	-0.07131
3552.86	-0.1209	3552.86	-0.07707	3552.86	-0.09774
3553.44	-0.10759	3553.44	-0.07588	3553.44	-0.09059
3554.03	-0.06546	3554.03	-0.09714	3554.03	-0.09437
3554.62	-0.07162	3554.62	-0.0874	3554.62	-0.06814
3555.2	-0.074	3555.2	-0.09873	3555.2	-0.10033
3555.79	-0.07539	3555.79	-0.07806	3555.79	-0.08821
3556.37	-0.08195	3556.37	-0.07607	3556.37	-0.07191
3556.96	-0.06029	3556.96	-0.09078	3556.96	-0.06456
3557.55	-0.08772	3557.55	-0.07627	3557.55	-0.07191
3558.13	-0.10083	3558.13	-0.07846	3558.13	-0.05204
3558.72	-0.08056	3558.72	-0.07071	3558.72	-0.09218
3559.3	-0.06784	3559.3	-0.06673	3559.3	-0.10152
3559.89	-0.07639	3559.89	-0.07568	3559.89	-0.09278
3560.47	-0.05672	3560.47	-0.08998	3560.47	-0.10331
3561.06	-0.0905	3561.06	-0.09952	3561.06	-0.05899
3561.65	-0.0742	3561.65	-0.08561	3561.65	-0.09158
3562.23	-0.10977	3562.23	-0.05879	3562.23	-0.0735
3562.82	-0.06904	3562.82	-0.05382	3562.82	-0.07628
3563.4	-0.08911	3563.4	-0.07667	3563.4	-0.07608
3563.99	-0.09586	3563.99	-0.09038	3563.99	-0.07072
3564.58	-0.08791	3564.58	-0.10966	3564.58	-0.06317
3565.16	-0.06546	3565.16	-0.04865	3565.16	-0.0735
3565.75	-0.0748	3565.75	-0.06375	3565.75	-0.06178
3566.33	-0.08434	3566.33	-0.11423	3566.33	-0.07092
3566.92	-0.06685	3566.92	-0.06793	3566.92	-0.05959
3567.51	-0.07122	3567.51	-0.09436	3567.51	-0.09079
3568.09	-0.05552	3568.09	-0.0719	3568.09	-0.08523
3568.68	-0.07202	3568.68	-0.08402	3568.68	-0.06257
3569.26	-0.04996	3569.26	-0.06813	3569.26	-0.08463
3569.85	-0.09288	3569.85	-0.06038	3569.85	-0.09019
3570.44	-0.07102	3570.44	-0.03792	3570.44	-0.08026
3571.02	-0.06784	3571.02	-0.06872	3571.02	-0.06058
3571.61	-0.05354	3571.61	-0.05521	3571.61	-0.07946
3572.19	-0.06387	3572.19	-0.07548	3572.19	-0.02521
3572.78	-0.10182	3572.78	-0.0715	3572.78	-0.07926
3573.37	-0.03943	3573.37	-0.06753	3573.37	-0.09417
3573.95	-0.05095	3573.95	-0.05859	3573.95	-0.08065
3574.54	-0.06665	3574.54	-0.06832	3574.54	-0.06714
3575.12	-0.075	3575.12	-0.07011	3575.12	-0.07112
3575.71	-0.07997	3575.71	-0.08601	3575.71	-0.0588
3576.3	-0.03585	3576.3	-0.04666	3576.3	-0.06674
3576.88	-0.07738	3576.88	-0.0562	3576.88	-0.05045
3577.47	-0.05552	3577.47	-0.0725	3577.47	-0.09834
3578.05	-0.06625	3578.05	-0.07011	3578.05	-0.0884
3578.64	-0.06705	3578.64	-0.07508	3578.64	-0.03256
3579.22	-0.04479	3579.22	-0.07031	3579.22	-0.04051
3579.81	-0.07102	3579.81	-0.05739	3579.81	-0.0584
3580.4	-0.06884	3580.4	-0.06713	3580.4	-0.05045
3580.98	-0.06486	3580.98	-0.08402	3580.98	-0.08165
3581.57	-0.10182	3581.57	-0.05322	3581.57	-0.06535
3582.15	-0.08136	3582.15	-0.05819	3582.15	-0.04806
3582.74	-0.04817	3582.74	-0.04825	3582.74	-0.07251
3583.33	-0.06884	3583.33	-0.04269	3583.33	-0.03177
3583.91	-0.05731	3583.91	-0.06316	3583.91	-0.06297
3584.5	-0.07142	3584.5	-0.07051	3584.5	-0.07827
3585.08	-0.06923	3585.08	-0.0566	3585.08	-0.05105
3585.67	-0.04897	3585.67	-0.04746	3585.67	-0.07032
3586.26	-0.06029	3586.26	-0.05402	3586.26	-0.09019
3586.84	-0.03386	3586.84	-0.07588	3586.84	-0.07092
3587.43	-0.08056	3587.43	-0.05918	3587.43	-0.06794
3588.01	-0.05195	3588.01	-0.07508	3588.01	-0.06237
3588.6	-0.08235	3588.6	-0.06336	3588.6	-0.07589
3589.19	-0.074	3589.19	-0.07488	3589.19	-0.05959
3589.77	-0.05334	3589.77	-0.07766	3589.77	-0.04469
3590.36	-0.04837	3590.36	-0.0558	3590.36	-0.06058
3590.94	-0.0583	3590.94	-0.05561	3590.94	-0.08523
3591.53	-0.06864	3591.53	-0.08184	3591.53	-0.06555
3592.12	-0.10063	3592.12	-0.08025	3592.12	-0.0574
3592.7	-0.07102	3592.7	-0.03335	3592.7	-0.05124
3593.29	-0.04598	3593.29	-0.05024	3593.29	-0.05403
3593.87	-0.03804	3593.87	-0.08045	3593.87	-0.05144
3594.46	-0.08553	3594.46	-0.06177	3594.46	-0.05144
3595.05	-0.05155	3595.05	-0.04329	3595.05	-0.05403
3595.63	-0.04241	3595.63	-0.07488	3595.63	-0.07191
3596.22	-0.04996	3596.22	-0.07667	3596.22	-0.06515
3596.8	-0.06824	3596.8	-0.09277	3596.8	-0.0739
3597.39	-0.04261	3597.39	-0.04488	3597.39	-0.0586
3597.97	-0.06347	3597.97	-0.05799	3597.97	-0.06714
3598.56	-0.05632	3598.56	-0.04607	3598.56	-0.05264
3599.15	-0.05691	3599.15	-0.03792	3599.15	-0.09476
3599.73	-0.06228	3599.73	-0.02838	3599.73	-0.05045
3600.32	-0.04936	3600.32	-0.0715	3600.32	-0.08662
3600.9	-0.06645	3600.9	-0.05004	3600.9	-0.06416
3601.49	-0.05552	3601.49	-0.08025	3601.49	-0.04389
3602.08	-0.08195	3602.08	-0.02719	3602.08	-0.09258
3602.66	-0.05989	3602.66	-0.07667	3602.66	-0.06754
3603.25	-0.06665	3603.25	-0.06594	3603.25	-0.08125
3603.83	-0.08016	3603.83	-0.06395	3603.83	-0.05363
3604.42	-0.05413	3604.42	-0.07945	3604.42	-0.0584
3605.01	-0.03664	3605.01	-0.06177	3605.01	-0.0427
3605.59	-0.05672	3605.59	-0.07528	3605.59	-0.06555
3606.18	-0.04598	3606.18	-0.04706	3606.18	-0.04806
3606.76	-0.03188	3606.76	-0.03812	3606.76	-0.05283
3607.35	-0.04738	3607.35	-0.03872	3607.35	-0.04171
3607.94	-0.07977	3607.94	-0.04507	3607.94	-0.04528
3608.52	-0.05691	3608.52	-0.05302	3608.52	-0.07131
3609.11	-0.08414	3609.11	-0.05879	3609.11	-0.07887
3609.69	-0.05791	3609.69	-0.0411	3609.69	-0.04369
3610.28	-0.0593	3610.28	-0.05859	3610.28	-0.06138
3610.87	-0.06466	3610.87	-0.06177	3610.87	-0.01706
3611.45	-0.04042	3611.45	-0.03434	3611.45	-0.05462
3612.04	-0.07162	3612.04	-0.04984	3612.04	-0.06396
3612.62	-0.06546	3612.62	-0.06514	3612.62	-0.01528
3613.21	-0.03764	3613.21	-0.05441	3613.21	-0.03217
3613.8	-0.0428	3613.8	-0.07389	3613.8	-0.07867
3614.38	-0.03704	3614.38	-0.04865	3614.38	-0.05502
3614.97	-0.06327	3614.97	-0.03911	3614.97	-0.04667
3615.55	-0.03585	3615.55	-0.07568	3615.55	-0.0578
3616.14	-0.05354	3616.14	-0.0562	3616.14	-0.04031
3616.72	-0.06288	3616.72	-0.02004	3616.72	-0.03654
3617.31	-0.06168	3617.31	-0.03613	3617.31	-0.04469
3617.9	-0.03744	3617.9	-0.0415	3617.9	-0.04031
3618.48	-0.05314	3618.48	-0.04865	3618.48	-0.00216
3619.07	-0.06288	3619.07	-0.03732	3619.07	-0.06078
3619.65	-0.06387	3619.65	-0.0417	3619.65	-0.04707
3620.24	-0.01638	3620.24	-0.06514	3620.24	-0.0584
3620.83	-0.0597	3620.83	-0.02878	3620.83	-0.00514
3621.41	-0.04261	3621.41	-0.05422	3621.41	-0.0272
3622	-0.07043	3622	-0.05322	3622	-0.04369
3622.58	-0.02452	3622.58	-0.07289	3622.58	-0.03892
3623.17	-0.04241	3623.17	-0.03057	3623.17	-0.07231
3623.76	-0.05095	3623.76	-0.0248	3623.76	-0.04906
3624.34	-0.05055	3624.34	-0.03951	3624.34	-0.03058
3624.93	-0.03426	3624.93	-0.04905	3624.93	-0.05264
3625.51	-0.03446	3625.51	-0.03077	3625.51	-0.03217
3626.1	-0.03843	3626.1	-0.04627	3626.1	-0.02064
3626.69	-0.04479	3626.69	-0.02202	3626.69	-0.04131
3627.27	-0.00982	3627.27	-0.05123	3627.27	-0.02104
3627.86	-0.05274	3627.86	-0.02997	3627.86	-0.02303
3628.44	-0.03982	3628.44	-0.02242	3628.44	-0.03634
3629.03	-0.03943	3629.03	-0.06276	3629.03	-0.07489
3629.62	-0.04181	3629.62	-0.03335	3629.62	-0.05899
3630.2	-0.06784	3630.2	-0.04925	3630.2	-0.03098
3630.79	-0.03843	3630.79	-0.05879	3630.79	-0.0433
3631.37	-0.03684	3631.37	-0.02878	3631.37	-0.02581
3631.96	-0.01598	3631.96	-0.03772	3631.96	-0.04806
3632.55	-0.03863	3632.55	-0.02798	3632.55	-0.03376
3633.13	-0.03823	3633.13	-0.0562	3633.13	-0.01905
3633.72	-0.04141	3633.72	-0.026	3633.72	-0.04707
3634.3	-0.02353	3634.3	-0.01984	3634.3	-0.05144
3634.89	-0.02631	3634.89	-0.00632	3634.89	-0.00852
3635.47	-0.0118	3635.47	-0.0403	3635.47	-0.02203
3636.06	-0.05791	3636.06	-0.04587	3636.06	-0.04071
3636.65	-0.02293	3636.65	-0.05243	3636.65	-0.00256
3637.23	-0.02254	3637.23	-0.05263	3637.23	-0.03058
3637.82	-0.05433	3637.82	-0.02898	3637.82	-0.01548
3638.4	-0.0583	3638.4	-0.03832	3638.4	-0.01945
3638.99	-0.04519	3638.99	-0.06296	3638.99	-0.0582
3639.58	-0.0124	3639.58	-0.01964	3639.58	-0.05562
3640.16	-0.02591	3640.16	-0.03872	3640.16	-0.06535
3640.75	-0.03386	3640.75	-0.05541	3640.75	-0.02422
3641.33	-0.03863	3641.33	-0.02361	3641.33	-0.0578
3641.92	-0.05254	3641.92	-0.05143	3641.92	-0.05343
3642.51	-0.02611	3642.51	-0.0248	3642.51	-0.03177
3643.09	-0.04777	3643.09	-0.02123	3643.09	-0.05244
3643.68	-0.00445	3643.68	-0.04805	3643.68	-0.02203
3644.26	-0.00227	3644.26	-0.01845	3644.26	-0.0268
3644.85	-0.07619	3644.85	-0.01427	3644.85	-0.04031
3645.44	-0.05016	3645.44	-0.03852	3645.44	-0.0264
3646.02	-0.01121	3646.02	-0.03732	3646.02	-0.03197
3646.61	-0.05632	3646.61	-0.02719	3646.61	-0.02819
3647.19	-0.00882	3647.19	-0.04865	3647.19	-0.05562
3647.78	-0.0287	3647.78	-0.00613	3647.78	-0.03177
3648.37	-0.04956	3648.37	-0.01686	3648.37	-0.0423
3648.95	-0.04976	3648.95	-0.02242	3648.95	-0.02879
3649.54	-0.01717	3649.54	-0.02182	3649.54	-0.01488
3650.12	-0.05354	3650.12	-0.01864	3650.12	0.00579
3650.71	-0.03645	3650.71	-0.02023	3650.71	-0.07112
3651.3	-0.03863	3651.3	-0.02381	3651.3	-0.04667
3651.88	-0.03903	3651.88	-0.06832	3651.88	-0.0278
3652.47	-0.01757	3652.47	-0.04011	3652.47	-0.04508
3653.05	-0.02671	3653.05	-0.01944	3653.05	-0.02561
3653.64	-0.0279	3653.64	-0.0099	3653.64	-0.03038
3654.22	-0.01638	3654.22	-0.01328	3654.22	-0.03296
3654.81	-0.01697	3654.81	-0.02739	3654.81	-0.04747
3655.4	-0.01459	3655.4	-0.04488	3655.4	-0.04151
3655.98	-0.012	3655.98	-0.02639	3655.98	-0.04946
3656.57	-0.0275	3656.57	-0.02639	3656.57	-0.04667
3657.15	-0.02571	3657.15	-0.0107	3657.15	-0.0268
3657.74	-0.01618	3657.74	-0.0256	3657.74	-0.04051
3658.33	-0.04062	3658.33	-0.01129	3658.33	-0.00196
3658.91	-0.03267	3658.91	0.00143	3658.91	-0.01925
3659.5	-0.03863	3659.5	-0.01348	3659.5	-0.04489
3660.08	-0.01439	3660.08	-0.03097	3660.08	-0.04171
3660.67	-0.0428	3660.67	-0.03454	3660.67	-0.02621
3661.26	-0.02075	3661.26	-0.01666	3661.26	-0.03515
3661.84	-0.02254	3661.84	-0.01805	3661.84	-0.00196
3662.43	-0.0428	3662.43	-0.01845	3662.43	-0.03078
3663.01	-0.00783	3663.01	-0.0105	3663.01	-0.0433
3663.6	-0.01578	3663.6	-0.0254	3663.6	-0.04628
3664.19	-0.06109	3664.19	-0.03951	3664.19	-0.05005
3664.77	0.00409	3664.77	-0.02361	3664.77	-0.03316
3665.36	-0.013	3665.36	-0.01368	3665.36	-0.027
3665.94	-0.01955	3665.94	-0.00672	3665.94	-0.02064
3666.53	-0.02154	3666.53	-0.03534	3666.53	-0.03873
3667.12	-0.02373	3667.12	-0.0105	3667.12	-0.06396
3667.7	-0.02631	3667.7	-0.01725	3667.7	-0.02481
3668.29	-0.0285	3668.29	-0.03911	3668.29	-0.04548
3668.87	-0.03625	3668.87	-0.02639	3668.87	-0.03714
3669.46	-0.02393	3669.46	-0.05143	3669.46	-0.02164
3670.05	-0.01339	3670.05	-0.06157	3670.05	0.00539
3670.63	-0.0283	3670.63	-0.03852	3670.63	-0.03694
3671.22	-0.01021	3671.22	-0.02004	3671.22	-0.01369
3671.8	-0.02989	3671.8	-0.02858	3671.8	-0.01309
3672.39	0.01145	3672.39	-0.01209	3672.39	-0.01985
3672.97	-0.03227	3672.97	0.000233552	3672.97	-0.03435
3673.56	-0.02472	3673.56	-0.02004	3673.56	0.00619
3674.15	-0.02492	3674.15	-0.01884	3674.15	-0.02998
3674.73	-0.02889	3674.73	-0.0407	3674.73	-0.03396
3675.32	-0.013	3675.32	-0.025	3675.32	-0.01051
3675.9	-0.01936	3675.9	-0.02659	3675.9	-0.03356
3676.49	0.000118377	3676.49	-0.02838	3676.49	-0.01587
3677.08	-0.01777	3677.08	-0.00652	3677.08	-0.03793
3677.66	-0.01041	3677.66	-0.00911	3677.66	-0.02939
3678.25	-0.01379	3678.25	-0.01288	3678.25	-0.03455
3678.83	0.00548	3678.83	-0.02202	3678.83	-0.00733
3679.42	-0.02313	3679.42	-0.02143	3679.42	-0.03674
3680.01	-0.02651	3680.01	-0.03673	3680.01	-0.00951
3680.59	-0.01598	3680.59	-0.03057	3680.59	-0.03694
3681.18	-0.03009	3681.18	-0.01368	3681.18	-0.02839
3681.76	-0.01638	3681.76	0.000829707	3681.76	-0.00633
3682.35	-0.00306	3682.35	0.00421	3682.35	-0.00156
3682.94	0.00111	3682.94	-0.02182	3682.94	-0.00931
3683.52	-0.03505	3683.52	0.01514	3683.52	-0.03117
3684.11	0.00469	3684.11	-0.000760039	3684.11	-0.00574
3684.69	-0.000477777	3684.69	-0.0252	3684.69	-0.01031
3685.28	-0.01975	3685.28	-0.00493	3685.28	-0.03873
3685.87	0.01184	3685.87	-0.03534	3685.87	-0.03256
3686.45	-0.01399	3686.45	-0.03534	3686.45	-0.0419
3687.04	-0.00823	3687.04	0.00103	3687.04	-0.00673
3687.62	-0.05016	3687.62	-0.00613	3687.62	-0.02601
3688.21	-0.02075	3688.21	-0.02739	3688.21	-0.02323
3688.8	-0.0118	3688.8	-0.00354	3688.8	-0.02819
3689.38	-0.03188	3689.38	-0.03434	3689.38	-0.04091
3689.97	-0.03963	3689.97	0.00838	3689.97	-0.00534
3690.55	0.00846	3690.55	-0.03136	3690.55	-0.03674
3691.14	-0.02273	3691.14	-0.00394	3691.14	-0.00196
3691.72	-0.00624	3691.72	-0.02063	3691.72	-0.03873
3692.31	-0.03804	3692.31	-0.0101	3692.31	0.00917
3692.9	-0.02969	3692.9	-0.00613	3692.9	-0.00494
3693.48	-0.00405	3693.48	-0.02818	3693.48	-0.00792
3694.07	-0.00584	3694.07	0.00162	3694.07	-0.01309
3694.65	-0.03923	3694.65	-0.00513	3694.65	-0.00792
3695.24	-0.0279	3695.24	-0.01547	3695.24	-0.02362
3695.83	0.00429	3695.83	-0.02004	3695.83	0.01076
3696.41	-0.00644	3696.41	-0.00613	3696.41	-0.00494
3697	-0.01896	3697	-0.04865	3697	-0.0264
3697.58	0.00966	3697.58	-0.00871	3697.58	0.00658
3698.17	0.0027	3698.17	0.000630988	3698.17	0.00241
3698.76	-0.00147	3698.76	-0.00811	3698.76	-0.0427
3699.34	-0.00863	3699.34	-0.01368	3699.34	0.00261
3699.93	0.00211	3699.93	-0.00434	3699.93	-0.00494
3700.51	-0.000676496	3700.51	-0.01507	3700.51	-0.01011
3701.1	-0.02273	3701.1	-0.01308	3701.1	-0.01548
3701.69	-0.00922	3701.69	0.0052	3701.69	-0.02005
3702.27	0.01264	3702.27	-0.01427	3702.27	-0.0115
3702.86	-0.01677	3702.86	0.00401	3702.86	-0.0113
3703.44	-0.00445	3703.44	-0.0413	3703.44	0.00519
3704.03	-0.02194	3704.03	-0.00374	3704.03	0.01692
3704.62	0.00429	3704.62	0.00321	3704.62	-0.01846
3705.2	-0.02194	3705.2	-0.00513	3705.2	0.00817
3705.79	-0.01955	3705.79	0.01037	3705.79	-0.00733
3706.37	0.0027	3706.37	0.01573	3706.37	-0.02263
3706.96	-0.01975	3706.96	-0.01884	3706.96	-0.04946
3707.55	-0.01777	3707.55	-0.00752	3707.55	-0.01647
3708.13	-0.00266	3708.13	-0.00493	3708.13	-0.00852
3708.72	-0.00505	3708.72	-0.00215	3708.72	0.00718
3709.3	-0.00465	3709.3	0.00957	3709.3	-0.0111
3709.89	-0.00584	3709.89	0.00639	3709.89	-0.00653
3710.47	-0.00107	3710.47	-0.0256	3710.47	0.01493
3711.06	-0.02532	3711.06	-0.0256	3711.06	0.00479
3711.65	-0.02671	3711.65	0.00659	3711.65	0.0199
3712.23	-0.00564	3712.23	0.02011	3712.23	0.00102
3712.82	-0.02711	3712.82	0.00858	3712.82	0.00579
3713.4	0.01204	3713.4	-0.000163884	3713.4	-0.00514
3713.99	0.02178	3713.99	-0.000760039	3713.99	-0.00196
3714.58	-0.00445	3714.58	-0.000760039	3714.58	-0.00176
3715.16	0.00191	3715.16	-0.01407	3715.16	-0.00872
3715.75	-0.0128	3715.75	0.00381	3715.75	-0.0268
3716.33	-0.03823	3716.33	0.00977	3716.33	-0.01071
3716.92	-0.02909	3716.92	-0.01725	3716.92	-0.00594
3717.51	-0.012	3717.51	0.00977	3717.51	-0.00633
3718.09	0.0192	3718.09	-0.01248	3718.09	-0.0117
3718.68	-0.00624	3718.68	0.00699	3718.68	0.02188
3719.26	-0.00425	3719.26	-0.01984	3719.26	-0.01945
3719.85	-0.00684	3719.85	-0.00791	3719.85	-0.00733
3720.44	0.02675	3720.44	-0.00652	3720.44	0.00718
3721.02	-0.00326	3721.02	0.01812	3721.02	0.01413
3721.61	0.00668	3721.61	-0.00712	3721.61	0.000819712
3722.19	-0.0118	3722.19	-0.01328	3722.19	-0.02819
3722.78	0.00787	3722.78	0.00699	3722.78	-0.01567
3723.37	-0.02532	3723.37	0.01534	3723.37	-0.00773
3723.95	0.01164	3723.95	-0.02023	3723.95	0.0032
3724.54	0.02496	3724.54	-0.0093	3724.54	-0.02064
3725.12	0.0023	3725.12	-0.00195	3725.12	-0.0109
3725.71	0.01125	3725.71	-0.00235	3725.71	0.00857
3726.3	0.00767	3726.3	-0.0256	3726.3	0.000819712
3726.88	0.00767	3726.88	0.02368	3726.88	0.0034
3727.47	0.00648	3727.47	-0.00275	3727.47	-0.0278
3728.05	0.01641	3728.05	-0.0103	3728.05	-0.00256
3728.64	0.01522	3728.64	-0.00831	3728.64	0.0191
3729.22	-0.02254	3729.22	0.00182	3729.22	-0.01051
3729.81	0.000714532	3729.81	-0.01507	3729.81	0.01314
3730.4	-0.00425	3730.4	-0.02957	3730.4	-0.02104
3730.98	-0.01717	3730.98	-0.000561321	3730.98	0.00499
3731.57	-0.00147	3731.57	0.02348	3731.57	0.01274
3732.15	0.01224	3732.15	-0.00831	3732.15	0.02427
3732.74	0.00509	3732.74	-0.00692	3732.74	0.01851
3733.33	0.03231	3733.33	0.00182	3733.33	-0.00693
3733.91	-0.00644	3733.91	-0.00116	3733.91	-0.01249
3734.5	-0.00425	3734.5	-0.00692	3734.5	-0.03296
3735.08	-0.00723	3735.08	0.00441	3735.08	0.00797
3735.67	-0.00306	3735.67	0.02686	3735.67	-0.01369
3736.26	0.01025	3736.26	0.000829707	3736.26	-0.01051
3736.84	-0.00346	3736.84	0.01673	3736.84	0.01095
3737.43	0.0037	3737.43	-0.00632	3737.43	-0.01071
3738.01	0.01562	3738.01	-0.00175	3738.01	-0.00335
3738.6	-0.0273	3738.6	-0.0095	3738.6	0.0034
3739.19	0.00906	3739.19	0.00182	3739.19	0.02367
3739.77	0.00469	3739.77	-0.01507	3739.77	0.01314
3740.36	0.00548	3740.36	-0.00175	3740.36	0.0034
3740.94	-0.00346	3740.94	3.48339e-05	3740.94	-0.00335
3741.53	0.0037	3741.53	-0.000760039	3741.53	-0.02521
3742.12	0.01184	3742.12	0.02587	3742.12	-0.01309
3742.7	0.01304	3742.7	0.00441	3742.7	0.02626
3743.29	-0.01498	3743.29	-0.00434	3743.29	0.02288
3743.87	0.0035	3743.87	0.00222	3743.87	0.02427
3744.46	-0.00564	3744.46	0.00262	3744.46	0.02407
3745.05	0.00429	3745.05	0.01156	3745.05	0.01076
3745.63	-0.01856	3745.63	0.01116	3745.63	0.01115
3746.22	0.02734	3746.22	-0.00255	3746.22	-0.0111
3746.8	-0.00187	3746.8	-0.00295	3746.8	0.0044
3747.39	0.00449	3747.39	0.01355	3747.39	0.02029
3747.97	0.000515813	3747.97	-0.01149	3747.97	-0.01289
3748.56	0.01542	3748.56	-0.00235	3748.56	-0.00395
3749.15	-0.00624	3749.15	-0.0095	3749.15	-0.000173878
3749.73	0.00707	3749.73	0.0054	3749.73	-0.00117
3750.32	0.02436	3750.32	-0.03156	3750.32	-0.00375
3750.9	0.02873	3750.9	0.00242	3750.9	0.00499
3751.49	0.01701	3751.49	0.00898	3751.49	-0.01965
3752.08	-0.01121	3752.08	-0.00613	3752.08	-0.0121
3752.66	0.01264	3752.66	0.000829707	3752.66	-0.00435
3753.25	0.0035	3753.25	0.01375	3753.25	-0.00971
3753.83	0.02218	3753.83	-0.00493	3753.83	0.02447
3754.42	0.01105	3754.42	0.01772	3754.42	0.0038
3755.01	0.03191	3755.01	0.01196	3755.01	0.0197
3755.59	0.01939	3755.59	0.00639	3755.59	0.02526
3756.18	0.00707	3756.18	-0.00136	3756.18	0.00797
3756.76	0.00628	3756.76	0.0215	3756.76	-0.03634
3757.35	0.0339	3757.35	-0.00911	3757.35	0.01294
3757.94	0.02198	3757.94	-0.00275	3757.94	-0.000173878
3758.52	0.01403	3758.52	0.01633	3758.52	-0.02024
3759.11	0.03827	3759.11	-0.00116	3759.11	0.01791
3759.69	0.00529	3759.69	0.01255	3759.69	0.00857
3760.28	0.00767	3760.28	-0.01229	3760.28	0.00559
3760.87	0.0188	3760.87	0.01593	3760.87	0.00877
3761.45	-0.00445	3761.45	-0.00493	3761.45	-0.00236
3762.04	-0.00843	3762.04	0.0048	3762.04	-0.00256
3762.62	-0.02234	3762.62	0.01732	3762.62	-0.00673
3763.21	-0.00187	3763.21	0.01037	3763.21	0.00996
3763.8	0.02198	3763.8	-0.00414	3763.8	0.01135
3764.38	0.01701	3764.38	0.01116	3764.38	0.02645
3764.97	0.00568	3764.97	0.01077	3764.97	-0.00514
3765.55	-0.01459	3765.55	0.01057	3765.55	0.02049
3766.14	0.02416	3766.14	0.00659	3766.14	0.01115
3766.72	0.02655	3766.72	0.01951	3766.72	0.000223558
3767.31	0.0029	3767.31	0.01136	3767.31	-0.00117
3767.9	0.01025	3767.9	-0.02262	3767.9	0.01413
3768.48	0.02396	3768.48	0.03501	3768.48	0.03937
3769.07	0.03966	3769.07	0.00461	3769.07	-0.00892
3769.65	-0.00982	3769.65	0.000630988	3769.65	-0.00971
3770.24	0.01979	3770.24	0.01335	3770.24	-0.00614
3770.83	0.0186	3770.83	0.01057	3770.83	0.00837
3771.41	0.0031	3771.41	0.02368	3771.41	-0.00554
3772	0.00687	3772	-0.00891	3772	0.01751
3772.58	0.02337	3772.58	0.00898	3772.58	0.02765
3773.17	0.00628	3773.17	0.01355	3773.17	0.00102
3773.76	0.01085	3773.76	-0.01209	3773.76	-0.02005
3774.34	0.0033	3774.34	-0.00215	3774.34	-0.00296
3774.93	-0.0132	3774.93	0.01772	3774.93	0.00917
3775.51	0.01184	3775.51	0.01355	3775.51	0.00599
3776.1	-0.00405	3776.1	-0.00752	3776.1	-0.01309
3776.69	0.00986	3776.69	-0.00632	3776.69	0.01612
3777.27	0.02675	3777.27	0.01395	3777.27	0.0034
3777.86	-0.00107	3777.86	-0.01209	3777.86	0.00996
3778.44	0.01661	3778.44	0.01395	3778.44	0.03142
3779.03	-0.01021	3779.03	-0.01328	3779.03	0.01851
3779.62	-0.00386	3779.62	0.00759	3779.62	0.0036
3780.2	-0.00624	3780.2	0.00381	3780.2	-0.00494
3780.79	0.02993	3780.79	-0.02163	3780.79	-0.00315
3781.37	0.00409	3781.37	-0.0097	3781.37	0.01513
3781.96	-0.00346	3781.96	-0.01467	3781.96	0.0197
3782.55	0.01204	3782.55	0.00043227	3782.55	0.01394
3783.13	0.02476	3783.13	-0.02918	3783.13	-0.00514
3783.72	0.00529	3783.72	0.00878	3783.72	-0.00415
3784.3	0.00926	3784.3	0.0052	3784.3	0.04434
3784.89	0.0025	3784.89	-0.01646	3784.89	0.00122
3785.47	-0.00803	3785.47	0.00123	3785.47	0.01433
3786.06	0.02814	3786.06	0.00262	3786.06	0.00976
3786.65	-0.00366	3786.65	0.01216	3786.65	0.0034
3787.23	-0.00246	3787.23	-0.00613	3787.23	-0.0121
3787.82	0.01383	3787.82	-0.01268	3787.82	0.01076
3788.4	0.01125	3788.4	-0.01089	3788.4	0.02606
3788.99	0.0023	3788.99	0.01991	3788.99	0.03858
3789.58	0.02794	3789.58	0.02925	3789.58	0.02785
3790.16	0.01403	3790.16	0.00918	3790.16	0.00658
3790.75	0.01025	3790.75	0.02567	3790.75	0.00738
3791.33	0.02118	3791.33	0.01792	3791.33	0.02029
3791.92	0.02456	3791.92	0.0515	3791.92	0.03003
3792.51	0.01641	3792.51	0.00878	3792.51	0.01334
3793.09	0.02953	3793.09	0.06025	3793.09	0.00638
3793.68	0.01502	3793.68	0.01335	3793.68	0.00241
3794.26	0.00648	3794.26	0.01136	3794.26	0.02486
3794.85	0.03609	3794.85	0.02388	3794.85	-0.02581
3795.44	0.01204	3795.44	0.02686	3795.44	-0.00355
3796.02	0.02098	3796.02	0.02885	3796.02	0.0044
3796.61	0.01661	3796.61	0.01355	3796.61	-0.00872
3797.19	-0.02174	3797.19	0.04336	3797.19	0.01592
3797.78	0.00846	3797.78	0.02925	3797.78	0.0199
3798.37	0.02158	3798.37	-0.00811	3798.37	-0.00693
3798.95	0.00747	3798.95	0.00759	3798.95	-0.00335
3799.54	-0.000279059	3799.54	-0.000760039	3799.54	0.00976
3800.12	0.03589	3800.12	0.01454	3800.12	0.01413
3800.71	0.02774	3800.71	-0.0095	3800.71	0.02347
3801.3	-0.00147	3801.3	0.02766	3801.3	0.0346
3801.88	0.00628	3801.88	0.00937	3801.88	0.01513
3802.47	-0.00127	3802.47	0.02865	3802.47	0.01731
3803.05	-0.02691	3803.05	0.00202	3803.05	0.01036
3803.64	0.0178	3803.64	0.03402	3803.64	0.00619
3804.22	0.00131	3804.22	0.00202	3804.22	0.00261
3804.81	-0.0273	3804.81	0.01017	3804.81	0.000620994
3805.4	-0.00405	3805.4	0.01275	3805.4	-0.00455
3805.98	-0.00525	3805.98	0.01553	3805.98	0.00658
3806.57	0.01423	3806.57	-0.000958757	3806.57	0.00638
3807.15	0.02277	3807.15	0.01553	3807.15	0.01394
3807.74	0.03152	3807.74	0.02666	3807.74	-0.0115
3808.33	0.00429	3808.33	-0.00533	3808.33	0.00797
3808.91	0.00489	3808.91	-0.01944	3808.91	0.00181
3809.5	0.02536	3809.5	-0.01348	3809.5	0.00539
3810.08	0.02377	3810.08	0.02746	3810.08	0.03937
3810.67	0.00548	3810.67	0.01931	3810.67	0.02586
3811.26	0.01462	3811.26	0.02189	3811.26	0.01552
3811.84	0.0182	3811.84	0.02984	3811.84	0.01751
3812.43	-0.00167	3812.43	0.01832	3812.43	0.01473
3813.01	0.04245	3813.01	-0.01169	3813.01	-0.01607
3813.6	0.00846	3813.6	0.01375	3813.6	0.000819712
3814.19	0.00966	3814.19	0.01017	3814.19	0.00499
3814.77	0.01204	3814.77	0.01136	3814.77	0.01572
3815.36	0.03827	3815.36	0.01236	3815.36	0.02566
3815.94	0.00608	3815.94	0.0062	3815.94	0.01791
3816.53	0.02118	3816.53	0.01812	3816.53	0.01254
3817.12	0.0643	3817.12	0.03918	3817.12	0.02745
3817.7	0.02714	3817.7	0.00957	3817.7	0.01453
3818.29	-0.0128	3818.29	0.01573	3818.29	0.00956
3818.87	0.02854	3818.87	0.0209	3818.87	0.00956
3819.46	0.0182	3819.46	0.00182	3819.46	0.00698
3820.05	0.00648	3820.05	0.01057	3820.05	-0.01389
3820.63	0.01304	3820.63	0.0215	3820.63	0.04951
3821.22	0.0186	3821.22	0.01236	3821.22	0.0036
3821.8	0.019	3821.8	0.00997	3821.8	0.01473
3822.39	0.00747	3822.39	-0.01606	3822.39	-0.00753
3822.97	0.00111	3822.97	0.00838	3822.97	0.02089
3823.56	0.02913	3823.56	0.02825	3823.56	0.03102
3824.15	0.04324	3824.15	0.01275	3824.15	0.01413
3824.73	0.02714	3824.73	0.01891	3824.73	-0.02263
3825.32	0.00389	3825.32	0.00957	3825.32	0.00698
3825.9	0.01264	3825.9	0.01752	3825.9	0.02626
3826.49	0.02615	3826.49	0.01991	3826.49	0.02367
3827.08	0.0031	3827.08	0.01196	3827.08	0.00837
3827.66	0.01959	3827.66	0.01573	3827.66	0.02685
3828.25	0.00827	3828.25	0.01891	3828.25	0.01115
3828.83	0.02456	3828.83	-0.0107	3828.83	0.0197
3829.42	0.02118	3829.42	0.01693	3829.42	0.04513
3830.01	0.018	3830.01	0.04435	3830.01	0.02745
3830.59	0.04404	3830.59	0.00977	3830.59	0.03063
3831.18	0.00171	3831.18	-0.000561321	3831.18	0.02228
3831.76	0.01145	3831.76	0.03282	3831.76	0.02149
3832.35	0.04622	3832.35	0.01553	3832.35	0.02228
3832.94	0.04225	3832.94	0.01991	3832.94	0.00241
3833.52	-0.00107	3833.52	0.06045	3833.52	0.0344
3834.11	0.04543	3834.11	0.00143	3834.11	0.00161
3834.69	0.03251	3834.69	0.0213	3834.69	-0.00455
3835.28	0.02774	3835.28	0.01375	3835.28	0.03719
3835.87	0.02993	3835.87	0.02388	3835.87	0.01831
3836.45	0.05218	3836.45	0.02587	3836.45	0.02447
3837.04	0.01045	3837.04	0.00123	3837.04	0.02685
3837.62	0.01443	3837.62	-0.000362602	3837.62	0.02029
3838.21	0.02496	3838.21	0.01454	3838.21	-0.00335
3838.8	0.00687	3838.8	0.01176	3838.8	0.02645
3839.38	-0.000875214	3839.38	0.04177	3839.38	0.00837
3839.97	0.01204	3839.97	0.01752	3839.97	0.04533
3840.55	0.01959	3840.55	0.03103	3840.55	0.02387
3841.14	0.019	3841.14	0.01991	3841.14	0.02327
3841.72	0.03072	3841.72	0.04415	3841.72	0.02169
3842.31	0.03629	3842.31	0.00679	3842.31	0.00698
3842.9	0.02019	3842.9	-0.00434	3842.9	0.02685
3843.48	0.01462	3843.48	0.04534	3843.48	-0.000173878
3844.07	0.02237	3844.07	0.02209	3844.07	0.00718
3844.65	0.02834	3844.65	0.02607	3844.65	0.04792
3845.24	0.03271	3845.24	0.04177	3845.24	0.02407
3845.83	0.0186	3845.83	0.01613	3845.83	0.01592
3846.41	0.02178	3846.41	-0.00632	3846.41	0.01155
3847	0.02098	3847	0.02905	3847	0.00857
3847.58	0.03132	3847.58	0.02368	3847.58	0.02427
3848.17	0.00131	3848.17	0.01991	3848.17	-0.01011
3848.76	0.02655	3848.76	0.01295	3848.76	0.03202
3849.34	0.05	3849.34	0.01315	3849.34	0.02626
3849.93	0.03887	3849.93	0.02746	3849.93	0.02765
3850.51	-0.00207	3850.51	0.02845	3850.51	0.03997
3851.1	0.03132	3851.1	0.01116	3851.1	0.0046
3851.69	-0.00902	3851.69	0.02209	3851.69	0.03043
3852.27	0.01164	3852.27	0.000630988	3852.27	0.02169
3852.86	-0.01161	3852.86	0.02587	3852.86	0.04573
3853.44	0.01562	3853.44	0.05309	3853.44	0.01652
3854.03	0.02734	3854.03	0.01295	3854.03	-0.01369
3854.62	0.02237	3854.62	0.04117	3854.62	0.0189
3855.2	0.03032	3855.2	0.06084	3855.2	-0.01885
3855.79	0.04066	3855.79	0.04932	3855.79	0.0193
3856.37	0.02973	3856.37	0.00679	3856.37	0.03659
3856.96	0.05636	3856.96	0.03322	3856.96	0.01394
3857.55	0.01701	3857.55	0.00341	3857.55	0.00817
3858.13	0.03867	3858.13	0.02646	3858.13	0.02586
3858.72	0.01125	3858.72	0.00659	3858.72	0.01493
3859.3	0.04105	3859.3	0.03024	3859.3	0.00996
3859.89	0.02536	3859.89	0.01991	3859.89	0.04056
3860.47	0.02079	3860.47	0.03918	3860.47	0.0199
3861.06	0.04046	3861.06	0.0368	3861.06	0.01374
3861.65	0.04304	3861.65	0.04137	3861.65	0.01731
3862.23	0.02178	3862.23	0.03878	3862.23	0.00698
3862.82	-0.00386	3862.82	0.00461	3862.82	0.02546
3863.4	0.04702	3863.4	0.02587	3863.4	0.00678
3863.99	0.03847	3863.99	0.00937	3863.99	0.04036
3864.58	0.01025	3864.58	0.03342	3864.58	0.01175
3865.16	-0.00306	3865.16	0.0523	3865.16	0.02566
3865.75	0.01721	3865.75	0.03998	3865.75	0.04036
3866.33	0.00529	3866.33	0.01255	3866.33	0.04056
3866.92	0.01244	3866.92	0.03541	3866.92	0.01314
3867.51	0.0182	3867.51	0.01871	3867.51	0.03162
3868.09	0.00886	3868.09	0.0205	3868.09	0.0509
3868.68	0.02019	3868.68	0.03878	3868.68	0.03659
3869.26	0.05139	3869.26	0.0362	3869.26	0.01592
3869.85	0.03052	3869.85	0.02964	3869.85	0.00638
3870.44	-0.000279059	3870.44	0.01792	3870.44	0.03758
3871.02	0.03271	3871.02	0.03859	3871.02	0.03122
3871.61	0.04324	3871.61	0.00878	3871.61	0.01473
3872.19	0.02655	3872.19	0.06184	3872.19	0.03877
3872.78	0.02695	3872.78	0.00361	3872.78	0.01115
3873.37	0.03489	3873.37	0.03839	3873.37	0.04295
3873.95	0.03092	3873.95	0.01812	3873.95	0.01036
3874.54	0.02297	3874.54	0.01911	3874.54	0.01831
3875.12	0.03132	3875.12	0.00659	3875.12	0.03063
3875.71	0.00529	3875.71	0.01116	3875.71	0.00519
3876.3	0.03291	3876.3	0.04812	3876.3	0.03719
3876.88	0.02993	3876.88	0.00182	3876.88	0.02069
3877.47	0.03787	3877.47	0.05011	3877.47	0.02765
3878.05	0.02555	3878.05	0.03282	3878.05	0.02804
3878.64	0.03708	3878.64	0.02468	3878.64	0.03261
3879.22	0.04721	3879.22	0.0062	3879.22	0.02228
3879.81	0.05258	3879.81	0.03302	3879.81	0.02665
3880.4	0.04026	3880.4	0.03501	3880.4	0.0344
3880.98	0.03271	3880.98	0.01792	3880.98	0.01135
3881.57	0.01502	3881.57	0.02547	3881.57	0.02844
3882.15	0.01582	3882.15	0.03143	3882.15	0.00897
3882.74	0.01105	3882.74	0.04812	3882.74	0.04474
3883.33	0.03966	3883.33	0.00798	3883.33	0.02467
3883.91	0.05814	3883.91	-0.00632	3883.91	0.0344
3884.5	0.04125	3884.5	0.01355	3884.5	0.02089
3885.08	0.06053	3885.08	0.02786	3885.08	0.05269
3885.67	0.02377	3885.67	0.02865	3885.67	0.00619
3886.26	0.04662	3886.26	0.04077	3886.26	0.01334
3886.84	0.06232	3886.84	0.02964	3886.84	0.02427
3887.43	0.02575	3887.43	0.04852	3887.43	0.04275
3888.01	0.03907	3888.01	0.02666	3888.01	0.02745
3888.6	0.04682	3888.6	0.02786	3888.6	0.03043
3889.19	0.04861	3889.19	-0.00195	3889.19	0.04275
3889.77	0.04086	3889.77	0.04534	3889.77	0.02526
3890.36	0.04662	3890.36	0.03262	3890.36	0.04176
3890.94	0.05775	3890.94	0.01593	3890.94	0.02268
3891.53	0.05198	3891.53	0.04296	3891.53	0.05249
3892.12	0.02098	3892.12	0.02825	3892.12	0.04136
3892.7	0.03887	3892.7	0.04216	3892.7	0.01791
3893.29	0.03211	3893.29	0.05925	3893.29	0.02765
3893.87	0.05337	3893.87	0.04415	3893.87	0.03937
3894.46	0.03112	3894.46	0.03262	3894.46	0.03639
3895.05	0.06808	3895.05	0.01156	3895.05	0.03858
3895.63	0.03589	3895.63	0.00759	3895.63	0.03162
3896.22	0.02218	3896.22	0.02845	3896.22	0.02308
3896.8	0.02913	3896.8	0.05607	3896.8	0.04315
3897.39	0.01443	3897.39	0.01673	3897.39	0.02725
3897.97	0.01542	3897.97	0.036	3897.97	0.01433
3898.56	0.00469	3898.56	0.04375	3898.56	0.04513
3899.15	0.04781	3899.15	0.03024	3899.15	0.02705
3899.73	0.0347	3899.73	0.05707	3899.73	0.02208
3900.32	0.04523	3900.32	0.03819	3900.32	0.01274
3900.9	0.05834	3900.9	0.02964	3900.9	0.05467
3901.49	0.01641	3901.49	0.0203	3901.49	0.01493
3902.08	0.03251	3902.08	0.02428	3902.08	0.04275
3902.66	0.04721	3902.66	0.02408	3902.66	0.02864
3903.25	0.03549	3903.25	0.03163	3903.25	0.0354
3903.83	0.05477	3903.83	0.02945	3903.83	0.03202
3904.42	0.01323	3904.42	0.0368	3904.42	0.04712
3905.01	0.03629	3905.01	0.04395	3905.01	0.06819
3905.59	0.0347	3905.59	0.05886	3905.59	0.01155
3906.18	0.04503	3906.18	0.04753	3906.18	0.06858
3906.76	0.03609	3906.76	0.04177	3906.76	0.0342
3907.35	0.03012	3907.35	0.05806	3907.35	0.02785
3907.94	0.05516	3907.94	0.0217	3907.94	0.0199
3908.52	0.02416	3908.52	0.04057	3908.52	0.01314
3909.11	0.04602	3909.11	0.01911	3909.11	0.04354
3909.69	0.04364	3909.69	0.0368	3909.69	0.04474
3910.28	0.02714	3910.28	0.04395	3910.28	0.04593
3910.87	0.04344	3910.87	0.04614	3910.87	0.05288
3911.45	0.04562	3911.45	0.04355	3911.45	0.05527
3912.04	0.01363	3912.04	0.02388	3912.04	0.03261
3912.62	0.01423	3912.62	0.02766	3912.62	0.03877
3913.21	0.02396	3913.21	0.04653	3913.21	0.01552
3913.8	0.06172	3913.8	0.04952	3913.8	0.03917
3914.38	0.04324	3914.38	0.04475	3914.38	0.02665
3914.97	0.02993	3914.97	0.03958	3914.97	0.02785
3915.55	0.00707	3915.55	0.02825	3915.55	0.02586
3916.14	0.02834	3916.14	0.04852	3916.14	0.04136
3916.72	0.04562	3916.72	0.01792	3916.72	0.04772
3917.31	0.05576	3917.31	0.04415	3917.31	0.03182
3917.9	0.05	3917.9	0.01832	3917.9	0.04752
3918.48	0.02257	3918.48	0.03183	3918.48	0.02109
3919.07	0.03748	3919.07	0.03561	3919.07	0.04533
3919.65	0.05576	3919.65	0.03024	3919.65	0.06302
3920.24	0.07563	3920.24	0.02706	3920.24	0.02467
3920.83	0.03946	3920.83	0.03878	3920.83	0.04017
3921.41	0.01602	3921.41	0.04256	3921.41	0.05308
3922	0.02575	3922	0.03541	3922	0.04553
3922.58	0.0494	3922.58	0.03163	3922.58	0.03401
3923.17	0.05218	3923.17	0.03382	3923.17	0.05288
3923.76	0.04483	3923.76	0.02487	3923.76	0.02208
3924.34	0.05159	3924.34	0.05508	3924.34	0.04553
3924.93	0.04046	3924.93	0.05826	3924.93	0.06401
3925.51	0.02675	3925.51	0.000829707	3925.51	0.03242
3926.1	0.03489	3926.1	0.01375	3926.1	0.04255
3926.69	0.04781	3926.69	0.03819	3926.69	0.04374
3927.27	0.02555	3927.27	0.03382	3927.27	0.03043
3927.86	0.02933	3927.86	0.04653	3927.86	0.01552
3928.44	0.00548	3928.44	0.03779	3928.44	0.04454
3929.03	0.04006	3929.03	0.04991	3929.03	0.04275
3929.62	0.04721	3929.62	0.06005	3929.62	0.04732
3930.2	0.06987	3930.2	0.01931	3930.2	0.02387
3930.79	0.03291	3930.79	0.04475	3930.79	0.02804
3931.37	0.03787	3931.37	0.05051	3931.37	0.03798
3931.96	0.02178	3931.96	0.02468	3931.96	0.04056
3932.55	0.02277	3932.55	0.02408	3932.55	0.04871
3933.13	0.02635	3933.13	0.02189	3933.13	0.05984
3933.72	0.05377	3933.72	0.02865	3933.72	0.04056
3934.3	0.02555	3934.3	0.04614	3934.3	0.01811
3934.89	0.04086	3934.89	0.04137	3934.89	0.01692
3935.47	0.0335	3935.47	0.04912	3935.47	0.02983
3936.06	0.05954	3936.06	0.03382	3936.06	0.02347
3936.65	0.02158	3936.65	0.0362	3936.65	0.02963
3937.23	0.02158	3937.23	0.03402	3937.23	0.04871
3937.82	0.02555	3937.82	0.04534	3937.82	0.02447
3938.4	0.03827	3938.4	0.04137	3938.4	0.05944
3938.99	0.02178	3938.99	0.0362	3938.99	0.05646
3939.58	0.05675	3939.58	0.03461	3939.58	0.03023
3940.16	0.00111	3940.16	0.02368	3940.16	0.02665
3940.75	0.04264	3940.75	0.04375	3940.75	0.03639
3941.33	0.04284	3941.33	0.02309	3941.33	0.02506
3941.92	0.03629	3941.92	0.03123	3941.92	0.01612
3942.51	0.0347	3942.51	0.03064	3942.51	0.02765
3943.09	0.04682	3943.09	0.0372	3943.09	0.01751
3943.68	0.03907	3943.68	0.01732	3943.68	0.01652
3944.26	0.0335	3944.26	0.03382	3944.26	0.0191
3944.85	0.04562	3944.85	0.07098	3944.85	0.04255
3945.44	0.04404	3945.44	0.04753	3945.44	0.0658
3946.02	0.06232	3946.02	0.05826	3946.02	0.04871
3946.61	0.00529	3946.61	0.04057	3946.61	0.04394
3947.19	0.06887	3947.19	0.05806	3947.19	0.04613
3947.78	0.0337	3947.78	0.05051	3947.78	0.03063
3948.37	0.0494	3948.37	0.05091	3948.37	0.03102
3948.95	0.04404	3948.95	0.04713	3948.95	0.04811
3949.54	0.05536	3949.54	0.04375	3949.54	0.00738
3950.12	0.04582	3950.12	0.06064	3950.12	0.05706
3950.71	0.03966	3950.71	0.04177	3950.71	0.02685
3951.3	0.03132	3951.3	0.00878	3951.3	0.0356
3951.88	0.03291	3951.88	0.03064	3951.88	0.04851
3952.47	0.02357	3952.47	0.05866	3952.47	0.04553
3953.05	0.05139	3953.05	0.03103	3953.05	0.04494
3953.64	0.05755	3953.64	0.03938	3953.64	0.02248
3954.22	0.04125	3954.22	0.05448	3954.22	0.06143
3954.81	0.04046	3954.81	0.04475	3954.81	0.02308
3955.4	0.04225	3955.4	0.05468	3955.4	0.02427
3955.98	0.05993	3955.98	0.0527	3955.98	0.01652
3956.57	0.0643	3956.57	0.03123	3956.57	0.0499
3957.15	0.02854	3957.15	0.03759	3957.15	0.04752
3957.74	0.04602	3957.74	0.04236	3957.74	0.05606
3958.33	0.00529	3958.33	0.02527	3958.33	0.05348
3958.91	0.03489	3958.91	0.02328	3958.91	0.04036
3959.5	0.05775	3959.5	0.04653	3959.5	0.03202
3960.08	0.05079	3960.08	0.03302	3960.08	0.02129
3960.67	0.05795	3960.67	0.03421	3960.67	0.05547
3961.26	0.05337	3961.26	0.07455	3961.26	0.05249
3961.84	0.04046	3961.84	0.02627	3961.84	0.03202
3962.43	0.07901	3962.43	0.04534	3962.43	0.04633
3963.01	0.05059	3963.01	0.02984	3963.01	0.02327
3963.6	0.02933	3963.6	0.06203	3963.6	0.03122
3964.19	0.02814	3964.19	0.0209	3964.19	0.0654
3964.77	0.05179	3964.77	0.02388	3964.77	0.01751
3965.36	0.0494	3965.36	0.05071	3965.36	0.04672
3965.94	0.0498	3965.94	0.02885	3965.94	0.06997
3966.53	0.01999	3966.53	0.02607	3966.53	0.04235
3967.12	0.04264	3967.12	0.01653	3967.12	0.05765
3967.7	0.03688	3967.7	0.08131	3967.7	0.04434
3968.29	0.05477	3968.29	0.03918	3968.29	0.05726
3968.87	0.04165	3968.87	0.05071	3968.87	0.03699
3969.46	0.01443	3969.46	0.03978	3969.46	0.02626
3970.05	0.04264	3970.05	0.03123	3970.05	0.03063
3970.63	0.04702	3970.63	0.05051	3970.63	0.03699
3971.22	0.04324	3971.22	0.05905	3971.22	0.03122
3971.8	0.02655	3971.8	0.04395	3971.8	0.03957
3972.39	0.04284	3972.39	0.06064	3972.39	0.03937
3972.97	0.0655	3972.97	0.05528	3972.97	0.06183
3973.56	0.03271	3973.56	0.05031	3973.56	0.02109
3974.15	0.02734	3974.15	0.04216	3974.15	0.03818
3974.73	0.02277	3974.73	0.04018	3974.73	0.02169
3975.32	0.02516	3975.32	0.04256	3975.32	0.04136
3975.9	0.0657	3975.9	0.04435	3975.9	0.01493
3976.49	0.03768	3976.49	0.0364	3976.49	0.03838
3977.08	0.06887	3977.08	0.02368	3977.08	0.06322
3977.66	0.05675	3977.66	0.04872	3977.66	0.05964
3978.25	0.01482	3978.25	0.03362	3978.25	0.03261
3978.83	0.04125	3978.83	0.05528	3978.83	0.06044
3979.42	0.02794	3979.42	0.06124	3979.42	0.04195
3980.01	0.03569	3980.01	0.0517	3980.01	0.02566
3980.59	0.04622	3980.59	0.03859	3980.59	0.0511
3981.18	0.0337	3981.18	0.02607	3981.18	0.04335
3981.76	0.03787	3981.76	0.05428	3981.76	0.01672
3982.35	0.0492	3982.35	0.03024	3982.35	0.0046
3982.94	0.04543	3982.94	0.02746	3982.94	0.02705
3983.52	0.05139	3983.52	0.0364	3983.52	0.04911
3984.11	0.03609	3984.11	0.02964	3984.11	0.00261
3984.69	0.05934	3984.69	0.01871	3984.69	0.02963
3985.28	0.02496	3985.28	0.04137	3985.28	0.04533
3985.87	0.04622	3985.87	0.04912	3985.87	0.05885
3986.45	0.03251	3986.45	0.04296	3986.45	0.05447
3987.04	0.00648	3987.04	0.04216	3987.04	0.03321
3987.62	0.049	3987.62	0.06164	3987.62	0.05666
3988.21	0.04145	3988.21	0.07177	3988.21	0.03401
3988.8	0.05278	3988.8	0.03938	3988.8	0.03619
3989.38	0.03748	3989.38	0.05349	3989.38	0.01552
3989.97	0.0335	3989.97	0.0205	3989.97	0.06898
3990.55	0.05655	3990.55	0.05111	3990.55	0.02785
3991.14	0.05993	3991.14	0.037	3991.14	0.02725
3991.72	0.02595	3991.72	0.03143	3991.72	0.07295
3992.31	0.02337	3992.31	0.04793	3992.31	0.04513
3992.9	0.03688	3992.9	0.0372	3992.9	0.0199
3993.48	0.0188	3993.48	0.03839	3993.48	0.06799
3994.07	0.05139	3994.07	0.03262	3994.07	0.03758
3994.65	0.07961	3994.65	0.04177	3994.65	0.04692
3995.24	0.04662	3995.24	0.04256	3995.24	0.04275
3995.83	0.01403	3995.83	0.03541	3995.83	0.03401
3996.41	0.04662	3996.41	0.0358	3996.41	0.04652
3997	0.04622	3997	0.0519	3997	0.02467
3997.58	0.05238	3997.58	0.04693	3997.58	0.03281
3998.17	0.06271	3998.17	0.03978	3998.17	0.06958
3998.76	0.03489	3998.76	0.03739	3998.76	0.04116
3999.34	0.03112	3999.34	0.06104	3999.34	0.0348
3999.93	-0.00922	3999.93	0.04196	3999.93	0.02486
4000.51	0.04702	4000.51	0.05468	4000.51	0.04931
4001.1	0.04324	4001.1	0.03978	4001.1	0.04315
4001.69	0.04046	4001.69	0.04852	4001.69	0.04712
4002.27	0.05278	4002.27	0.04693	4002.27	0.04474
4002.86	0.01721	4002.86	0.05428	4002.86	0.04811
4003.44	0.03927	4003.44	0.03243	4003.44	0.05904
4004.03	0.04741	4004.03	0.06005	4004.03	0.04871
4004.62	0.03191	4004.62	0.04892	4004.62	0.05249
4005.2	0.05437	4005.2	0.0521	4005.2	0.03937
4005.79	0.02973	4005.79	0.04018	4005.79	0.03162
4006.37	0.02774	4006.37	0.02229	4006.37	0.04652
4006.96	0.04105	4006.96	0.03481	4006.96	0.02606
4007.55	0.02595	4007.55	0.03262	4007.55	0.04613
4008.13	0.0647	4008.13	0.01653	4008.13	0.02705
4008.72	0.02138	4008.72	0.03203	4008.72	0.00917
4009.3	0.02675	4009.3	0.05528	4009.3	0.02506
4009.89	0.03609	4009.89	0.01613	4009.89	0.03261
4010.47	0.02496	4010.47	0.02845	4010.47	0.02645
4011.06	0.05119	4011.06	0.02328	4011.06	0.05845
4011.65	0.01959	4011.65	0.00759	4011.65	0.02129
4012.23	0.01343	4012.23	0.04614	4012.23	0.03758
4012.82	0.03748	4012.82	0.02964	4012.82	0.01354
4013.4	0.03032	4013.4	0.0209	4013.4	0.07435
4013.99	0.03589	4013.99	0.04117	4013.99	0.02626
4014.58	0.05993	4014.58	0.03541	4014.58	0.02844
4015.16	0.05159	4015.16	0.02428	4015.16	0.03281
4015.75	0.00827	4015.75	0.01891	4015.75	0.00837
4016.33	0.03966	4016.33	0.03044	4016.33	0.02725
4016.92	0.05059	4016.92	0.03064	4016.92	0.0193
4017.51	0.03231	4017.51	0.00997	4017.51	0.02347
4018.09	0.02695	4018.09	0.04793	4018.09	0.04354
4018.68	0.0343	4018.68	0.02309	4018.68	0.04692
4019.26	0.02158	4019.26	0.05091	4019.26	0.04036
4019.85	0.05159	4019.85	0.04316	4019.85	0.03102
4020.44	0.01641	4020.44	0.02726	4020.44	0.04851
4021.02	0.03489	4021.02	0.04554	4021.02	0.0666
4021.61	0.00668	4021.61	0.03799	4021.61	-0.00633
4022.19	0.03827	4022.19	0.04137	4022.19	0.03639
4022.78	0.02973	4022.78	0.05568	4022.78	0.02526
4023.37	0.02734	4023.37	0.03282	4023.37	0.02506
4023.95	0.04622	4023.95	0.06104	4023.95	0.04295
4024.54	0.02893	4024.54	0.02746	4024.54	0.01692
4025.12	0.04026	4025.12	0.0215	4025.12	0.06302
4025.71	0.00191	4025.71	0.03421	4025.71	0.03679
4026.3	0.02297	4026.3	0.02408	4026.3	0.05408
4026.88	0.03966	4026.88	0.03004	4026.88	0.02387
4027.47	0.02079	4027.47	0.02627	4027.47	0.02447
4028.05	0.02973	4028.05	0.02368	4028.05	0.06262
4028.64	0.05795	4028.64	0.02527	4028.64	0.03679
4029.22	0.0492	4029.22	0.0362	4029.22	0.04136
4029.81	0.0494	4029.81	0.02686	4029.81	0.02268
4030.4	0.03012	4030.4	0.01752	4030.4	0.04851
4030.98	0.03887	4030.98	0.03839	4030.98	0.03699
4031.57	0.04145	4031.57	0.03044	4031.57	0.00976
4032.15	0.01244	4032.15	0.06144	4032.15	0.01851
4032.74	0.03549	4032.74	0.02309	4032.74	0.04295
4033.33	0.04543	4033.33	0.04534	4033.33	0.04851
4033.91	0.03251	4033.91	0.05627	4033.91	0.03202
4034.5	0.02695	4034.5	0.04634	4034.5	0.01195
4035.08	0.00747	4035.08	0.02805	4035.08	0.02347
4035.67	0.00966	4035.67	0.04117	4035.67	0.03977
4036.26	0.0496	4036.26	0.03084	4036.26	0.02844
4036.84	0.03032	4036.84	0.01991	4036.84	0.02963
4037.43	0.02953	4037.43	0.04614	4037.43	0.02944
4038.01	0.04781	4038.01	0.01633	4038.01	0.02586
4038.6	0.03787	4038.6	0.02964	4038.6	0.0201
4039.19	0.03927	4039.19	0.04375	4039.19	0.04056
4039.77	0.03171	4039.77	0.01633	4039.77	0.04036
4040.36	0.02635	4040.36	0.02925	4040.36	0.02884
4040.94	0.03629	4040.94	0.04773	4040.94	0.01115
4041.53	0.04384	4041.53	0.02746	4041.53	0.04017
4042.12	0.05298	4042.12	0.02507	4042.12	0.02745
4042.7	0.0653	4042.7	0.02905	4042.7	0.02804
4043.29	0.03052	4043.29	0.00143	4043.29	0.03222
4043.87	0.06768	4043.87	0.06203	4043.87	0.00559
4044.46	0.01999	4044.46	0.03123	4044.46	0.0342
4045.05	0.02257	4045.05	0.03819	4045.05	0.02566
4045.63	0.049	4045.63	0.05687	4045.63	0.02844
4046.22	0.0339	4046.22	0.05826	4046.22	0.03877
4046.8	0.04026	4046.8	0.04693	4046.8	0.05805
4047.39	0.03211	4047.39	0.05448	4047.39	0.03182
4047.97	0.04185	4047.97	0.02964	4047.97	0.05547
4048.56	0.04543	4048.56	0.01156	4048.56	0.03202
4049.15	0.02257	4049.15	0.02786	4049.15	0.01175
4049.73	0.03072	4049.73	0.02627	4049.73	0.04474
4050.32	0.02516	4050.32	0.05051	4050.32	0.04494
4050.9	0.02317	4050.9	0.00143	4050.9	0.02288
4051.49	0.049	4051.49	0.04793	4051.49	0.05547
4052.08	0.03748	4052.08	0.01712	4052.08	0.02109
4052.66	0.00906	4052.66	0.04018	4052.66	0.02864
4053.25	0.04562	4053.25	0.02865	4053.25	0.06282
4053.83	0.02436	4053.83	0.05409	4053.83	0.05507
4054.42	0.04225	4054.42	0.06144	4054.42	0.04017
4055.01	0.04423	4055.01	0.02964	4055.01	0.02924
4055.59	-0.00564	4055.59	0.03759	4055.59	0.02844
4056.18	0.04284	4056.18	0.03243	4056.18	0.0199
4056.76	0.04642	4056.76	0.02845	4056.76	0.0195
4057.35	0.02516	4057.35	0.02587	4057.35	0.04851
4057.94	0.04543	4057.94	0.04912	4057.94	0.03023
4058.52	0.02973	4058.52	0.02786	4058.52	0.03401
4059.11	0.05576	4059.11	0.03541	4059.11	0.04295
4059.69	0.0192	4059.69	0.04216	4059.69	0.05865
4060.28	0.03032	4060.28	0.05468	4060.28	0.05149
4060.87	0.03609	4060.87	0.03143	4060.87	0.02884
4061.45	0.01959	4061.45	0.00639	4061.45	0.05368
4062.04	0.049	4062.04	0.02706	4062.04	0.01215
4062.62	0.02814	4062.62	0.02627	4062.62	-0.00375
4063.21	0.02059	4063.21	0.02805	4063.21	0.04553
4063.8	0.02416	4063.8	0.02328	4063.8	0.02725
4064.38	0.03847	4064.38	0.03044	4064.38	0.04633
4064.97	-0.01538	4064.97	0.03402	4064.97	0.01811
4065.55	0.00787	4065.55	0.0217	4065.55	0.03202
4066.14	0.03887	4066.14	0.01375	4066.14	0.02169
4066.72	0.02396	4066.72	0.01196	4066.72	0.05586
4067.31	0.04602	4067.31	0.02766	4067.31	0.04414
4067.9	0.03609	4067.9	0.02189	4067.9	0.02387
4068.48	0.0494	4068.48	0.04753	4068.48	0.0352
4069.07	0.04066	4069.07	0.02627	4069.07	0.0511
4069.65	0.01959	4069.65	0.01712	4069.65	0.05288
4070.24	0.05675	4070.24	0.04892	4070.24	0.0344
4070.83	0.00568	4070.83	0.05448	4070.83	0.05547
4071.41	0.02834	4071.41	0.03819	4071.41	0.00857
4072	0.01462	4072	0.0203	4072	0.03162
4072.58	0.02039	4072.58	0.01295	4072.58	0.02983
4073.17	0.02138	4073.17	0.03342	4073.17	0.02566
4073.76	0.02734	4073.76	0.03024	4073.76	0.03341
4074.34	0.00846	4074.34	0.01772	4074.34	0.02665
4074.93	0.02655	4074.93	0.02925	4074.93	0.05467
4075.51	0.04702	4075.51	0.0368	4075.51	0.01791
4076.1	0.02734	4076.1	0.03501	4076.1	0.01851
4076.69	0.01741	4076.69	0.02289	4076.69	0.02029
4077.27	0.00906	4077.27	0.01891	4077.27	0.02844
4077.86	0.03688	4077.86	0.02468	4077.86	0.02069
4078.44	0.0335	4078.44	0.0211	4078.44	0.03619
4079.03	0.02516	4079.03	0.06243	4079.03	0.04235
4079.62	0.03748	4079.62	0.04693	4079.62	0.04414
4080.2	0.0186	4080.2	0.02269	4080.2	0.02029
4080.79	0.03907	4080.79	0.04952	4080.79	0.02983
4081.37	0.02098	4081.37	0.03262	4081.37	0.03122
4081.96	0.04404	4081.96	0.00977	4081.96	0.02447
4082.55	0.01482	4082.55	0.0525	4082.55	0.03122
4083.13	0.01224	4083.13	0.0217	4083.13	0.00638
4083.72	0.02059	4083.72	0.0211	4083.72	0.03321
[truncated: 50 more rows]

## Sheet: Figure 3d
	WO3		def-WO3		Cu0.029-def-WO3
Wavelength (nm)	Intensity (a.u.)	Wavelength (nm)	Intensity (a.u.)	Wavelength (nm)	Intensity (a.u.)
350	7642.92	400	12447.7	400	9902.9
351	7222.61	400.3	12309.6	400.3	9894.89
352	7272.64	400.6	12167.4	400.6	10335.3
353	7572.87	400.9	12227.5	400.9	10269.3
354	8313.45	401.2	12337.6	401.2	10229.2
355	8623.72	401.5	11963.2	401.5	10099.1
356	8503.61	401.8	12173.4	401.8	10117.1
357	8283.43	402.1	12019.2	402.1	9960.96
358	7923.14	402.4	12051.3	402.4	10195.2
359	7422.75	402.7	11648.8	402.7	10229.2
360	7532.84	403	12049.3	403	10317.3
361	7492.81	403.3	11899.1	403.3	10605.6
362	7482.8	403.6	12079.3	403.6	10763.8
363	7242.62	403.9	12089.3	403.9	10783.8
364	6972.43	404.2	12093.3	404.2	10719.7
365	7222.61	404.5	11977.2	404.5	10599.6
366	6672.23	404.8	11748.9	404.8	10683.7
367	6902.38	405.1	12129.4	405.1	10527.5
368	6872.36	405.4	12171.4	405.4	10918
369	6732.27	405.7	12035.2	405.7	10495.5
370	6402.05	406	11975.2	406	10765.8
371	6482.1	406.3	11871	406.3	10765.8
372	5811.69	406.6	12515.8	406.6	10665.7
373	6622.19	406.9	12415.7	406.9	10950
374	6322	407.2	12475.8	407.2	10547.6
375	6722.26	407.5	12565.9	407.5	10992
376	6432.07	407.8	12507.8	407.8	11026.1
377	5591.56	408.1	12734.1	408.1	11110.2
378	5661.6	408.4	12948.4	408.4	11048.1
379	5561.55	408.7	12575.9	408.7	10697.7
380	6682.23	409	12409.7	409	11242.3
381	7472.79	409.3	12531.8	409.3	10976
382	7282.65	409.6	12634	409.6	11262.3
383	7993.19	409.9	12888.3	409.9	11284.4
384	7763.01	410.2	12988.4	410.2	11236.3
385	8173.34	410.5	13032.5	410.5	10982
386	8093.27	410.8	13176.7	410.8	11042.1
387	8543.65	411.1	12926.4	411.1	11168.2
388	8193.35	411.4	12988.4	411.4	11508.6
389	7662.94	411.7	12780.2	411.7	11170.2
390	8213.37	412	12339.6	412	11048.1
391	7883.11	412.3	12495.8	412.3	11186.3
392	7602.89	412.6	12996.4	412.6	11166.2
393	7382.72	412.9	12720.1	412.9	11370.5
394	7182.58	413.2	12589.9	413.2	11146.2
395	7192.59	413.5	12822.2	413.5	11082.1
396	7422.75	413.8	12894.3	413.8	11328.4
397	7512.82	414.1	12569.9	414.1	11106.2
398	7222.61	414.4	12571.9	414.4	11236.3
399	7112.53	414.7	12507.8	414.7	11204.3
400	7212.6	415	12754.1	415	10901.9
401	6682.23	415.3	12846.2	415.3	10883.9
402	6892.37	415.6	12614	415.6	11172.2
403	7823.06	415.9	12778.2	415.9	11404.5
404	9694.7	416.2	12614	416.2	10881.9
405	10835.9	416.5	12379.7	416.5	11194.3
406	11546.7	416.8	12275.5	416.8	10944
407	11546.7	417.1	12313.6	417.1	9596.6
408	10665.7	417.4	12253.5	417.4	9850.85
409	10815.8	417.7	12371.6	417.7	10974
410	11716.9	418	12123.3	418	11338.4
411	11316.4	418.3	12489.8	418.3	11578.7
412	11056.1	418.6	11905.1	418.6	11404.5
413	12187.4	418.9	12245.5	418.9	11278.4
414	11837	419.2	12017.2	419.2	11346.4
415	12277.5	419.5	12049.3	419.5	11282.4
416	12067.3	419.8	12041.2	419.8	11092.1
417	12097.3	420.1	12067.3	420.1	10801.8
418	11556.7	420.4	12159.4	420.4	10569.6
419	12678	420.7	12157.4	420.7	10725.8
420	12197.4	421	11965.2	421	10519.5
421	12067.3	421.3	11889.1	421.3	10535.5
422	11616.7	421.6	11708.9	421.6	10319.3
423	11576.7	421.9	11762.9	421.9	10559.6
424	11496.6	422.2	11877.1	422.2	10715.7
425	11216.3	422.5	11843	422.5	10361.4
426	11256.3	422.8	11478.6	422.8	10285.3
427	11887.1	423.1	11468.6	423.1	10145.1
428	11666.8	423.4	11869	423.4	10599.6
429	11977.2	423.7	12023.2	423.7	10137.1
430	12077.3	424	11911.1	424	10229.2
431	12207.4	424.3	11626.8	424.3	10079.1
432	11766.9	424.6	11825	424.6	10315.3
433	11546.7	424.9	11662.8	424.9	10319.3
434	12948.4	425.2	11823	425.2	10261.3
435	12237.5	425.5	11624.8	425.5	10095.1
436	12898.3	425.8	11536.7	425.8	9834.83
437	14710.8	426.1	11612.7	426.1	10175.2
438	16263.2	426.4	11532.6	426.4	10215.2
439	18817.7	426.7	11538.7	426.7	9856.86
440	22886.2	427	11274.4	427	9788.79
441	27949	427.3	11450.6	427.3	9740.74
442	32161.7	427.6	11484.6	427.6	9756.76
443	36857.8	427.9	11502.6	427.9	9772.77
444	41134.5	428.2	11002	428.2	9898.9
445	45593.8	428.5	11406.5	428.5	9014.06
446	49452.1	428.8	11240.3	428.8	8787.86
447	50276.2	429.1	11220.3	429.1	9066.11
448	48597.9	429.4	11152.2	429.4	8897.96
449	45895.2	429.7	10954	429.7	8827.9
450	42650.8	430	11000	430	8647.74
451	39869.4	430.3	11246.3	430.3	8833.9
452	34850.7	430.6	10966	430.6	8673.76
453	28982	430.9	11152.2	430.9	8635.73
454	25151.6	431.2	10986	431.2	8603.7
455	20390.8	431.5	11086.1	431.5	8613.71
456	17645.6	431.8	11156.2	431.8	8671.76
457	15391.8	432.1	10885.9	432.1	8829.9
458	12988.4	432.4	11256.3	432.4	8547.65
459	12708.1	432.7	11140.2	432.7	8633.73
460	11686.8	433	11076.1	433	8821.89
461	11476.6	433.3	11514.6	433.3	8427.55
462	11166.2	433.6	11164.2	433.6	8507.62
463	10465.5	433.9	11166.2	433.9	8563.67
464	9964.96	434.2	11348.4	434.2	8559.66
465	9734.74	434.5	11516.6	434.5	8703.79
466	9824.83	434.8	11532.6	434.8	8627.72
467	9344.36	435.1	11752.9	435.1	8607.7
468	9224.25	435.4	11859	435.4	8819.89
469	8703.79	435.7	11847	435.7	9008.06
470	8893.95	436	12299.6	436	9310.33
471	8753.83	436.3	12185.4	436.3	9580.59
472	8523.63	436.6	12563.9	436.6	9786.79
473	8773.85	436.9	13144.6	436.9	9986.99
474	8293.44	437.2	13278.8	437.2	10137.1
475	8493.61	437.5	13391	437.5	10555.6
476	8954.01	437.8	14107.9	437.8	10869.9
477	7873.1	438.1	14670.8	438.1	11222.3
478	8823.89	438.4	15081.4	438.4	11786.9
479	8683.77	438.7	15964.7	438.7	12547.9
480	9314.34	439	16491.6	439	13070.5
481	9524.53	439.3	17525.3	439.3	13405
482	10005	439.6	18737.5	439.6	13811.5
483	10745.8	439.9	19380.8	439.9	15291.7
484	11336.4	440.2	20821.7	440.2	15409.9
485	10645.7	440.5	21280.6	440.5	16275.2
486	11696.8	440.8	22675.7	440.8	17088.6
487	12107.3	441.1	23477.5	441.1	17631.5
488	12037.2	441.4	24329.6	441.4	18853.8
489	12157.4	441.7	25506.5	441.7	19376.8
490	12397.7	442	26384.8	442	20539.1
491	12347.6	442.3	27249.1	442.3	20709.4
492	12357.6	442.6	28470.5	442.6	21906
493	11867	442.9	29680	442.9	22601.5
494	11797	443.2	30584.7	443.2	23253
495	11306.4	443.5	31756.4	443.5	24407.8
496	10465.5	443.8	32785.7	443.8	25171.7
497	10946	444.1	33502.1	444.1	25871.4
498	9764.77	444.4	34505.5	444.4	26513.1
499	10505.5	444.7	35621.4	444.7	27028.5
500	9364.38	445	36450.3	445	27652.2
501	9514.52	445.3	36912	445.3	27874.8
502	9154.19	445.6	37650.8	445.6	28494.6
503	8763.84	445.9	38214.9	445.9	29058.2
504	8933.99	446.2	38176.8	446.2	29427.3
505	8353.49	446.5	39640.5	446.5	29004
506	8053.24	446.8	39686.7	446.8	30334
507	6962.42	447.1	40399.5	447.1	29916.7
508	6902.38	447.4	39644.5	447.4	30019
509	6802.31	447.7	39612.3	447.7	29712.1
510	6662.22	448	39301.1	448	29022.1
511	6852.35	448.3	39148.5	448.3	29146.4
512	6762.29	448.6	39305.1	448.6	28675.1
513	6982.44	448.9	37287.4	448.9	27999.2
514	8853.92	449.2	37026.5	449.2	27894.9
515	11126.2	449.5	35029.3	449.5	27449.6
516	13659.3	449.8	34206.4	449.8	26342.7
517	18086.3	450.1	33351.6	450.1	25600.7
518	21733.6	450.4	32444.6	450.4	24722.5
519	23637.9	450.7	31712.2	450.7	24431.8
520	26063.9	451	30253.7	451	23533.7
521	26755.8	451.3	29367.1	451.3	22411.1
522	23858.4	451.6	28649	451.6	22575.5
523	21743.6	451.9	27205	451.9	21669.5
524	18447	452.2	26503.1	452.2	20909.8
525	15101.4	452.5	25324	452.5	20501
526	14720.8	452.8	23838.4	452.8	19599.2
527	13409	453.1	23788.3	453.1	18605.3
528	13258.8	453.4	23437.4	453.4	17192.8
529	12467.8	453.7	22800	453.7	16728
530	13048.5	454	21310.7	454	15806.5
531	13318.9	454.3	20228.4	454.3	15169.5
532	13569.2	454.6	19112.3	454.6	14356.3
533	13118.6	454.9	18130.4	454.9	14124
534	12517.8	455.2	16940.3	455.2	13186.7
535	12357.6	455.5	16044.9	455.5	12942.4
536	11807	455.8	15169.5	455.8	12037.2
537	11336.4	456.1	14782.9	456.1	11536.7
538	12147.4	456.4	14492.5	456.4	11532.6
539	11917.1	456.7	13847.6	456.7	10944
540	11476.6	457	13421	457	10685.7
541	10435.4	457.3	13350.9	457.3	10509.5
542	10235.2	457.6	12828.2	457.6	10055.1
543	9834.83	457.9	12854.3	457.9	9470.48
544	8944	458.2	12367.6	458.2	9628.63
545	8873.94	458.5	12271.5	458.5	9156.19
546	8513.62	458.8	11630.8	458.8	9324.35
547	8043.23	459.1	11694.8	459.1	8851.92
548	7903.12	459.4	11436.5	459.4	9038.08
549	7692.96	459.7	11166.2	459.7	8829.9
550	7372.72	460	10924	460	8243.4
551	7763.01	460.3	10905.9	460.3	8197.36
552	7312.67	460.6	10771.8	460.6	8275.42
553	6842.34	460.9	10651.7	460.9	8287.43
554	6962.42	461.2	10397.4	461.2	8119.3
555	6852.35	461.5	10429.4	461.5	8097.28
556	6482.1	461.8	10271.3	461.8	7859.09
557	7032.47	462.1	10103.1	462.1	7885.11
558	6472.09	462.4	9918.92	462.4	7722.98
559	6281.97	462.7	9870.87	462.7	7839.07
560	6862.35	463	9916.92	463	7590.88
561	7042.48	463.3	9836.84	463.3	7554.85
562	6392.04	463.6	9778.78	463.6	7548.85
563	7132.54	463.9	9676.68	463.9	7234.62
564	6472.09	464.2	9964.96	464.2	7366.71
565	6932.4	464.5	9562.57	464.5	7492.81
566	6882.37	464.8	9658.66	464.8	7466.79
567	6472.09	465.1	9662.67	465.1	7452.78
568	6592.17	465.4	9540.55	465.4	7240.62
569	6672.23	465.7	9584.59	465.7	7278.65
570	6422.06	466	9434.45	466	7274.65
571	6201.92	466.3	9576.58	466.3	7128.54
572	5861.72	466.6	9548.56	466.6	7232.61
573	5871.72	466.9	9250.28	466.9	7288.66
574	6372.03	467.2	9508.52	467.2	7138.55
575	6692.24	467.5	9174.21	467.5	6942.41
576	6922.4	467.8	9248.27	467.8	7142.55
577	6392.04	468.1	9280.31	468.1	6970.43
578	6462.09	468.4	9280.31	468.4	7058.49
579	6802.31	468.7	9190.22	468.7	6720.26
580	6121.87	469	9020.07	469	7110.53
581	5861.72	469.3	8771.85	469.3	7006.45
582	5841.71	469.6	8883.94	469.6	6904.38
583	5751.65	469.9	8927.98	469.9	6950.41
584	5391.45	470.2	8891.95	470.2	6876.36
585	5461.49	470.5	8950	470.5	6934.4
586	5141.32	470.8	8747.83	470.8	6740.27
587	5441.48	471.1	8843.91	471.1	6936.41
588	5481.5	471.4	8883.94	471.4	6852.35
589	5401.46	471.7	8793.86	471.7	6978.43
590	5271.39	472	8873.94	472	7042.48
591	5211.36	472.3	8855.92	472.3	6752.28
592	4881.19	472.6	8645.74	472.6	6740.27
593	5801.68	472.9	8765.84	472.9	6790.3
594	5451.49	473.2	8735.81	473.2	6756.28
595	5891.74	473.5	8391.52	473.5	6840.34
596	6041.82	473.8	8581.68	473.8	6844.34
597	5601.57	474.1	8519.63	474.1	6672.23
598	5691.62	474.4	8723.8	474.4	6534.13
599	5311.41	474.7	8443.56	474.7	6862.35
600	5241.37	475	8393.52	475	6672.23
601	5981.79	475.3	8497.61	475.3	6684.23
602	5371.44	475.6	8387.52	475.6	6550.14
603	5291.4	475.9	8495.61	475.9	6660.22
604	5041.27	476.2	8471.59	476.2	6610.18
605	5161.33	476.5	8377.51	476.5	6758.28
606	4811.16	476.8	8493.61	476.8	6638.2
607	5021.26	477.1	8427.55	477.1	6736.27
608	5241.37	477.4	8505.62	477.4	6576.16
609	5101.3	477.7	8597.69	477.7	6686.23
610	4811.16	478	8517.63	478	6742.27
</Trace>		478.3	8641.73	478.3	7062.49
		478.6	8925.98	478.6	7118.53
		478.9	8996.05	478.9	7130.54
		479.2	8879.94	479.2	7266.64
		479.5	8845.91	479.5	7170.57
		479.8	9148.18	479.8	7224.61
		480.1	9274.3	480.1	7150.56
		</Trace>		</Trace>
