# Supplementary material for: Nearly 100% selective and visible-light-driven methane conversion to formaldehyde via. single-atom Cu and Wδ+
Source: Nat Commun. 2023 May 10;14:2690. doi: 10.1038/s41467-023-38334-7 (PMC10172301; doi:10.1038/s41467-023-38334-7)
Supplement: Supplementary file 2 — Source Data [file 41467_2023_38334_MOESM2_ESM.zip › Source data/Figure 4c d e f source data.xlsx]

## Sheet: Figure 4c
	WO3		def-WO3		Cu-def-WO3
Magnetic field strength (G)	Intensity (a.u.)	Magnetic field strength (G)	Intensity (a.u.)	Magnetic field strength (G)	Intensity (a.u.)
3409.7	-0.39894	3409.7	-0.000378635	3409.7	0.41447
3409.9	-0.41467	3409.9	-0.00574	3409.9	0.39438
3410.09	-0.38082	3410.09	0.00286	3410.09	0.40792
3410.29	-0.38541	3410.29	-0.01229	3410.29	0.39811
3410.48	-0.37568	3410.48	-0.00588	3410.48	0.41602
3410.68	-0.39549	3410.68	0.02204	3410.68	0.40058
3410.87	-0.39267	3410.87	0.000890506	3410.87	0.40763
3411.07	-0.38971	3411.07	0.01252	3411.07	0.41306
3411.26	-0.38075	3411.26	0.02099	3411.26	0.40573
3411.46	-0.37455	3411.46	0.01013	3411.46	0.39663
3411.65	-0.3804	3411.65	0.01069	3411.65	0.40862
3411.85	-0.37857	3411.85	0.02451	3411.85	0.3972
3412.04	-0.39514	3412.04	-0.00517	3412.04	0.41391
3412.24	-0.38731	3412.24	-0.00137	3412.24	0.4046
3412.43	-0.39154	3412.43	0.01168	3412.43	0.42991
3412.63	-0.38675	3412.63	0.01661	3412.63	0.40524
3412.82	-0.37532	3412.82	-0.00122	3412.82	0.3936
3413.02	-0.40466	3413.02	-0.00285	3413.02	0.41447
3413.22	-0.40945	3413.22	0.01513	3413.22	0.40086
3413.41	-0.3969	3413.41	0.01224	3413.41	0.40044
3413.61	-0.37814	3413.61	-0.00137	3413.61	0.40841
3413.8	-0.38921	3413.8	-0.02104	3413.8	0.40615
3414	-0.38978	3414	-0.01667	3414	0.40855
3414.19	-0.38724	3414.19	-0.00954	3414.19	0.41468
3414.39	-0.41015	3414.39	0.01633	3414.39	0.39135
3414.58	-0.37716	3414.58	0.00272	3414.58	0.41419
3414.78	-0.3761	3414.78	-0.01074	3414.78	0.41144
3414.97	-0.40148	3414.97	-0.02047	3414.97	0.41236
3415.17	-0.40494	3415.17	0.01147	3415.17	0.41116
3415.36	-0.40451	3415.36	0.00301	3415.36	0.4137
3415.56	-0.3957	3415.56	0.02106	3415.56	0.40742
3415.75	-0.39457	3415.75	0.00674	3415.75	0.40227
3415.95	-0.39958	3415.95	0.00138	3415.95	0.40763
3416.15	-0.39605	3416.15	0.00702	3416.15	0.40573
3416.34	-0.38759	3416.34	0.00999	3416.34	0.39156
3416.54	-0.37286	3416.54	-0.00496	3416.54	0.39967
3416.73	-0.40578	3416.73	0.00336	3416.73	0.41052
3416.93	-0.39972	3416.93	0.01619	3416.93	0.41299
3417.12	-0.38456	3417.12	-0.01145	3417.12	0.40813
3417.32	-0.38653	3417.32	-0.00651	3417.32	0.4015
3417.51	-0.37166	3417.51	0.00858	3417.51	0.40256
3417.71	-0.38668	3417.71	0.01111	3417.71	0.39508
3417.9	-0.40698	3417.9	-0.00383	3417.9	0.37992
3418.1	-0.39831	3418.1	0.01894	3418.1	0.40573
3418.29	-0.40599	3418.29	0.00435	3418.29	0.40256
3418.49	-0.38823	3418.49	-0.00122	3418.49	0.40707
3418.68	-0.38675	3418.68	0.01457	3418.68	0.38077
3418.88	-0.38153	3418.88	-0.0013	3418.88	0.41151
3419.07	-0.39013	3419.07	0.0243	3419.07	0.40115
3419.27	-0.40663	3419.27	-0.01074	3419.27	0.4015
3419.47	-0.39612	3419.47	0.00794	3419.47	0.39614
3419.66	-0.39112	3419.66	0.01189	3419.66	0.41475
3419.86	-0.39612	3419.86	0.00392	3419.86	0.43379
3420.05	-0.378	3420.05	0.00717	3420.05	0.40904
3420.25	-0.38978	3420.25	0.00843	3420.25	0.37569
3420.44	-0.39718	3420.44	0.00237	3420.44	0.41031
3420.64	-0.3773	3420.64	0.00308	3420.64	0.40277
3420.83	-0.40339	3420.83	0.02648	3420.83	0.41638
3421.03	-0.38618	3421.03	-0.01519	3421.03	0.38775
3421.22	-0.40628	3421.22	0.01668	3421.22	0.39854
3421.42	-0.39619	3421.42	-0.01201	3421.42	0.39459
3421.61	-0.41276	3421.61	0.02846	3421.61	0.38874
3421.81	-0.37955	3421.81	-0.0013	3421.81	0.38288
3422	-0.39337	3422	0.01739	3422	0.40643
3422.2	-0.38026	3422.2	0.00195	3422.2	0.39198
3422.4	-0.41065	3422.4	-0.0173	3422.4	0.4156
3422.59	-0.38738	3422.59	0.0011	3422.59	0.37978
3422.79	-0.40705	3422.79	0.00301	3422.79	0.39529
3422.98	-0.38442	3422.98	0.01887	3422.98	0.3893
3423.18	-0.38787	3423.18	-0.0142	3423.18	0.42025
3423.37	-0.40367	3423.37	0.01055	3423.37	0.38288
3423.57	-0.40621	3423.57	0.00752	3423.57	0.41757
3423.76	-0.41079	3423.76	0.00477	3423.76	0.40397
3423.96	-0.40945	3423.96	-0.01166	3423.96	0.40354
3424.15	-0.38421	3424.15	0.02106	3424.15	0.39085
3424.35	-0.3933	3424.35	-0.00588	3424.35	0.39586
3424.54	-0.38879	3424.54	0.00752	3424.54	0.40326
3424.74	-0.38266	3424.74	0.00653	3424.74	0.41595
3424.93	-0.39006	3424.93	0.01168	3424.93	0.39621
3425.13	-0.40183	3425.13	0.00498	3425.13	0.39833
3425.32	-0.38428	3425.32	-0.00158	3425.32	0.40545
3425.52	-0.40578	3425.52	0.00427	3425.52	0.40284
3425.72	-0.4256	3425.72	0.00907	3425.72	0.40368
3425.91	-0.40296	3425.91	-0.01406	3425.91	0.38288
3426.11	-0.3859	3426.11	0.01006	3426.11	0.40693
3426.3	-0.39753	3426.3	-0.0075	3426.3	0.39494
3426.5	-0.38329	3426.5	0.02402	3426.5	0.38803
3426.69	-0.37377	3426.69	0.0195	3426.69	0.38916
3426.89	-0.39908	3426.89	0.00512	3426.89	0.40531
3427.08	-0.39225	3427.08	-0.00891	3427.08	0.39424
3427.28	-0.38237	3427.28	0.00865	3427.28	0.40115
3427.47	-0.36672	3427.47	0.00717	3427.47	0.41031
3427.67	-0.39655	3427.67	-0.00108	3427.67	0.40742
3427.86	-0.41516	3427.86	0.00435	3427.86	0.40517
3428.06	-0.39662	3428.06	0.00181	3428.06	0.42047
3428.25	-0.38442	3428.25	-0.00813	3428.25	0.40213
3428.45	-0.39556	3428.45	-0.00609	3428.45	0.40897
3428.65	-0.40628	3428.65	0.02761	3428.65	0.40065
3428.84	-0.40762	3428.84	-0.00672	3428.84	0.39099
3429.04	-0.40282	3429.04	-0.01631	3429.04	0.40234
3429.23	-0.40289	3429.23	-0.01173	3429.23	0.40432
3429.43	-0.38675	3429.43	0.02726	3429.43	0.39445
3429.62	-0.39084	3429.62	0.00505	3429.62	0.40566
3429.82	-0.39598	3429.82	-0.01229	3429.82	0.37809
3430.01	-0.39323	3430.01	-0.01596	3430.01	0.39184
3430.21	-0.41692	3430.21	0.00808	3430.21	0.40573
3430.4	-0.42609	3430.4	0.00336	3430.4	0.40093
3430.6	-0.41685	3430.6	0.00865	3430.6	0.40242
3430.79	-0.39415	3430.79	-0.01413	3430.79	0.40728
3430.99	-0.39415	3430.99	0.00914	3430.99	0.39656
3431.18	-0.40853	3431.18	0.00872	3431.18	0.4077
3431.38	-0.39746	3431.38	-0.00736	3431.38	0.41229
3431.57	-0.37878	3431.57	0.01358	3431.57	0.41659
3431.77	-0.37836	3431.77	0.009	3431.77	0.39579
3431.97	-0.41862	3431.97	0.00724	3431.97	0.40566
3432.16	-0.39937	3432.16	0.01788	3432.16	0.40016
3432.36	-0.40155	3432.36	0.00308	3432.36	0.39565
3432.55	-0.38731	3432.55	0.01175	3432.55	0.39826
3432.75	-0.3921	3432.75	0.01055	3432.75	0.39945
3432.94	-0.40374	3432.94	-0.000308128	3432.94	0.39522
3433.14	-0.40536	3433.14	0.01231	3433.14	0.41962
3433.33	-0.38928	3433.33	0.01464	3433.33	0.39811
3433.53	-0.38978	3433.53	0.00272	3433.53	0.43034
3433.72	-0.39697	3433.72	0.00653	3433.72	0.39536
3433.92	-0.40839	3433.92	-0.00419	3433.92	0.396
3434.11	-0.39034	3434.11	0.00491	3434.11	0.39586
3434.31	-0.39344	3434.31	-0.01942	3434.31	0.40481
3434.5	-0.3988	3434.5	0.01943	3434.5	0.40361
3434.7	-0.40839	3434.7	-0.00595	3434.7	0.38585
3434.9	-0.39415	3434.9	-0.01265	3434.9	0.43739
3435.09	-0.37631	3435.09	-0.00186	3435.09	0.38817
3435.29	-0.39605	3435.29	-0.01399	3435.29	0.40312
3435.48	-0.39542	3435.48	0.02733	3435.48	0.40488
3435.68	-0.39612	3435.68	0.01443	3435.68	0.39826
3435.87	-0.39218	3435.87	-0.00687	3435.87	0.41285
3436.07	-0.39598	3436.07	0.00632	3436.07	0.39741
3436.26	-0.4067	3436.26	-0.01356	3436.26	0.40961
3436.46	-0.40226	3436.46	0.00251	3436.46	0.4125
3436.65	-0.39866	3436.65	-0.01406	3436.65	0.42152
3436.85	-0.40635	3436.85	-0.00108	3436.85	0.39988
3437.04	-0.39556	3437.04	-0.01455	3437.04	0.4046
3437.24	-0.40148	3437.24	0.0071	3437.24	0.39198
3437.43	-0.39739	3437.43	0.01619	3437.43	0.41722
3437.63	-0.39408	3437.63	-0.00954	3437.63	0.41772
3437.82	-0.39161	3437.82	0.01337	3437.82	0.40481
3438.02	-0.38661	3438.02	0.00131	3438.02	0.39212
3438.22	-0.40289	3438.22	0.01584	3438.22	0.41433
3438.41	-0.3981	3438.41	0.01683	3438.41	0.38881
3438.61	-0.38914	3438.61	0.01365	3438.61	0.40044
3438.8	-0.40071	3438.8	0.00731	3438.8	0.41123
3439	-0.39232	3439	0.01154	3439	0.40383
3439.19	-0.39697	3439.19	0.00695	3439.19	0.39776
3439.39	-0.40628	3439.39	-0.00327	3439.39	0.41934
3439.58	-0.39006	3439.58	0.01323	3439.58	0.39663
3439.78	-0.39323	3439.78	0.02296	3439.78	0.40065
3439.97	-0.39951	3439.97	-0.01441	3439.97	0.42082
3440.17	-0.41312	3440.17	0.00117	3440.17	0.40418
3440.36	-0.3957	3440.36	0.01288	3440.36	0.41772
3440.56	-0.38886	3440.56	0.000396951	3440.56	0.38987
3440.75	-0.39084	3440.75	-0.00962	3440.75	0.40622
3440.95	-0.39697	3440.95	-0.00306	3440.95	0.40467
3441.15	-0.38505	3441.15	-0.00771	3441.15	0.41574
3441.34	-0.37546	3441.34	0.01386	3441.34	0.4125
3441.54	-0.42637	3441.54	0.000396951	3441.54	0.3991
3441.73	-0.40451	3441.73	0.00442	3441.73	0.39685
3441.93	-0.4239	3441.93	0.01133	3441.93	0.40481
3442.12	-0.37525	3442.12	0.00963	3442.12	0.4175
3442.32	-0.38893	3442.32	0.00618	3442.32	0.4137
3442.51	-0.38646	3442.51	0.00611	3442.51	0.41151
3442.71	-0.39161	3442.71	0.0102	3442.71	0.40933
3442.9	-0.39767	3442.9	0.00618	3442.9	0.39896
3443.1	-0.40014	3443.1	0.00858	3443.1	0.40756
3443.29	-0.41178	3443.29	0.00427	3443.29	0.39283
3443.49	-0.39753	3443.49	0.000326443	3443.49	0.42075
3443.68	-0.38802	3443.68	0.00618	3443.68	0.39226
3443.88	-0.41192	3443.88	-0.01427	3443.88	0.40199
3444.07	-0.39563	3444.07	0.01979	3444.07	0.42004
3444.27	-0.39344	3444.27	0.00167	3444.27	0.4211
3444.47	-0.37603	3444.47	0.00406	3444.47	0.39247
3444.66	-0.39295	3444.66	0.00717	3444.66	0.40333
3444.86	-0.39641	3444.86	-0.00165	3444.86	0.42117
3445.05	-0.39126	3445.05	0.00963	3445.05	0.40834
3445.25	-0.39887	3445.25	0.02719	3445.25	0.41158
3445.44	-0.38541	3445.44	-0.0013	3445.44	0.39473
3445.64	-0.39344	3445.64	0.00364	3445.64	0.40629
3445.83	-0.3847	3445.83	-0.00172	3445.83	0.41941
3446.03	-0.40543	3446.03	-0.00228	3446.03	0.40058
3446.22	-0.41502	3446.22	0.01549	3446.22	0.40925
3446.42	-0.39119	3446.42	-0.0039	3446.42	0.40636
3446.61	-0.39267	3446.61	0.0212	3446.61	0.41017
3446.81	-0.39697	3446.81	0.01725	3446.81	0.40834
3447	-0.38675	3447	0.00258	3447	0.40467
3447.2	-0.3883	3447.2	-0.01956	3447.2	0.41271
3447.4	-0.39711	3447.4	0.01478	3447.4	0.39536
3447.59	-0.39239	3447.59	0.00724	3447.59	0.41497
3447.79	-0.37871	3447.79	0.00442	3447.79	0.40925
3447.98	-0.39577	3447.98	0.02853	3447.98	0.41856
3448.18	-0.38773	3448.18	-0.00701	3448.18	0.3912
3448.37	-0.40783	3448.37	0.01859	3448.37	0.40883
3448.57	-0.4074	3448.57	-0.00538	3448.57	0.40792
3448.76	-0.39887	3448.76	-0.00609	3448.76	0.39896
3448.96	-0.41178	3448.96	0.01231	3448.96	0.40876
3449.15	-0.40261	3449.15	0.00752	3449.15	0.43041
3449.35	-0.40832	3449.35	-0.00771	3449.35	0.42307
3449.54	-0.3878	3449.54	0.00907	3449.54	0.41017
3449.74	-0.38562	3449.74	0.01034	3449.74	0.39459
3449.93	-0.39937	3449.93	0.0157	3449.93	0.40298
3450.13	-0.40113	3450.13	0.00611	3450.13	0.40827
3450.32	-0.40353	3450.32	-0.00926	3450.32	0.41024
3450.52	-0.38174	3450.52	0.02543	3450.52	0.38923
3450.72	-0.39542	3450.72	-0.01173	3450.72	0.40855
3450.91	-0.39923	3450.91	-0.00115	3450.91	0.43125
3451.11	-0.40945	3451.11	0.0188	3451.11	0.41088
3451.3	-0.39098	3451.3	0.00343	3451.3	0.39551
3451.5	-0.38816	3451.5	0.01661	3451.5	0.39459
3451.69	-0.40353	3451.69	0.000678982	3451.69	0.40023
3451.89	-0.39189	3451.89	0.01697	3451.89	0.41151
3452.08	-0.37772	3452.08	0.01415	3452.08	0.41468
3452.28	-0.40924	3452.28	0.00865	3452.28	0.40481
3452.47	-0.38209	3452.47	-0.00517	3452.47	0.4211
3452.67	-0.38907	3452.67	0.00836	3452.67	0.41856
3452.86	-0.39753	3452.86	-0.00553	3452.86	0.4278
3453.06	-0.41135	3453.06	0.0066	3453.06	0.41927
3453.25	-0.36277	3453.25	0.0054	3453.25	0.40573
3453.45	-0.38527	3453.45	-0.00475	3453.45	0.4235
3453.65	-0.39077	3453.65	0.00836	3453.65	0.41088
3453.84	-0.4067	3453.84	-0.02097	3453.84	0.40432
3454.04	-0.395	3454.04	0.01034	3454.04	0.3941
3454.23	-0.38195	3454.23	0.00879	3454.23	0.39149
3454.43	-0.39634	3454.43	-0.00362	3454.43	0.39628
3454.62	-0.37695	3454.62	0.00956	3454.62	0.41102
3454.82	-0.38322	3454.82	-0.00764	3454.82	0.40996
3455.01	-0.4098	3455.01	0.00223	3455.01	0.39868
3455.21	-0.38125	3455.21	0.00181	3455.21	0.40284
3455.4	-0.39309	3455.4	0.00731	3455.4	0.40566
3455.6	-0.38759	3455.6	0.02204	3455.6	0.407
3455.79	-0.41213	3455.79	-0.00962	3455.79	0.42314
3455.99	-0.39894	3455.99	0.01351	3455.99	0.40975
3456.18	-0.40931	3456.18	0.0059	3456.18	0.42145
3456.38	-0.41953	3456.38	0.01358	3456.38	0.41017
3456.57	-0.39429	3456.57	0.02705	3456.57	0.40488
3456.77	-0.41283	3456.77	0.0059	3456.77	0.40002
3456.97	-0.40212	3456.97	0.00392	3456.97	0.42117
3457.16	-0.4103	3457.16	0.01591	3457.16	0.39762
3457.36	-0.40832	3457.36	-0.000378635	3457.36	0.41066
3457.55	-0.40141	3457.55	-2.60962e-05	3457.55	0.39818
3457.75	-0.3969	3457.75	0.0267	3457.75	0.40192
3457.94	-0.3902	3457.94	0.0035	3457.94	0.42371
3458.14	-0.4098	3458.14	0.00893	3458.14	0.41849
3458.33	-0.39676	3458.33	0.01683	3458.33	0.41595
3458.53	-0.40931	3458.53	-0.00708	3458.53	0.40256
3458.72	-0.40007	3458.72	0.00858	3458.72	0.41038
3458.92	-0.41072	3458.92	0.01379	3458.92	0.4027
3459.11	-0.4048	3459.11	0.01725	3459.11	0.39861
3459.31	-0.4122	3459.31	-0.00172	3459.31	0.40601
3459.5	-0.39471	3459.5	0.01873	3459.5	0.41229
3459.7	-0.39634	3459.7	0.01774	3459.7	0.42357
3459.9	-0.38668	3459.9	0.01979	3459.9	0.40573
3460.09	-0.4	3460.09	0.0133	3460.09	0.4328
3460.29	-0.389	3460.29	0.02303	3460.29	0.41391
3460.48	-0.40191	3460.48	-0.0154	3460.48	0.40418
3460.68	-0.40529	3460.68	0.0164	3460.68	0.40425
3460.87	-0.39718	3460.87	0.00378	3460.87	0.4156
3461.07	-0.39302	3461.07	0.02952	3461.07	0.42822
3461.26	-0.38498	3461.26	0.0231	3461.26	0.40975
3461.46	-0.39591	3461.46	-0.00997	3461.46	0.38176
3461.65	-0.40388	3461.65	0.00702	3461.65	0.42322
3461.85	-0.40557	3461.85	0.00294	3461.85	0.41024
3462.04	-0.38181	3462.04	-0.00496	3462.04	0.39395
3462.24	-0.41333	3462.24	0.01097	3462.24	0.39692
3462.43	-0.40882	3462.43	0.00963	3462.43	0.43055
3462.63	-0.37293	3462.63	0.02268	3462.63	0.41137
3462.82	-0.39337	3462.82	0.00787	3462.82	0.40256
3463.02	-0.39986	3463.02	0.00519	3463.02	0.4034
3463.22	-0.40141	3463.22	-0.00877	3463.22	0.41038
3463.41	-0.39718	3463.41	0.01126	3463.41	0.40728
3463.61	-0.39041	3463.61	0.0145	3463.61	0.42018
3463.8	-0.39937	3463.8	-0.000660667	3463.8	0.42505
3464	-0.40592	3464	0.01647	3464	0.40524
3464.19	-0.40042	3464.19	0.01323	3464.19	0.42089
3464.39	-0.3878	3464.39	0.01288	3464.39	0.4192
3464.58	-0.39605	3464.58	0.01097	3464.58	0.42625
3464.78	-0.38435	3464.78	0.01203	3464.78	0.40432
3464.97	-0.40917	3464.97	0.00427	3464.97	0.41137
3465.17	-0.40191	3465.17	0.01478	3465.17	0.41962
3465.36	-0.38639	3465.36	-0.00475	3465.36	0.41722
3465.56	-0.42151	3465.56	0.01316	3465.56	0.41532
3465.75	-0.39704	3465.75	0.02084	3465.75	0.42745
3465.95	-0.40592	3465.95	0.00449	3465.95	0.42575
3466.15	-0.41248	3466.15	0.01816	3466.15	0.41807
3466.34	-0.40522	3466.34	0.01845	3466.34	0.40615
3466.54	-0.4036	3466.54	0.00921	3466.54	0.41976
3466.73	-0.38329	3466.73	0.04327	3466.73	0.41066
3466.93	-0.40035	3466.93	0.01598	3466.93	0.41574
3467.12	-0.38245	3467.12	0.00244	3467.12	0.42738
3467.32	-0.40106	3467.32	0.01379	3467.32	0.40284
3467.51	-0.38534	3467.51	0.01781	3467.51	0.41215
3467.71	-0.38921	3467.71	0.01133	3467.71	0.42561
3467.9	-0.38724	3467.9	-0.00616	3467.9	0.40404
3468.1	-0.3902	3468.1	-0.01053	3468.1	0.41398
3468.29	-0.39337	3468.29	0.01647	3468.29	0.41666
3468.49	-0.39309	3468.49	0.01704	3468.49	0.40756
3468.68	-0.38745	3468.68	0.01767	3468.68	0.41645
3468.88	-0.40113	3468.88	-0.00214	3468.88	0.39466
3469.07	-0.38802	3469.07	0.03424	3469.07	0.41891
3469.27	-0.41946	3469.27	0.01915	3469.27	0.41969
3469.47	-0.38343	3469.47	0.02486	3469.47	0.41616
3469.66	-0.38604	3469.66	0.01259	3469.66	0.42181
3469.86	-0.39873	3469.86	0.01675	3469.86	0.445
3470.05	-0.3761	3470.05	0.01069	3470.05	0.41743
3470.25	-0.40931	3470.25	0.0274	3470.25	0.41616
3470.44	-0.38139	3470.44	0.03001	3470.44	0.41024
3470.64	-0.38604	3470.64	0.01922	3470.64	0.41193
3470.83	-0.39337	3470.83	0.025	3470.83	0.41102
3471.03	-0.37716	3471.03	0.01288	3471.03	0.44818
3471.22	-0.36031	3471.22	0.03664	3471.22	0.43161
3471.42	-0.37843	3471.42	0.01866	3471.42	0.43986
3471.61	-0.37525	3471.61	0.03974	3471.61	0.43732
3471.81	-0.3627	3471.81	0.03368	3471.81	0.42441
3472	-0.37638	3472	0.03064	3472	0.44056
3472.2	-0.3902	3472.2	0.03586	3472.2	0.42561
3472.4	-0.36947	3472.4	0.03262	3472.4	0.44761
3472.59	-0.3663	3472.59	0.04341	3472.59	0.44077
3472.79	-0.3682	3472.79	0.03671	3472.79	0.42251
3472.98	-0.36841	3472.98	0.04778	3472.98	0.46002
3473.18	-0.38541	3473.18	0.03452	3473.18	0.44352
3473.37	-0.37145	3473.37	0.03988	3473.37	0.44895
3473.57	-0.37751	3473.57	0.03713	3473.57	0.43457
3473.76	-0.38964	3473.76	0.02543	3473.76	0.44303
3473.96	-0.384	3473.96	0.03572	3473.96	0.44169
3474.15	-0.38202	3474.15	0.02522	3474.15	0.43266
3474.35	-0.37871	3474.35	0.02592	3474.35	0.43852
3474.54	-0.35833	3474.54	0.02331	3474.54	0.434
3474.74	-0.40543	3474.74	0.02416	3474.74	0.42871
3474.93	-0.395	3474.93	0.01104	3474.93	0.42491
3475.13	-0.36856	3475.13	0.02007	3475.13	0.42829
3475.32	-0.39923	3475.32	0.01774	3475.32	0.41349
3475.52	-0.39069	3475.52	0.03671	3475.52	0.41828
3475.72	-0.38322	3475.72	0.01704	3475.72	0.41623
3475.91	-0.40733	3475.91	0.01873	3475.91	0.41891
3476.11	-0.38865	3476.11	0.0267	3476.11	0.43005
3476.3	-0.36792	3476.3	0.02846	3476.3	0.4192
3476.5	-0.37116	3476.5	0.05314	3476.5	0.43943
3476.69	-0.3773	3476.69	0.04468	3476.69	0.44712
3476.89	-0.36524	3476.89	0.03974	3476.89	0.45755
3477.08	-0.37173	3477.08	0.04397	3477.08	0.46397
3477.28	-0.34853	3477.28	0.0709	3477.28	0.46883
3477.47	-0.3388	3477.47	0.06914	3477.47	0.48625
3477.67	-0.32844	3477.67	0.0977	3477.67	0.47666
3477.86	-0.35227	3477.86	0.06731	3477.86	0.50486
3478.06	-0.3436	3478.06	0.09643	3478.06	0.52721
3478.25	-0.33767	3478.25	0.10277	3478.25	0.51932
3478.45	-0.32421	3478.45	0.08451	3478.45	0.50839
3478.65	-0.33394	3478.65	0.11645	3478.65	0.55937
3478.84	-0.33168	3478.84	0.11413	3478.84	0.53955
3479.04	-0.3235	3479.04	0.10524	3479.04	0.54266
3479.23	-0.34162	3479.23	0.10841	3479.23	0.55732
3479.43	-0.33253	3479.43	0.10031	3479.43	0.55908
3479.62	-0.3589	3479.62	0.10299	3479.62	0.56289
3479.82	-0.35749	3479.82	0.0922	3479.82	0.56649
3480.01	-0.36447	3480.01	0.08028	3480.01	0.53786
3480.21	-0.36313	3480.21	0.07535	3480.21	0.53441
3480.4	-0.38752	3480.4	0.04834	3480.4	0.50331
3480.6	-0.39676	3480.6	0.03932	3480.6	0.47165
3480.79	-0.38787	3480.79	0.01986	3480.79	0.4462
3480.99	-0.39901	3480.99	0.01111	3480.99	0.41116
3481.18	-0.41643	3481.18	0.01457	3481.18	0.40594
3481.38	-0.42426	3481.38	-0.02971	3481.38	0.37259
3481.57	-0.42905	3481.57	-0.02506	3481.57	0.35715
3481.77	-0.44816	3481.77	-0.03796	3481.77	0.35821
3481.97	-0.44929	3481.97	-0.07836	3481.97	0.33402
3482.16	-0.43469	3482.16	-0.07434	3482.16	0.29863
3482.36	-0.46106	3482.36	-0.07554	3482.36	0.29729
3482.55	-0.44569	3482.55	-0.08012	3482.55	0.27987
3482.75	-0.45182	3482.75	-0.07258	3482.75	0.28319
3482.94	-0.44527	3482.94	-0.06919	3482.94	0.27374
3483.14	-0.43413	3483.14	-0.08619	3483.14	0.28572
3483.33	-0.42806	3483.33	-0.08026	3483.33	0.29397
3483.53	-0.44463	3483.53	-0.06369	3483.53	0.28079
3483.72	-0.44788	3483.72	-0.04078	3483.72	0.33614
3483.92	-0.43427	3483.92	-0.05537	3483.92	0.3343
3484.11	-0.38823	3484.11	-0.0192	3484.11	0.34157
3484.31	-0.42503	3484.31	-0.01864	3484.31	0.36335
3484.5	-0.41234	3484.5	-0.03331	3484.5	0.37033
3484.7	-0.41911	3484.7	-0.01857	3484.7	0.35355
3484.9	-0.40691	3484.9	0.00498	3484.9	0.40079
3485.09	-0.40614	3485.09	-0.00271	3485.09	0.37464
3485.29	-0.41558	3485.29	-0.0209	3485.29	0.39156
3485.48	-0.38068	3485.48	0.02155	3485.48	0.4144
3485.68	-0.37173	3485.68	0.01683	3485.68	0.40488
3485.87	-0.37483	3485.87	0.02084	3485.87	0.43774
3486.07	-0.35967	3486.07	0.02853	3486.07	0.42533
3486.26	-0.37441	3486.26	0.03946	3486.26	0.46517
3486.46	-0.35079	3486.46	0.04411	3486.46	0.47095
3486.65	-0.35734	3486.65	0.09474	3486.65	0.48033
3486.85	-0.34649	3486.85	0.08437	3486.85	0.48872
3487.04	-0.34486	3487.04	0.0824	3487.04	0.52362
3487.24	-0.35812	3487.24	0.0941	3487.24	0.53109
3487.43	-0.32491	3487.43	0.08776	3487.43	0.54442
3487.63	-0.33175	3487.63	0.11561	3487.63	0.55309
3487.82	-0.3266	3487.82	0.11723	3487.82	0.55838
3488.02	-0.32914	3488.02	0.14289	3488.02	0.6004
3488.22	-0.32822	3488.22	0.12689	3488.22	0.59977
3488.41	-0.31264	3488.41	0.13683	3488.41	0.57678
3488.61	-0.29678	3488.61	0.13161	3488.61	0.57833
3488.8	-0.30207	3488.8	0.13471	3488.8	0.60061
3489	-0.31307	3489	0.14889	3489	0.58552
3489.19	-0.30242	3489.19	0.13154	3489.19	0.5777
3489.39	-0.29643	3489.39	0.12576	3489.39	0.55041
3489.58	-0.3235	3489.58	0.14198	3489.58	0.53271
3489.78	-0.30721	3489.78	0.10087	3489.78	0.50973
3489.97	-0.30728	3489.97	0.10172	3489.97	0.50416
3490.17	-0.30418	3490.17	0.0831	3490.17	0.47123
3490.36	-0.31948	3490.36	0.08035	3490.36	0.45332
3490.56	-0.33922	3490.56	0.07133	3490.56	0.44239
3490.75	-0.34049	3490.75	0.03741	3490.75	0.42075
3490.95	-0.34289	3490.95	0.03205	3490.95	0.37922
3491.15	-0.35192	3491.15	0.05434	3491.15	0.36822
3491.34	-0.35671	3491.34	0.01415	3491.34	0.37266
3491.54	-0.3725	3491.54	0.01379	3491.54	0.35546
3491.73	-0.36552	3491.73	-0.01046	3491.73	0.35243
3491.93	-0.39775	3491.93	-0.01878	3491.93	0.37576
3492.12	-0.37539	3492.12	0.02091	3492.12	0.38211
3492.32	-0.39619	3492.32	-0.00221	3492.32	0.4187
3492.51	-0.39789	3492.51	0.0231	3492.51	0.4211
3492.71	-0.38484	3492.71	0.00357	3492.71	0.44035
3492.9	-0.37955	3492.9	0.01626	3492.9	0.46199
3493.1	-0.40529	3493.1	0.00554	3493.1	0.4725
3493.29	-0.39626	3493.29	0.02374	3493.29	0.46735
3493.49	-0.41121	3493.49	-0.00228	3493.49	0.45847
3493.68	-0.42228	3493.68	-0.01899	3493.68	0.44402
3493.88	-0.433	3493.88	-0.00997	3493.88	0.44796
3494.07	-0.43307	3494.07	-0.02308	3494.07	0.41821
3494.27	-0.44076	3494.27	-0.02294	3494.27	0.4089
3494.47	-0.46367	3494.47	-0.07942	3494.47	0.37069
3494.66	-0.46353	3494.66	-0.06475	3494.66	0.37252
3494.86	-0.46289	3494.86	-0.07744	3494.86	0.32782
3495.05	-0.47827	3495.05	-0.10974	3495.05	0.30913
3495.25	-0.47756	3495.25	-0.10713	3495.25	0.2743
3495.44	-0.47862	3495.44	-0.13364	3495.44	0.24927
3495.64	-0.49272	3495.64	-0.13639	3495.64	0.23108
3495.83	-0.49434	3495.83	-0.14224	3495.83	0.232
3496.03	-0.48398	3496.03	-0.14252	3496.03	0.21247
3496.22	-0.49272	3496.22	-0.1433	3496.22	0.20224
3496.42	-0.4727	3496.42	-0.16219	3496.42	0.20231
3496.61	-0.45034	3496.61	-0.12052	3496.61	0.21874
3496.81	-0.48955	3496.81	-0.11594	3496.81	0.21895
3497	-0.48066	3497	-0.09944	3497	0.21853
3497.2	-0.46593	3497.2	-0.1158	3497.2	0.25682
3497.4	-0.44146	3497.4	-0.08703	3497.4	0.25928
3497.59	-0.45154	3497.59	-0.08062	3497.59	0.27028
3497.79	-0.42087	3497.79	-0.08457	3497.79	0.29278
3497.98	-0.44287	3497.98	-0.04875	3497.98	0.31188
3498.18	-0.44315	3498.18	-0.03859	3498.18	0.29475
3498.37	-0.41953	3498.37	-0.05213	3498.37	0.34904
3498.57	-0.42383	3498.57	-0.04339	3498.57	0.34086
3498.76	-0.42355	3498.76	-0.02343	3498.76	0.35877
3498.96	-0.40804	3498.96	-0.01363	3498.96	0.36166
3499.15	-0.40367	3499.15	4.44117e-05	3499.15	0.37294
3499.35	-0.39154	3499.35	-0.00679	3499.35	0.37647
3499.54	-0.39006	3499.54	0.00286	3499.54	0.40636
3499.74	-0.37398	3499.74	0.02049	3499.74	0.40016
3499.93	-0.37991	3499.93	0.03008	3499.93	0.40615
3500.13	-0.3644	3500.13	0.04602	3500.13	0.42808
3500.32	-0.35311	3500.32	0.02268	3500.32	0.43915
3500.52	-0.38724	3500.52	0.04002	3500.52	0.46467
3500.72	-0.36165	3500.72	0.0623	3500.72	0.4651
3500.91	-0.36052	3500.91	0.05469	3500.91	0.48836
3501.11	-0.35488	3501.11	0.09918	3501.11	0.49626
3501.3	-0.32371	3501.3	0.09199	3501.3	0.51904
3501.5	-0.34338	3501.5	0.0764	3501.5	0.54512
3501.69	-0.33464	3501.69	0.09861	3501.69	0.54005
3501.89	-0.31314	3501.89	0.11201	3501.89	0.54181
3502.08	-0.31885	3502.08	0.12209	3502.08	0.54667
3502.28	-0.2996	3502.28	0.1388	3502.28	0.58094
3502.47	-0.30157	3502.47	0.1326	3502.47	0.57495
3502.67	-0.31074	3502.67	0.11927	3502.67	0.56212
3502.86	-0.29953	3502.86	0.11483	3502.86	0.54703
3503.06	-0.30757	3503.06	0.13239	3503.06	0.55436
3503.25	-0.32265	3503.25	0.10552	3503.25	0.55337
3503.45	-0.31582	3503.45	0.09615	3503.45	0.51509
3503.65	-0.32738	3503.65	0.10292	3503.65	0.49527
3503.84	-0.33401	3503.84	0.07655	3503.84	0.44035
3504.04	-0.32942	3504.04	0.06985	3504.04	0.42625
3504.23	-0.34522	3504.23	0.04792	3504.23	0.41581
3504.43	-0.36108	3504.43	0.02782	3504.43	0.36617
3504.62	-0.3816	3504.62	0.02507	3504.62	0.34481
3504.82	-0.4086	3504.82	-0.01074	3504.82	0.34199
3505.01	-0.39634	3505.01	-0.00912	3505.01	0.30497
3505.21	-0.39337	3505.21	-0.05072	3505.21	0.31026
3505.4	-0.40882	3505.4	-0.03577	3505.4	0.31717
3505.6	-0.43201	3505.6	-0.03923	3505.6	0.29461
3505.79	-0.41565	3505.79	-0.02562	3505.79	0.30667
3505.99	-0.42489	3505.99	-0.0221	3505.99	0.33635
3506.18	-0.4232	3506.18	-0.03747	3506.18	0.35186
3506.38	-0.42771	3506.38	-0.02858	3506.38	0.37795
3506.57	-0.41883	3506.57	-0.02238	3506.57	0.38176
3506.77	-0.4256	3506.77	-0.02992	3506.77	0.42039
3506.97	-0.4428	3506.97	-0.01878	3506.97	0.42032
3507.16	-0.44294	3507.16	-0.02414	3507.16	0.43908
3507.36	-0.42538	3507.36	-0.02541	3507.36	0.42702
3507.55	-0.46064	3507.55	-0.04029	3507.55	0.41215
3507.75	-0.46014	3507.75	-0.05411	3507.75	0.42025
3507.94	-0.45443	3507.94	-0.06475	3507.94	0.38768
3508.14	-0.47735	3508.14	-0.05016	3508.14	0.35306
3508.33	-0.49723	3508.33	-0.08076	3508.33	0.34058
3508.53	-0.47812	3508.53	-0.08823	3508.53	0.31668
3508.72	-0.48123	3508.72	-0.09049	3508.72	0.28925
3508.92	-0.48856	3508.92	-0.08569	3508.92	0.29172
3509.11	-0.50844	3509.11	-0.09719	3509.11	0.26133
3509.31	-0.49533	3509.31	-0.10699	3509.31	0.27141
3509.5	-0.50407	3509.5	-0.12215	3509.5	0.2332
3509.7	-0.48856	3509.7	-0.13237	3509.7	0.24243
3509.9	-0.49364	3509.9	-0.12814	3509.9	0.21092
3510.09	-0.49533	3510.09	-0.13054	3510.09	0.21141
3510.29	-0.48898	3510.29	-0.1213	3510.29	0.23545
3510.48	-0.48666	3510.48	-0.13526	3510.48	0.19618
3510.68	-0.4796	3510.68	-0.12659	3510.68	0.19703
3510.87	-0.48447	3510.87	-0.12306	3510.87	0.22318
3511.07	-0.45006	3511.07	-0.11538	3511.07	0.23856
3511.26	-0.46325	3511.26	-0.11686	3511.26	0.2272
3511.46	-0.46875	3511.46	-0.12137	3511.46	0.25611
3511.65	-0.46325	3511.65	-0.08358	3511.65	0.27924
3511.85	-0.44125	3511.85	-0.08534	3511.85	0.28516
3512.04	-0.44358	3512.04	-0.07596	3512.04	0.30244
3512.24	-0.43801	3512.24	-0.07483	3512.24	0.32281
3512.43	-0.41093	3512.43	-0.04304	3512.43	0.33959
3512.63	-0.41523	3512.63	-0.03105	3512.63	0.34439
3512.82	-0.40416	3512.82	-0.03648	3512.82	0.36166
3513.02	-0.42687	3513.02	-0.01251	3513.02	0.36582
3513.22	-0.40458	3513.22	-0.00567	3513.22	0.39029
3513.41	-0.39704	3513.41	-0.00701	3513.41	0.39008
3513.61	-0.40092	3513.61	0.0207	3513.61	0.41363
3513.8	-0.4036	3513.8	0.02959	3513.8	0.4077
3514	-0.38456	3514	0.01591	3514	0.42286
3514.19	-0.36757	3514.19	0.0341	3514.19	0.45748
3514.39	-0.37039	3514.39	0.04221	3514.39	0.45375
3514.58	-0.37455	3514.58	0.05701	3514.58	0.46009
3514.78	-0.40437	3514.78	0.04362	3514.78	0.47603
3514.97	-0.36729	3514.97	0.04898	3514.97	0.48491
3515.17	-0.36686	3515.17	0.08042	3515.17	0.50994
3515.36	-0.33993	3515.36	0.07732	3515.36	0.5
3515.56	-0.33267	3515.56	0.08261	3515.56	0.50197
3515.75	-0.34888	3515.75	0.08374	3515.75	0.5306
3515.95	-0.35981	3515.95	0.08212	3515.95	0.49556
3516.15	-0.34917	3516.15	0.08381	3516.15	0.52101
3516.34	-0.34599	3516.34	0.07781	3516.34	0.5067
3516.54	-0.33034	3516.54	0.07281	3516.54	0.50768
3516.73	-0.36313	3516.73	0.0666	3516.73	0.48787
3516.93	-0.37243	3516.93	0.04305	3516.93	0.44148
3517.12	-0.36404	3517.12	0.02656	3517.12	0.44035
3517.32	-0.38555	3517.32	-0.00792	3517.32	0.42293
3517.51	-0.37955	3517.51	-0.01222	3517.51	0.3905
3517.71	-0.40162	3517.71	-0.01822	3517.71	0.35419
3517.9	-0.4256	3517.9	-0.01652	3517.9	0.33402
3518.1	-0.42475	3518.1	-0.04177	3518.1	0.32479
3518.29	-0.42348	3518.29	-0.07737	3518.29	0.29179
3518.49	-0.44231	3518.49	-0.08308	3518.49	0.28897
3518.68	-0.45098	3518.68	-0.09437	3518.68	0.26112
3518.88	-0.44583	3518.88	-0.08781	3518.88	0.23891
3519.07	-0.45711	3519.07	-0.12116	3519.07	0.26309
3519.27	-0.47432	3519.27	-0.12257	3519.27	0.25061
3519.47	-0.47368	3519.47	-0.12003	3519.47	0.24892
3519.66	-0.4777	3519.66	-0.11566	3519.66	0.23933
3519.86	-0.46621	3519.86	-0.09578	3519.86	0.27642
3520.05	-0.48116	3520.05	-0.11164	3520.05	0.25498
3520.25	-0.47841	3520.25	-0.09373	3520.25	0.28347
3520.44	-0.46804	3520.44	-0.08386	3520.44	0.27994
3520.64	-0.46931	3520.64	-0.06701	3520.64	0.30441
3520.83	-0.45077	3520.83	-0.07667	3520.83	0.30159
3521.03	-0.44492	3521.03	-0.07787	3521.03	0.31766
3521.22	-0.43765	3521.22	-0.05841	3521.22	0.31499
3521.42	-0.4416	3521.42	-0.05643	3521.42	0.34333
3521.61	-0.43822	3521.61	-0.0527	3521.61	0.35285
3521.81	-0.4366	3521.81	-0.05756	3521.81	0.32683
3522	-0.42919	3522	-0.03493	3522	0.34185
3522.2	-0.44076	3522.2	-0.03161	3522.2	0.3733
3522.4	-0.43377	3522.4	-0.03175	3522.4	0.3678
3522.59	-0.42235	3522.59	-0.01427	3522.59	0.37139
3522.79	-0.41037	3522.79	0.00554	3522.79	0.37992
3522.98	-0.44273	3522.98	0.00442	3522.98	0.39212
3523.18	-0.40825	3523.18	-0.01822	3523.18	0.39381
3523.37	-0.42362	3523.37	-0.0154	3523.37	0.37513
3523.57	-0.42306	3523.57	-0.01526	3523.57	0.38676
3523.76	-0.41156	3523.76	-0.02061	3523.76	0.41102
3523.96	-0.40402	3523.96	-0.0393	3523.96	0.38542
3524.15	-0.39528	3524.15	-0.02414	3524.15	0.38817
3524.35	-0.43342	3524.35	-0.00151	3524.35	0.38296
3524.54	-0.422	3524.54	-0.02548	3524.54	0.37894
3524.74	-0.41692	3524.74	-0.00947	3524.74	0.3991
3524.93	-0.40691	3524.93	-0.04318	3524.93	0.37506
3525.13	-0.40113	3525.13	-0.01201	3525.13	0.36103
3525.32	-0.41044	3525.32	-0.04501	3525.32	0.35271
3525.52	-0.40712	3525.52	-0.03006	3525.52	0.3771
3525.72	-0.43081	3525.72	-0.02047	3525.72	0.36582
3525.91	-0.44576	3525.91	-0.04339	3525.91	0.37534
3526.11	-0.41587	3526.11	-0.02872	3526.11	0.36413
3526.3	-0.42637	3526.3	-0.04099	3526.3	0.36173
3526.5	-0.41981	3526.5	-0.03288	3526.5	0.3716
3526.69	-0.42158	3526.69	-0.02541	3526.69	0.36138
3526.89	-0.43681	3526.89	-0.02167	3526.89	0.36032
3527.08	-0.40508	3527.08	-0.02421	3527.08	0.3618
3527.28	-0.42179	3527.28	-0.01441	3527.28	0.34812
3527.47	-0.42961	3527.47	-0.03563	3527.47	0.38155
3527.67	-0.42609	3527.67	-0.05749	3527.67	0.37273
3527.86	-0.40621	3527.86	-0.02971	3527.86	0.37471
3528.06	-0.40762	3528.06	-0.00285	3528.06	0.38098
3528.25	-0.42433	3528.25	-0.00785	3528.25	0.37421
3528.45	-0.41431	3528.45	-0.00687	3528.45	0.37323
3528.65	-0.40917	3528.65	-0.02139	3528.65	0.37901
3528.84	-0.40783	3528.84	-0.01476	3528.84	0.38479
3529.04	-0.40592	3529.04	-0.01166	3529.04	0.37915
3529.23	-0.41142	3529.23	-0.03923	3529.23	0.40129
3529.43	-0.41079	3529.43	-0.01244	3529.43	0.38147
3529.62	-0.40057	3529.62	-0.02287	3529.62	0.39875
3529.82	-0.40303	3529.82	0.00279	3529.82	0.407
3530.01	-0.41058	3530.01	-0.00947	3530.01	0.40735
3530.21	-0.40931	3530.21	-0.00023762	3530.21	0.39106
3530.4	-0.39993	3530.4	-0.00538	3530.4	0.38909
3530.6	-0.39246	3530.6	-0.02456	3530.6	0.3972
3530.79	-0.41001	3530.79	-0.01356	3530.79	0.40552
3530.99	-0.38971	3530.99	-0.0173	3530.99	0.39558
3531.18	-0.40007	3531.18	0.00569	3531.18	0.39854
3531.38	-0.4079	3531.38	-0.01462	3531.38	0.39269
3531.57	-0.40395	3531.57	0.01006	3531.57	0.39078
3531.77	-0.40684	3531.77	-0.01568	3531.77	0.41306
3531.97	-0.42327	3531.97	-0.01519	3531.97	0.39826
3532.16	-0.40289	3532.16	-0.00341	3532.16	0.39734
3532.36	-0.40127	3532.36	-0.00489	3532.36	0.39346
3532.55	-0.38794	3532.55	0.00836	3532.55	0.43055
3532.75	-0.39887	3532.75	-0.02054	3532.75	0.39057
3532.94	-0.41939	3532.94	-0.02061	3532.94	0.4082
3533.14	-0.3945	3533.14	0.00766	3533.14	0.38627
3533.33	-0.39711	3533.33	-0.02076	3533.33	0.3869
3533.53	-0.39591	3533.53	-0.01526	3533.53	0.37894
3533.72	-0.40254	3533.72	-0.00764	3533.72	0.3924
3533.92	-0.40395	3533.92	-0.01829	3533.92	0.41419
3534.11	-0.38428	3534.11	-0.000660667	3534.11	0.40298
3534.31	-0.40557	3534.31	-0.01286	3534.31	0.40622
3534.5	-0.39923	3534.5	-0.0039	3534.5	0.37055
3534.7	-0.41354	3534.7	0.00336	3534.7	0.39128
3534.9	-0.38668	3534.9	-0.01342	3534.9	0.38429
3535.09	-0.40649	3535.09	-0.00792	3535.09	0.39494
3535.29	-0.40169	3535.29	-0.01667	3535.29	0.4077
3535.48	-0.39972	3535.48	0.0016	3535.48	0.39113
3535.68	-0.38921	3535.68	-0.0013	3535.68	0.40058
3535.87	-0.41763	3535.87	-0.00489	3535.87	0.40728
3536.07	-0.41699	3536.07	-0.00327	3536.07	0.40855
3536.26	-0.39429	3536.26	-0.01462	3536.26	0.40404
3536.46	-0.39443	3536.46	-0.0173	3536.46	0.40784
3536.65	-0.40339	3536.65	-0.00158	3536.65	0.39297
3536.85	-0.39493	3536.85	-0.00179	3536.85	0.39572
3537.04	-0.40381	3537.04	-0.01145	3537.04	0.41412
3537.24	-0.41551	3537.24	-0.01589	3537.24	0.41038
3537.43	-0.38118	3537.43	0.00251	3537.43	0.39938
3537.63	-0.411	3537.63	0.00272	3537.63	0.39924
3537.82	-0.41037	3537.82	-0.0149	3537.82	0.39022
3538.02	-0.39626	3538.02	0.00815	3538.02	0.39748
3538.22	-0.41058	3538.22	-0.00821	3538.22	0.41384
3538.41	-0.39203	3538.41	0.00442	3538.41	0.37746
3538.61	-0.4201	3538.61	-0.00983	3538.61	0.38768
3538.8	-0.40233	3538.8	-0.02809	3538.8	0.39388
3539	-0.40522	3539	0.01386	3539	0.38521
3539.19	-0.40346	3539.19	-0.00115	3539.19	0.37619
3539.39	-0.39845	3539.39	-0.00574	3539.39	0.37287
3539.58	-0.4091	3539.58	-0.01448	3539.58	0.38437
3539.78	-0.40536	3539.78	-0.00419	3539.78	0.38994
3539.97	-0.40374	3539.97	-0.01286	3539.97	0.40199
3540.17	-0.3859	3540.17	0.00308	3540.17	0.38747
3540.36	-0.40268	3540.36	-0.02026	3540.36	0.41186
3540.56	-0.39605	3540.56	0.000537967	3540.56	0.39297
3540.75	-0.40762	3540.75	-0.00905	3540.75	0.39896
3540.95	-0.3969	3540.95	-0.01963	3540.95	0.40256
3541.15	-0.378	3541.15	0.00385	3541.15	0.39593
3541.34	-0.38463	3541.34	-0.00468	3541.34	0.40502
3541.54	-0.41988	3541.54	-0.00242	3541.54	0.39522
3541.73	-0.40592	3541.73	-0.0192	3541.73	0.40777
3541.93	-0.39845	3541.93	-0.00299	3541.93	0.40806
3542.12	-0.38837	3542.12	-0.01582	3542.12	0.38895
3542.32	-0.40078	3542.32	-2.60962e-05	3542.32	0.39311
3542.51	-0.39739	3542.51	-0.0032	3542.51	0.40862
3542.71	-0.40388	3542.71	0.0059	3542.71	0.40108
3542.9	-0.41079	3542.9	0.00738	3542.9	0.39403
3543.1	-0.39027	3543.1	-0.00672	3543.1	0.40347
3543.29	-0.40071	3543.29	-0.0032	3543.29	0.40122
3543.49	-0.39965	3543.49	0.02345	3543.49	0.38563
3543.68	-0.40621	3543.68	-0.0118	3543.68	0.40911
3543.88	-0.39619	3543.88	0.00442	3543.88	0.39304
3544.07	-0.40712	3544.07	-0.00489	3544.07	0.39008
3544.27	-0.41643	3544.27	0.00223	3544.27	0.38648
3544.47	-0.38005	3544.47	0.00597	3544.47	0.41835
3544.66	-0.40762	3544.66	-0.00722	3544.66	0.40876
3544.86	-0.3895	3544.86	0.00138	3544.86	0.41391
3545.05	-0.39457	3545.05	-0.01801	3545.05	0.39692
3545.25	-0.41023	3545.25	0.02677	3545.25	0.40495
3545.44	-0.39408	3545.44	-0.01166	3545.44	0.41215
3545.64	-0.38555	3545.64	0.00294	3545.64	0.40975
3545.83	-0.38611	3545.83	-0.00101	3545.83	0.4039
3546.03	-0.39641	3546.03	-0.01265	3546.03	0.40164
3546.22	-0.41509	3546.22	0.000819998	3546.22	0.41906
3546.42	-0.40719	3546.42	-0.01166	3546.42	0.3991
3546.61	-0.37546	3546.61	0.00815	3546.61	0.38091
3546.81	-0.41805	3546.81	0.00879	3546.81	0.36773
3547	-0.39725	3547	-0.01032	3547	0.40876
3547.2	-0.42334	3547.2	-0.01258	3547.2	0.40876
3547.4	-0.40289	3547.4	0.00209	3547.4	0.40199
3547.59	-0.39387	3547.59	0.00258	3547.59	0.41045
3547.79	-0.41572	3547.79	0.0279	3547.79	0.41765
3547.98	-0.40198	3547.98	0.00865	3547.98	0.40601
3548.18	-0.41065	3548.18	0.01739	3548.18	0.41334
3548.37	-0.41558	3548.37	-0.01032	3548.37	0.43287
3548.57	-0.40959	3548.57	0.00597	3548.57	0.40481
3548.76	-0.38907	3548.76	-0.00327	3548.76	0.41066
3548.96	-0.3969	3548.96	0.00731	3548.96	0.41264
3549.15	-0.40134	3549.15	0.00745	3549.15	0.40242
3549.35	-0.39641	3549.35	-0.00884	3549.35	0.41349
3549.54	-0.39958	3549.54	0.00843	3549.54	0.40834
3549.74	-0.4122	3549.74	-0.00278	3549.74	0.41447
3549.93	-0.37561	3549.93	-0.00595	3549.93	0.41842
3550.13	-0.39337	3550.13	0.00491	3550.13	0.39022
3550.32	-0.3713	3550.32	-0.00785	3550.32	0.40037
3550.52	-0.4091	3550.52	0.0164	3550.52	0.40305
3550.72	-0.40035	3550.72	0.00625	3550.72	0.41722
3550.91	-0.38696	3550.91	0.00667	3550.91	0.41278
3551.11	-0.3914	3551.11	0.01013	3551.11	0.41186
3551.3	-0.39471	3551.3	0.01041	3551.3	0.41038
3551.5	-0.41587	3551.5	0.01189	3551.5	0.40284
3551.69	-0.40057	3551.69	0.00174	3551.69	0.4077
3551.89	-0.39302	3551.89	0.01584	3551.89	0.40517
3552.08	-0.40282	3552.08	0.00301	3552.08	0.4113
3552.28	-0.38935	3552.28	0.00688	3552.28	0.41687
3552.47	-0.39796	3552.47	-0.000378635	3552.47	0.40813
3552.67	-0.41862	3552.67	0.01704	3552.67	0.41482
3552.86	-0.38907	3552.86	0.01711	3552.86	0.40192
3553.06	-0.38943	3553.06	0.0071	3553.06	0.39699
3553.25	-0.39394	3553.25	0.01471	3553.25	0.40488
3553.45	-0.41298	3553.45	0.0152	3553.45	0.40622
3553.65	-0.4012	3553.65	0.000255935	3553.65	0.39445
3553.84	-0.39528	3553.84	0.00378	3553.84	0.434
3554.04	-0.37666	3554.04	-2.60962e-05	3554.04	0.41708
3554.23	-0.41227	3554.23	0.00646	3554.23	0.42399
3554.43	-0.38879	3554.43	0.00294	3554.43	0.40658
3554.62	-0.40896	3554.62	0.01196	3554.62	0.39656
3554.82	-0.38921	3554.82	0.00604	3554.82	0.4027
3555.01	-0.39753	3555.01	0.01697	3555.01	0.40467
3555.21	-0.39443	3555.21	0.00625	3555.21	0.41955
3555.4	-0.40042	3555.4	0.00315	3555.4	0.42011
3555.6	-0.38787	3555.6	0.01217	3555.6	0.41546
3555.79	-0.36841	3555.79	0.000819998	3555.79	0.39621
3555.99	-0.39105	3555.99	0.01506	3555.99	0.39981
3556.18	-0.40762	3556.18	0.000537967	3556.18	0.39339
3556.38	-0.40677	3556.38	0.0016	3556.38	0.41482
3556.57	-0.3914	3556.57	0.00498	3556.57	0.39579
3556.77	-0.37836	3556.77	-0.00771	3556.77	0.40446
3556.97	-0.38435	3556.97	0.00371	3556.97	0.40672
3557.16	-0.39443	3557.16	0.00872	3557.16	0.40784
3557.36	-0.39739	3557.36	0.00385	3557.36	0.40291
3557.55	-0.38935	3557.55	0.01118	3557.55	0.3996
3557.75	-0.39775	3557.75	0.00011492	3557.75	0.40065
3557.94	-0.39196	3557.94	-0.00334	3557.94	0.42047
3558.14	-0.38809	3558.14	0.00977	3558.14	0.40044
3558.33	-0.3988	3558.33	0.02317	3558.33	0.39198
3558.53	-0.37765	3558.53	-0.01103	3558.53	0.40869
3558.72	-0.40057	3558.72	0.00576	3558.72	0.38599
3558.92	-0.3993	3558.92	-0.0056	3558.92	0.40256
3559.11	-0.39422	3559.11	0.00322	3559.11	0.40115
3559.31	-0.40494	3559.31	0.0188	3559.31	0.40517
3559.5	-0.38386	3559.5	0.01485	3559.5	0.40242
3559.7	-0.39753	3559.7	-0.00299	3559.7	0.41349
3559.9	-0.40635	3559.9	0.009	3559.9	0.40418
3560.09	-0.39006	3560.09	0.01175	3560.09	0.41884
3560.29	-0.40458	3560.29	0.01697	3560.29	0.39043
3560.48	-0.38378	3560.48	0.00569	3560.48	0.40009
3560.68	-0.40564	3560.68	0.00131	3560.68	0.40855
3560.87	-0.37243	3560.87	0.00294	3560.87	0.40968
3561.07	-0.38139	3561.07	0.00554	3561.07	0.39219
3561.26	-0.39746	3561.26	-0.01963	3561.26	0.39741
3561.46	-0.39507	3561.46	0.00294	3561.46	0.41581
3561.65	-0.39464	3561.65	0.01993	3561.65	0.4022
3561.85	-0.39697	3561.85	0.01845	3561.85	0.4039
3562.04	-0.39972	3562.04	0.00237	3562.04	0.37315
3562.24	-0.38914	3562.24	0.00674	3562.24	0.41419
3562.43	-0.40501	3562.43	0.00279	3562.43	0.40954
3562.63	-0.40458	3562.63	-0.000942698	3562.63	0.41659
3562.82	-0.39979	3562.82	0.00209	3562.82	0.40227
3563.02	-0.38639	3563.02	-0.00813	3563.02	0.40305
3563.22	-0.41255	3563.22	-0.00271	3563.22	0.39988
3563.41	-0.39965	3563.41	-0.0221	3563.41	0.41849
3563.61	-0.41403	3563.61	0.03149	3563.61	0.40425
3563.8	-0.40092	3563.8	0.0133	3563.8	0.41384
3564	-0.41001	3564	-0.00454	3564	0.38867
3564.19	-0.38921	3564.19	-0.00228	3564.19	0.41553
3564.39	-0.40867	3564.39	-0.00524	3564.39	0.40643
3564.58	-0.4048	3564.58	0.01464	3564.58	0.40989
3564.78	-0.3988	3564.78	-0.00397	3564.78	0.37781
3564.97	-0.38181	3564.97	0.02592	3564.97	0.41793
3565.17	-0.4	3565.17	-0.01441	3565.17	0.39438
3565.36	-0.39937	3565.36	0.00547	3565.36	0.40234
3565.56	-0.40903	3565.56	-0.00919	3565.56	0.4175
3565.75	-0.3969	3565.75	0.00611	3565.75	0.39804
3565.95	-0.39753	3565.95	-0.0111	3565.95	0.4113
3566.15	-0.39514	3566.15	0.01196	3566.15	0.40404
3566.34	-0.39119	3566.34	0.00011492	3566.34	0.39769
3566.54	-0.40388	3566.54	-0.00186	3566.54	0.42103
3566.73	-0.38992	3566.73	0.00336	3566.73	0.40058
3566.93	-0.40494	3566.93	0.00639	3566.93	0.39156
3567.12	-0.39443	3567.12	0.00498	3567.12	0.38556
3567.32	-0.4036	3567.32	0.000819998	3567.32	0.40439
3567.51	-0.38921	3567.51	0.01513	3567.51	0.39868
3567.71	-0.41855	3567.71	0.00815	3567.71	0.40975
3567.9	-0.39429	3567.9	0.01471	3567.9	0.39353
3568.1	-0.40811	3568.1	-0.00651	3568.1	0.40834
3568.29	-0.39951	3568.29	-0.00905	3568.29	0.41419
3568.49	-0.40219	3568.49	-0.01822	3568.49	0.40862
3568.68	-0.40889	3568.68	-0.000731175	3568.68	0.40834
3568.88	-0.40099	3568.88	0.00343	3568.88	0.41504
3569.07	-0.39027	3569.07	-0.00997	3569.07	0.41715
3569.27	-0.41946	3569.27	-0.00405	3569.27	0.4137
3569.47	-0.40557	3569.47	-0.02083	3569.47	0.39811
3569.66	-0.40007	3569.66	-0.01681	3569.66	0.40037
3569.86	-0.40917	3569.86	-0.01095	3569.86	0.39628
3570.05	-0.41594	3570.05	0.02091	3570.05	0.38747
3570.25	-0.38583	3570.25	0.00491	3570.25	0.39297
3570.44	-0.39859	3570.44	0.00011492	3570.44	0.39346
3570.64	-0.40014	3570.64	-0.01356	3570.64	0.39635
3570.83	-0.39993	3570.83	-0.01307	3570.83	0.39374
3571.03	-0.39641	3571.03	-0.03204	3571.03	0.3814
3571.22	-0.41058	3571.22	-0.00285	3571.22	0.38838
3571.42	-0.41777	3571.42	-0.00242	3571.42	0.39945
3571.61	-0.39697	3571.61	0.000255935	3571.61	0.39353
3571.81	-0.378	3571.81	-0.00602	3571.81	0.39395
3572	-0.40134	3572	0.01154	3572	0.38726
3572.2	-0.3976	3572.2	-0.02428	3572.2	0.39628
3572.4	-0.38999	3572.4	0.00357	3572.4	0.38507
3572.59	-0.39302	3572.59	0.00427	3572.59	0.40467
3572.79	-0.42165	3572.79	-0.02301	3572.79	0.39304
3572.98	-0.40628	3572.98	-0.01166	3572.98	0.39769
3573.18	-0.40938	3573.18	0.01492	3573.18	0.41003
3573.37	-0.41023	3573.37	-0.00214	3573.37	0.40009
3573.57	-0.41523	3573.57	0.00717	3573.57	0.38881
3573.76	-0.40585	3573.76	0.00216	3573.76	0.39332
3573.96	-0.40028	3573.96	0.01069	3573.96	0.4058
3574.15	-0.42672	3574.15	-0.00905	3574.15	0.39875
3574.35	-0.38548	3574.35	-0.000590159	3574.35	0.37985
3574.54	-0.39006	3574.54	0.00216	3574.54	0.38789
3574.74	-0.39246	3574.74	-0.00362	3574.74	0.41842
3574.93	-0.41114	3574.93	0.00928	3574.93	0.38225
3575.13	-0.40656	3575.13	-0.01208	3575.13	0.40206
3575.32	-0.40564	3575.32	0.00491	3575.32	0.41088
3575.52	-0.41869	3575.52	-0.02548	3575.52	0.39974
3575.72	-0.38632	3575.72	0.000537967	3575.72	0.40968
3575.91	-0.40656	3575.91	-0.02534	3575.91	0.38888
3576.11	-0.40374	3576.11	0.00251	3576.11	0.38267
3576.3	-0.39436	3576.3	-0.01229	3576.3	0.41687
3576.5	-0.41044	3576.5	0.00343	3576.5	0.38944
3576.69	-0.40543	3576.69	-0.00722	3576.69	0.40742
3576.89	-0.38935	3576.89	-0.01652	3576.89	0.38712
3577.08	-0.37948	3577.08	-0.01039	3577.08	0.38902
3577.28	-0.40198	3577.28	-0.01335	3577.28	0.39036
3577.47	-0.40042	3577.47	0.0066	3577.47	0.38006
3577.67	-0.40437	3577.67	0.03495	3577.67	0.40806
3577.86	-0.40755	3577.86	-0.01561	3577.86	0.39487
3578.06	-0.40903	3578.06	-0.00898	3578.06	0.36956
3578.25	-0.40726	3578.25	-0.01335	3578.25	0.40933
3578.45	-0.40127	3578.45	-0.02555	3578.45	0.39276
3578.65	-0.41276	3578.65	0.0152	3578.65	0.39247
3578.84	-0.41241	3578.84	-0.00299	3578.84	0.3905
3579.04	-0.38794	3579.04	-0.00637	3579.04	0.38507
3579.23	-0.39246	3579.23	-0.00997	3579.23	0.36991
3579.43	-0.39556	3579.43	-0.01088	3579.43	0.41031
3579.62	-0.39767	3579.62	-0.01434	3579.62	0.40058
3579.82	-0.39612	3579.82	0.01133	3579.82	0.40368
3580.01	-0.40113	3580.01	-0.02167	3580.01	0.38754
3580.21	-0.42849	3580.21	0.00308	3580.21	0.39071
3580.4	-0.41474	3580.4	-0.00531	3580.4	0.39233
3580.6	-0.39718	3580.6	-0.00877	3580.6	0.39699
3580.79	-0.4177	3580.79	-0.03366	3580.79	0.38098
3580.99	-0.4031	3580.99	0.01252	3580.99	0.40559
3581.18	-0.41192	3581.18	0.00731	3581.18	0.39353
3581.38	-0.40853	3581.38	-0.01187	3581.38	0.39191
3581.57	-0.40064	3581.57	-0.01229	3581.57	0.37344
3581.77	-0.40571	3581.77	-0.00292	3581.77	0.39544
3581.97	-0.38823	3581.97	0.01274	3581.97	0.38838
3582.16	-0.41185	3582.16	-0.00299	3582.16	0.38408
3582.36	-0.41255	3582.36	-0.00694	3582.36	0.40777
3582.55	-0.40917	3582.55	-0.0197	3582.55	0.38648
3582.75	-0.40134	3582.75	0.00251	3582.75	0.39092
3582.94	-0.40092	3582.94	-0.01279	3582.94	0.40065
3583.14	-0.40691	3583.14	-0.02978	3583.14	0.40256
3583.33	-0.38541	3583.33	0.01083	3583.33	0.36519
3583.53	-0.42235	3583.53	-0.00235	3583.53	0.38909
3583.72	-0.40733	3583.72	-0.01321	3583.72	0.38352
3583.92	-0.40783	3583.92	-0.00412	3583.92	0.3936
3584.11	-0.38583	3584.11	0.02183	3584.11	0.40234
3584.31	-0.40099	3584.31	-0.0166	3584.31	0.39008
3584.5	-0.40501	3584.5	-0.01342	3584.5	0.39304
3584.7	-0.41206	3584.7	-0.00221	3584.7	0.40545
3584.9	-0.41072	3584.9	-0.00567	3584.9	0.38352
3585.09	-0.39542	3585.09	0.00512	3585.09	0.3905
3585.29	-0.39965	3585.29	-0.00835	3585.29	0.39064
3585.48	-0.40726	3585.48	-0.00419	3585.48	0.39579
3585.68	-0.42087	3585.68	-0.00778	3585.68	0.40439
3585.87	-0.39648	3585.87	-0.01526	3585.87	0.39304
3586.07	-0.40811	3586.07	-9.6604e-05	3586.07	0.37619
3586.26	-0.42165	3586.26	-0.00884	3586.26	0.3819
3586.46	-0.37095	3586.46	-0.01222	3586.46	0.39029
3586.65	-0.42101	3586.65	-0.01589	3586.65	0.39522
3586.85	-0.39528	3586.85	-0.00947	3586.85	0.40524
3587.04	-0.40628	3587.04	0.000890506	3587.04	0.38197
3587.24	-0.39493	3587.24	-0.02294	3587.24	0.40016
3587.43	-0.41446	3587.43	-0.00828	3587.43	0.40023
3587.63	-0.41354	3587.63	-0.00828	3587.63	0.38147
3587.82	-0.40381	3587.82	-0.01138	3587.82	0.38162
3588.02	-0.42292	3588.02	-0.00665	3588.02	0.40016
3588.22	-0.42961	3588.22	-0.01046	3588.22	0.37555
3588.41	-0.4141	3588.41	-0.01236	3588.41	0.3972
3588.61	-0.42271	3588.61	0.00216	3588.61	0.38232
3588.8	-0.41509	3588.8	0.00336	3588.8	0.41898
3589	-0.39697	3589	-0.024	3589	0.37682
3589.19	-0.41072	3589.19	-0.01603	3589.19	0.39403
3589.39	-0.38935	3589.39	0.00977	3589.39	0.39198
3589.58	-0.41601	3589.58	-0.02943	3589.58	0.39261
3589.78	-0.40952	3589.78	-0.00376	3589.78	0.36808
3589.97	-0.40367	3589.97	-0.000660667	3589.97	0.3881
3590.17	-0.41276	3590.17	-0.01356	3590.17	0.39642
3590.36	-0.40924	3590.36	0.00547	3590.36	0.39297
3590.56	-0.40367	3590.56	-0.000590159	3590.56	0.39945
3590.75	-0.40649	3590.75	-0.00856	3590.75	0.39536
3590.95	-0.41974	3590.95	-0.00665	3590.95	0.40488
3591.15	-0.41051	3591.15	-0.00806	3591.15	0.37781
3591.34	-0.40649	3591.34	-0.01406	3591.34	0.38281
3591.54	-0.41897	3591.54	0.01006	3591.54	0.38458
3591.73	-0.3981	3591.73	-0.02435	3591.73	0.39635
3591.93	-0.41382	3591.93	-0.00186	3591.93	0.37323
3592.12	-0.40332	3592.12	0.00731	3592.12	0.39113
3592.32	-0.42179	3592.32	-0.0039	3592.32	0.40432
3592.51	-0.40755	3592.51	-0.00524	3592.51	0.38542
3592.71	-0.40769	3592.71	-0.01173	3592.71	0.3881
3592.9	-0.39775	3592.9	-0.01272	3592.9	0.39438
3593.1	-0.41643	3593.1	-0.01519	3593.1	0.39043
3593.29	-0.39443	3593.29	-0.01589	3593.29	0.38831
3593.49	-0.4177	3593.49	-0.01074	3593.49	0.37492
3593.68	-0.40705	3593.68	0.000185427	3593.68	0.38754
3593.88	-0.41516	3593.88	0.0078	3593.88	0.37174
3594.07	-0.40973	3594.07	0.01408	3594.07	0.39755
3594.27	-0.40148	3594.27	0.00956	3594.27	0.37901
3594.47	-0.40402	3594.47	0.00724	3594.47	0.40044
3594.66	-0.41678	3594.66	0.0059	3594.66	0.38719
3594.86	-0.39542	3594.86	-0.02865	3594.86	0.38013
3595.05	-0.41446	3595.05	-0.01751	3595.05	0.37851
3595.25	-0.40924	3595.25	-0.0271	3595.25	0.38521
3595.44	-0.40564	3595.44	-0.00842	3595.44	0.39833
3595.64	-0.40987	3595.64	0.00237	3595.64	0.39811
3595.83	-0.40219	3595.83	-0.01074	3595.83	0.39142
3596.03	-0.40889	3596.03	-0.03218	3596.03	0.39804
3596.22	-0.39641	3596.22	-0.02315	3596.22	0.38726
3596.42	-0.41192	3596.42	-0.013	3596.42	0.39565
3596.61	-0.41058	3596.61	-0.00609	3596.61	0.4015
3596.81	-0.41248	3596.81	-0.00292	3596.81	0.38761
3597	-0.42426	3597	-0.02668	3597	0.38768
3597.2	-0.39894	3597.2	-0.01251	3597.2	0.38162
3597.4	-0.41812	3597.4	-0.01067	3597.4	0.40002
3597.59	-0.38364	3597.59	-0.01208	3597.59	0.38719
3597.79	-0.41142	3597.79	-0.01378	3597.79	0.38733
3597.98	-0.41149	3597.98	-0.01265	3597.98	0.36681
3598.18	-0.39803	3598.18	-0.0247	3598.18	0.3979
3598.37	-0.42186	3598.37	-0.00919	3598.37	0.3972
3598.57	-0.42362	3598.57	-0.01878	3598.57	0.39388
3598.76	-0.40226	3598.76	-0.00271	3598.76	0.3979
3598.96	-0.41008	3598.96	-0.01307	3598.96	0.39734
3599.15	-0.41488	3599.15	-0.01138	3599.15	0.38521
3599.35	-0.39873	3599.35	-0.0032	3599.35	0.39445
3599.54	-0.39612	3599.54	0.01337	3599.54	0.39381
3599.74	-0.40762	3599.74	0.00547	3599.74	0.36554
3599.93	-0.40303	3599.93	0.0035	3599.93	0.41208
3600.13	-0.41262	3600.13	0.00315	3600.13	0.37372
3600.32	-0.40191	3600.32	-0.02139	3600.32	0.40086
3600.52	-0.41135	3600.52	-0.01222	3600.52	0.40488
3600.72	-0.38604	3600.72	-0.01272	3600.72	0.39212
3600.91	-0.39098	3600.91	0.03128	3600.91	0.38006
3601.11	-0.41192	3601.11	-0.01025	3601.11	0.39304
3601.3	-0.42024	3601.3	-0.01455	3601.3	0.3862
3601.5	-0.41862	3601.5	-0.00785	3601.5	0.38845
3601.69	-0.41269	3601.69	-0.02118	3601.69	0.38838
3601.89	-0.40846	3601.89	-0.02372	3601.89	0.37111
3602.08	-0.38456	3602.08	0.00258	3602.08	0.39332
3602.28	-0.41051	3602.28	0.00512	3602.28	0.38274
3602.47	-0.40959	3602.47	0.01732	3602.47	0.38902
3602.67	-0.4098	3602.67	0.01471	3602.67	0.39254
3602.86	-0.37462	3602.86	-0.0013	3602.86	0.407
3603.06	-0.41826	3603.06	0.01189	3603.06	0.38112
3603.25	-0.42574	3603.25	-0.01617	3603.25	0.39163
3603.45	-0.42954	3603.45	-0.02759	3603.45	0.37901
3603.65	-0.41107	3603.65	-0.00553	3603.65	0.38634
3603.84	-0.41721	3603.84	0.00427	3603.84	0.3893
3604.04	-0.40663	3604.04	-0.01399	3604.04	0.39184
3604.23	-0.4158	3604.23	-0.02626	3604.23	0.36589
3604.43	-0.40141	3604.43	-0.01081	3604.43	0.39043
3604.62	-0.40592	3604.62	-0.00108	3604.62	0.38176
3604.82	-0.39951	3604.82	0.0066	3604.82	0.39036
3605.01	-0.42369	3605.01	-0.01011	3605.01	0.38091
3605.21	-0.40071	3605.21	-0.01363	3605.21	0.38655
3605.4	-0.41255	3605.4	-0.03479	3605.4	0.38747
3605.6	-0.40839	3605.6	0.00399	3605.6	0.40277
3605.79	-0.4074	3605.79	0.01323	3605.79	0.39445
3605.99	-0.41981	3605.99	-0.02104	3605.99	0.39346
3606.18	-0.39196	3606.18	-0.01201	3606.18	0.39205
3606.38	-0.4184	3606.38	-0.01504	3606.38	0.39452
3606.57	-0.42694	3606.57	-0.00461	3606.57	0.39811
3606.77	-0.40473	3606.77	-0.02231	3606.77	0.39593
3606.97	-0.4098	3606.97	-0.01871	3606.97	0.38126
3607.16	-0.39697	3607.16	-0.01117	3607.16	0.39212
3607.36	-0.4036	3607.36	-0.00426	3607.36	0.39797
3607.55	-0.41636	3607.55	-0.02731	3607.55	0.39078
3607.75	-0.42228	3607.75	-0.02738	3607.75	0.3838
3607.94	-0.41897	3607.94	0.00117	3607.94	0.39198
3608.14	-0.41749	3608.14	-0.02865	3608.14	0.36935
3608.33	-0.41876	3608.33	-0.01328	3608.33	0.3941
3608.53	-0.40113	3608.53	-0.00658	3608.53	0.38803
3608.72	-0.41608	3608.72	-0.00468	3608.72	0.40629
3608.92	-0.42588	3608.92	-0.02689	3608.92	0.39861
3609.11	-0.4196	3609.11	-0.0039	3609.11	0.38669
3609.31	-0.39923	3609.31	-0.02245	3609.31	0.40249
3609.5	-0.41565	3609.5	-0.00108	3609.5	0.40058

## Sheet: Figure 4d
	WO3		def-WO3		Cu-def-WO3
Magnetic field strength (G)	Intensity (a.u.)	Magnetic field strength (G)	Intensity (a.u.)	Magnetic field strength (G)	Intensity (a.u.)
3410.15	-0.01152	3410.15	0.01367	3410.05	0.01844
3410.35	-0.0149	3410.35	-0.02123	3410.25	0.01167
3410.54	0.01323	3410.54	0.00267	3410.45	0.01449
3410.74	-0.01285	3410.74	0.00288	3410.65	0.01717
3410.93	0.00745	3410.93	0.00267	3410.85	0.0233
3411.13	-0.01194	3411.13	-0.00924	3411.05	0.02295
3411.32	-0.01962	3411.32	-0.01912	3411.25	0.04002
3411.52	-0.00884	3411.52	-0.00297	3411.45	0.01054
3411.71	0.00209	3411.71	-0.02229	3411.65	0.00201
3411.91	0.02346	3411.91	-0.00995	3411.85	0.01259
3412.1	-0.00432	3412.1	0.02883	3412.05	0.00321
3412.3	-0.00179	3412.3	0.01388	3412.25	0.01971
3412.49	0.00322	3412.49	-0.00833	3412.45	0.00934
3412.69	0.01591	3412.69	-0.00882	3412.65	0.02591
3412.88	-0.01892	3412.88	-0.01185	3412.85	0.02408
3413.08	-0.01793	3413.08	-0.02003	3413.05	0.0018
3413.28	0.01831	3413.28	-0.0146	3413.25	0.02916
3413.47	-0.00968	3413.47	-0.01594	3413.45	0.01597
3413.67	-0.01568	3413.67	-0.01425	3413.65	0.01964
3413.86	-0.00862	3413.86	-0.03174	3413.85	0.00744
3414.06	0.02698	3414.06	-0.01129	3414.05	0.02034
3414.25	-0.00362	3414.25	-0.01749	3414.25	0.03882
3414.45	0.0016	3414.45	-0.00537	3414.45	0.0135
3414.64	0.00527	3414.64	0.00909	3414.65	0.00885
3414.84	0.00816	3414.84	0.000837694	3414.85	0.01083
3415.03	0.00456	3415.03	-0.01919	3415.05	0.01583
3415.23	-0.00369	3415.23	-0.01827	3415.25	0.0262
3415.42	0.00195	3415.42	0.03038	3415.45	0.02563
3415.62	0.0157	3415.62	0.00965	3415.65	0.01047
3415.81	-0.02089	3415.81	0.00958	3415.85	0.01964
3416.01	-0.0082	3416.01	0.00979	3416.05	0.01407
3416.2	0.01619	3416.2	0.00182	3416.25	0.02768
3416.4	-0.01342	3416.4	-0.00628	3416.45	0.01632
3416.6	0.00611	3416.6	-0.01594	3416.65	0.02161
3416.79	0.00985	3416.79	-0.02927	3416.85	0.000530924
3416.99	0.000541754	3416.99	-0.00685	3417.05	0.000953971
3417.18	-0.00898	3417.18	-0.00924	3417.25	0.00582
3417.38	0.02762	3417.38	-0.00431	3417.45	-0.00349
3417.57	0.01493	3417.57	0.00295	3417.65	0.0214
3417.77	-0.02047	3417.77	-0.00473	3417.85	0.01844
3417.96	-0.00961	3417.96	0.00274	3418.05	-0.00659
3418.16	-0.00869	3418.16	0.02911	3418.25	0.00138
3418.35	0.02917	3418.35	-0.00501	3418.45	0.00963
3418.55	-0.00263	3418.55	0.01635	3418.65	0.02556
3418.74	-0.00566	3418.74	-0.00318	3418.85	0.0116
3418.94	0.0016	3418.94	-0.01087	3419.05	0.01879
3419.13	0.01359	3419.13	0.00598	3419.25	-0.01329
3419.33	-0.0094	3419.33	0.00697	3419.45	0.05257
3419.53	-0.02886	3419.53	0.00338	3419.65	0.00998
3419.72	0.00209	3419.72	-0.02659	3419.85	0.01992
3419.92	-0.0168	3419.92	0.000203123	3420.05	0.02387
3420.11	-0.00714	3420.11	-0.02793	3420.25	-0.000879233
3420.31	-0.03598	3420.31	0.00669	3420.45	0.00166
3420.5	-0.00602	3420.5	0.02439	3420.65	0.00497
3420.7	0.03551	3420.7	-0.00523	3420.85	0.01083
3420.89	0.00209	3420.89	0.0057	3421.05	0.01111
3421.09	-0.00312	3421.09	0.00352	3421.25	-0.00899
3421.28	-0.03662	3421.28	-0.00311	3421.45	0.03593
3421.48	-0.01984	3421.48	-0.04718	3421.65	0.02902
3421.67	0.000612262	3421.67	0.00119	3421.85	0.02676
3421.87	0.00428	3421.87	0.000485155	3422.05	0.00406
3422.06	-0.0204	3422.06	0.0112	3422.25	0.01132
3422.26	-0.01257	3422.26	0.01628	3422.45	0.01534
3422.45	0.00407	3422.45	0.00126	3422.65	0.02359
3422.65	0.00386	3422.65	0.00556	3422.85	0.019
3422.85	-0.0137	3422.85	-0.00226	3423.05	0.03409
3423.04	-0.01652	3423.04	-0.00988	3423.25	0.00652
3423.24	-0.00989	3423.24	0.01896	3423.45	0.01111
3423.43	0.00477	3423.43	0.00725	3423.65	0.0128
3423.63	-0.03253	3423.63	-0.01087	3423.85	0.01717
3423.82	0.00999	3423.82	0.02643	3424.05	-0.00574
3424.02	0.01218	3424.02	-0.00156	3424.25	0.01287
3424.21	-0.00186	3424.21	0.0062	3424.45	-0.00215
3424.41	0.02853	3424.41	0.00754	3424.65	-0.00158
3424.6	0.01563	3424.6	0.02319	3424.85	0.03593
3424.8	-0.00397	3424.8	0.00944	3425.05	-0.00574
3424.99	-0.01088	3424.99	-0.01919	3425.25	0.01456
3425.19	0.0023	3425.19	0.0045	3425.45	0.01971
3425.38	0.02176	3425.38	-0.00382	3425.65	0.0104
3425.58	0.01034	3425.58	-0.01489	3425.85	0.01731
3425.78	-0.01257	3425.78	-0.01876	3426.05	0.0135
3425.97	-0.00848	3425.97	-0.00635	3426.25	0.00413
3426.17	0.00195	3426.17	0.01254	3426.45	0.01985
3426.36	0.000118707	3426.36	0.00408	3426.65	0.01343
3426.56	-0.01088	3426.56	0.01198	3426.85	0.02288
3426.75	0.00259	3426.75	-0.00219	3427.05	0.01153
3426.95	-0.01046	3426.95	-0.01975	3427.25	-0.00158
3427.14	0.01048	3427.14	0.01071	3427.45	0.0135
3427.34	0.00414	3427.34	0.00246	3427.65	0.01294
3427.53	0.00294	3427.53	-0.00219	3427.85	0.01632
3427.73	0.01556	3427.73	-0.00325	3428.05	0.02937
3427.92	-0.02096	3427.92	0.01395	3428.25	0.02126
3428.12	0.000612262	3428.12	0.00866	3428.45	0.00109
3428.31	-0.00263	3428.31	-0.000501955	3428.65	-0.01463
3428.51	0.00689	3428.51	-0.01178	3428.85	0.02112
3428.7	-0.01617	3428.7	0.02544	3429.05	0.02838
3428.9	-0.00644	3428.9	0.000485155	3429.25	0.00533
3429.1	-0.00531	3429.1	-0.028	3429.45	0.000601432
3429.29	-0.00728	3429.29	-0.01524	3429.65	0.0152
3429.49	0.00724	3429.49	-0.00854	3429.85	0.00377
3429.68	0.00407	3429.68	0.00514	3430.05	0.01731
3429.88	0.01006	3429.88	-0.02074	3430.25	0.02133
3430.07	-0.00108	3430.07	-0.0053	3430.45	0.00941
3430.27	0.02755	3430.27	0.00916	3430.65	-0.000738217
3430.46	-0.01243	3430.46	-0.01749	3430.85	0.00695
3430.66	-0.02258	3430.66	0.01818	3431.05	-0.0025
3430.85	0.00167	3430.85	0.000837694	3431.25	0.01731
3431.05	-0.00785	3431.05	-0.02363	3431.45	0.02584
3431.24	-0.00884	3431.24	-0.03258	3431.65	0.0202
3431.44	0.02684	3431.44	-0.01411	3431.85	0.00258
3431.63	-0.000304341	3431.63	0.00514	3432.05	0.02253
3431.83	0.02522	3431.83	0.02707	3432.25	-0.01026
3432.03	-0.00714	3432.03	0.0289	3432.45	0.02655
3432.22	-0.00721	3432.22	-0.01348	3432.65	0.04495
3432.42	-0.00207	3432.42	0.01374	3432.85	-0.02062
3432.61	-0.02202	3432.61	0.02199	3433.05	-0.000738217
3432.81	0.02353	3432.81	-0.00508	3433.25	0.01809
3433	-0.00587	3433	-0.00692	3433.45	0.01357
3433.2	0.000189214	3433.2	0.02093	3433.65	0.03917
3433.39	0.01464	3433.39	-0.00769	3433.85	0.01865
3433.59	0.00329	3433.59	0.02164	3434.05	-0.00469
3433.78	0.03157	3433.78	0.03123	3434.25	0.01132
3433.98	-0.02696	3433.98	0.01508	3434.45	0.04375
3434.17	0.02078	3434.17	0.0308	3434.65	0.03395
3434.37	-0.00235	3434.37	0.00944	3434.85	0.04171
3434.56	-0.00707	3434.56	-0.01178	3435.05	-0.00539
3434.76	-0.01018	3434.76	0.02375	3435.25	-0.01576
3434.95	0.00132	3434.95	-0.01284	3435.45	0.0116
3435.15	-0.00263	3435.15	-0.00114	3435.65	0.0054
3435.35	-0.00834	3435.35	0.01917	3435.85	0.03374
3435.54	-0.01575	3435.54	0.00528	3436.05	0.00504
3435.74	-0.00242	3435.74	-0.00276	3436.25	0.02873
3435.93	-0.00136	3435.93	-0.01376	3436.45	0.02866
3436.13	-0.00947	3436.13	0.01092	3436.65	0.02373
3436.32	-0.00305	3436.32	-0.0048	3436.85	0.03353
3436.52	-0.0106	3436.52	-0.0053	3437.05	0.0164
3436.71	-0.00869	3436.71	-0.00184	3437.25	0.01816
3436.91	0.00449	3436.91	0.01811	3437.45	0.00624
3437.1	0.0133	3437.1	-0.01862	3437.65	0.00977
3437.3	0.0102	3437.3	-0.00508	3437.85	0.00977
3437.49	0.02339	3437.49	-0.01157	3438.05	0.0128
3437.69	0.01246	3437.69	0.00401	3438.25	0.01068
3437.88	0.01944	3437.88	0.02002	3438.45	0.01936
3438.08	0.00442	3438.08	0.03447	3438.65	0.01773
3438.28	-0.0271	3438.28	0.00338	3438.85	0.02965
3438.47	0.00816	3438.47	0.00697	3439.05	0.01343
3438.67	-0.01335	3438.67	-0.01834	3439.25	0.01872
3438.86	-0.01356	3438.86	0.01571	3439.45	0.01231
3439.06	0.00879	3439.06	0.0069	3439.65	-0.000244662
3439.25	0.02416	3439.25	0.01854	3439.85	0.01562
3439.45	0.02162	3439.45	0.01247	3440.05	0.00702
3439.64	0.01528	3439.64	0.00697	3440.25	0.01245
3439.84	-0.00193	3439.84	-0.00121	3440.45	0.01893
3440.03	0.00188	3440.03	0.00591	3440.65	0.0116
3440.23	-0.01081	3440.23	0.00535	3440.85	0.00575
3440.42	0.00146	3440.42	-0.01482	3441.05	0.02514
3440.62	0.01112	3440.62	-0.00819	3441.25	-0.00737
3440.81	0.00639	3440.81	-0.01869	3441.45	-0.00821
3441.01	-0.02047	3441.01	0.01522	3441.65	0.03268
3441.2	0.01993	3441.2	-0.01122	3441.85	0.00596
3441.4	0.02762	3441.4	0.01571	3442.05	0.04967
3441.6	-0.0058	3441.6	-0.03103	3442.25	0.02056
3441.79	0.02705	3441.79	0.01304	3442.45	0.02098
3441.99	0.00604	3441.99	-0.02786	3442.65	0.01837
3442.18	0.00668	3442.18	-0.006	3442.85	0.01534
3442.38	0.00583	3442.38	0.00119	3443.05	0.01329
3442.57	-0.01144	3442.57	-0.01291	3443.25	0.03021
3442.77	-0.0027	3442.77	0.01325	3443.45	0.00377
3442.96	-0.01575	3442.96	-0.0134	3443.65	0.03247
3443.16	0.01069	3443.16	-0.01552	3443.85	0.01238
3443.35	-0.00065688	3443.35	-0.01171	3444.05	0.03663
3443.55	-0.01342	3443.55	0.03102	3444.25	0.00779
3443.74	0.01944	3443.74	-0.0048	3444.45	-0.00511
3443.94	-0.02026	3443.94	0.00387	3444.65	0.01301
3444.13	0.02184	3444.13	-0.00854	3444.85	0.00138
3444.33	-0.00714	3444.33	-0.01136	3445.05	0.01097
3444.53	0.01591	3444.53	0.01141	3445.25	0.01766
3444.72	-0.000304341	3444.72	-0.00889	3445.45	0.01781
3444.92	0.00245	3444.92	0.00584	3445.65	0.0109
3445.11	-0.01483	3445.11	-0.0108	3445.85	0.00808
3445.31	-0.01356	3445.31	-0.00748	3446.05	0.03402
3445.5	0.00379	3445.5	-0.01545	3446.25	0.01907
3445.7	0.02092	3445.7	0.01846	3446.45	0.02415
3445.89	0.02028	3445.89	-0.01749	3446.65	0.03959
3446.09	0.00033023	3446.09	0.03828	3446.85	0.02605
3446.28	0.00463	3446.28	-0.01016	3447.05	0.03296
3446.48	0.01528	3446.48	-0.01066	3447.25	0.01322
3446.67	0.01203	3446.67	-0.00375	3447.45	0.01442
3446.87	-0.02075	3446.87	-0.01538	3447.65	0.03205
3447.06	0.00541	3447.06	-0.00692	3447.85	0.03578
3447.26	-0.00736	3447.26	0.02002	3448.05	0.03134
3447.45	-0.0027	3447.45	0.00147	3448.25	0.03522
3447.65	-0.00256	3447.65	0.00683	3448.45	0.03959
3447.85	-0.00496	3447.85	0.01896	3448.65	0.02972
3448.04	0.00675	3448.04	0.01508	3448.85	0.02507
3448.24	-0.0039	3448.24	-0.01171	3449.05	0.01054
3448.43	0.01549	3448.43	0.00507	3449.25	0.01061
3448.63	0.00625	3448.63	-0.00664	3449.45	-3.31387e-05
3448.82	0.00653	3448.82	0.00993	3449.65	0.00786
3449.02	-0.01652	3449.02	-0.0151	3449.85	0.02873
3449.21	0.01817	3449.21	-0.02751	3450.05	0.06434
3449.41	-0.03422	3449.41	0.00429	3450.25	0.01097
3449.6	0.02085	3449.6	0.00479	3450.45	0.02514
3449.8	-0.01222	3449.8	0.01085	3450.65	0.02345
3449.99	0.00252	3449.99	0.02446	3450.85	0.03705
3450.19	0.0133	3450.19	0.00387	3451.05	-0.00525
3450.38	0.00484	3450.38	-0.01573	3451.25	0.02119
3450.58	-0.01568	3450.58	0.01297	3451.45	0.02013
3450.78	0.00858	3450.78	0.0167	3451.65	0.03508
3450.97	0.00259	3450.97	0.00218	3451.85	0.00307
3451.17	-0.01546	3451.17	0.00739	3452.05	0.03635
3451.36	-0.03048	3451.36	-0.0017	3452.25	0.00384
3451.56	0.0095	3451.56	-0.00833	3452.45	0.03219
3451.75	0.00308	3451.75	-0.00882	3452.65	0.01054
3451.95	0.01634	3451.95	0.01014	3452.85	0.03304
3452.14	-0.01518	3452.14	0.00387	3453.05	0.02775
3452.34	-0.02033	3452.34	0.00598	3453.25	0.00399
3452.53	0.04108	3452.53	0.02678	3453.45	0.02817
3452.73	0.0193	3452.73	-0.0316	3453.65	0.01111
3452.92	-0.00841	3452.92	-0.01623	3453.85	0.00758
3453.12	0.00216	3453.12	0.01945	3454.05	0.04213
3453.31	0.00928	3453.31	0.02171	3454.25	0.00822
3453.51	-0.00961	3453.51	0.01938	3454.45	0.03987
3453.7	0.0341	3453.7	0.03659	3454.65	0.01759
3453.9	-0.01377	3453.9	-0.0096	3454.85	-0.00955
3454.1	0.00407	3454.1	0.00436	3455.05	0.01724
3454.29	-0.00348	3454.29	-0.02426	3455.25	0.02761
3454.49	0.00322	3454.49	-0.00565	3455.45	0.02916
3454.68	-0.00559	3454.68	0.00429	3455.65	0.01224
3454.88	-0.01497	3454.88	-0.02158	3455.85	0.02789
3455.07	0.000894293	3455.07	-0.00932	3456.05	0.03818
3455.27	0.02268	3455.27	0.01409	3456.25	0.04319
3455.46	-0.00778	3455.46	-0.000713479	3456.45	0.02676
3455.66	0.03269	3455.66	-0.01199	3456.65	0.03762
3455.85	0.00773	3455.85	-0.00445	3456.85	0.03177
3456.05	0.01619	3456.05	0.02439	3457.05	0.03184
3456.24	0.03953	3456.24	-0.00741	3457.25	0.02838
3456.44	0.0047	3456.44	0.02996	3457.45	0.01907
3456.63	-0.01991	3456.63	0.00739	3457.65	0.02422
3456.83	-0.0125	3456.83	0.03003	3457.85	0.05517
3457.03	0.00604	3457.03	0.00881	3458.05	0.05059
3457.22	-0.00157	3457.22	0.00591	3458.25	0.03966
3457.42	0.02092	3457.42	0.00591	3458.45	0.03282
3457.61	0.0059	3457.61	0.00591	3458.65	0.01759
3457.81	0.000118707	3457.81	-0.00494	3458.85	0.0092
3458	0.00795	3458	-0.01002	3459.05	0.02909
3458.2	0.00216	3458.2	0.02798	3459.25	0.04164
3458.39	-0.00143	3458.39	0.03341	3459.45	0.04418
3458.59	-0.000938911	3458.59	-0.00903	3459.65	0.03325
3458.78	0.00209	3458.78	0.00528	3459.85	0.01999
3458.98	-0.000727388	3458.98	-8.40035e-06	3460.05	0.02027
3459.17	-0.02068	3459.17	0.02819	3460.25	0.02739
3459.37	-0.01694	3459.37	-0.01496	3460.45	0.01322
3459.56	-0.0192	3459.56	-0.00403	3460.65	0.01181
3459.76	-0.01152	3459.76	0.00387	3460.85	0.0049
3459.95	0.01965	3459.95	-0.00417	3461.05	0.01513
3460.15	0.00632	3460.15	0.000767186	3461.25	0.02507
3460.35	-0.02696	3460.35	-0.0108	3461.45	0.03698
3460.54	-0.00665	3460.54	-0.01348	3461.65	0.025
3460.74	0.00809	3460.74	-0.00149	3461.85	0.03381
3460.93	0.000753277	3460.93	0.00768	3462.05	0.01809
3461.13	-0.00644	3461.13	0.02841	3462.25	0.04418
3461.32	0.00964	3461.32	-0.0182	3462.45	0.04756
3461.52	0.03164	3461.52	-0.00558	3462.65	0.02457
3461.71	0.01634	3461.71	-0.00205	3462.85	0.02316
3461.91	-0.00305	3461.91	0.01727	3463.05	0.0324
3462.1	0.00209	3462.1	0.01727	3463.25	0.036
3462.3	-0.00552	3462.3	0.02714	3463.45	0.04199
3462.49	0.00978	3462.49	0.01628	3463.65	0.03445
3462.69	0.00322	3462.69	-0.00635	3463.85	0.04848
3462.88	0.00823	3462.88	0.02643	3464.05	0.019
3463.08	0.02818	3463.08	0.0148	3464.25	0.05637
3463.28	0.00682	3463.28	0.000837694	3464.45	0.02972
3463.47	0.00816	3463.47	0.01487	3464.65	0.0551
3463.67	0.00322	3463.67	-0.00346	3464.85	0.04975
3463.86	0.01803	3463.86	0.00796	3465.05	0.0606
3464.06	0.03678	3464.06	0.01007	3465.25	0.06011
3464.25	0.00336	3464.25	0.02587	3465.45	0.05764
3464.45	-0.03711	3464.45	0.03546	3465.65	0.03459
3464.64	0.00569	3464.64	0.0368	3465.85	0.04488
3464.84	-0.00877	3464.84	0.01522	3466.05	0.04171
3465.03	-0.00975	3465.03	0.00465	3466.25	0.02662
3465.23	-0.01455	3465.23	-0.02906	3466.45	0.04382
3465.42	0.01147	3465.42	-0.000501955	3466.65	0.03818
3465.62	-0.01504	3465.62	0.00655	3466.85	0.04671
3465.81	-0.01123	3465.81	0.02502	3467.05	0.04566
3466.01	0.00223	3466.01	0.00479	3467.25	0.05109
3466.2	-0.00397	3466.2	0.00782	3467.45	0.05574
3466.4	0.00442	3466.4	0.0191	3467.65	0.05814
3466.6	0.01013	3466.6	0.00641	3467.85	0.0317
3466.79	-0.02266	3466.79	-0.00304	3468.05	0.04326
3466.99	-0.00721	3466.99	0.02058	3468.25	0.06984
3467.18	0.01203	3467.18	0.00225	3468.45	0.03289
3467.38	-0.00728	3467.38	0.01635	3468.65	0.06526
3467.57	0.00914	3467.57	0.00986	3468.85	0.04622
3467.77	0.01514	3467.77	0.00563	3469.05	0.05038
3467.96	0.00886	3467.96	-0.01362	3469.25	0.04488
3468.16	-0.00312	3468.16	0.01	3469.45	0.05609
3468.35	-0.00877	3468.35	0.0325	3469.65	0.08006
3468.55	0.01866	3468.55	0.00598	3469.85	0.09741
3468.74	-0.00291	3468.74	0.00662	3470.05	0.08267
3468.94	-0.00122	3468.94	0.03553	3470.25	0.08493
3469.13	0.01189	3469.13	-0.0366	3470.45	0.101
3469.33	0.01739	3469.33	0.0062	3470.65	0.06794
3469.53	0.00802	3469.53	0.01515	3470.85	0.04925
3469.72	-0.01786	3469.72	-0.01094	3471.05	0.06004
3469.92	0.03481	3469.92	0.02664	3471.25	0.0666
3470.11	-0.04155	3470.11	-0.00734	3471.45	0.06505
3470.31	-0.00108	3470.31	-0.01171	3471.65	0.07851
3470.5	-0.01511	3470.5	0.01219	3471.85	0.06215
3470.7	-0.03485	3470.7	0.01882	3472.05	0.04629
3470.89	-0.01864	3470.89	0.00126	3472.25	0.04756
3471.09	0.01591	3471.09	0.0143	3472.45	0.03776
3471.28	-0.01229	3471.28	0.01586	3472.65	0.01851
3471.48	0.00245	3471.48	0.00204	3472.85	0.03036
3471.67	-0.0271	3471.67	-0.01658	3473.05	0.02683
3471.87	0.01041	3471.87	0.000132615	3473.25	0.01216
3472.06	-0.01701	3472.06	-0.000572463	3473.45	0.02041
3472.26	-0.00221	3472.26	-0.00396	3473.65	0.03162
3472.45	-0.00545	3472.45	0.01395	3473.85	0.052
3472.65	0.0298	3472.65	0.00613	3474.05	0.10178
3472.85	0.01436	3472.85	0.04096	3474.25	0.13894
3473.04	0.01549	3473.04	0.01783	3474.45	0.17278
3473.24	0.03164	3473.24	0.00309	3474.65	0.23137
3473.43	0.01168	3473.43	0.01571	3474.85	0.25521
3473.63	0.00139	3473.63	0.02904	3475.05	0.26092
3473.82	0.01507	3473.82	0.04639	3475.25	0.20239
3474.02	-0.00538	3474.02	0.01191	3475.45	0.19083
3474.21	0.00703	3474.21	0.05358	3475.65	0.16333
3474.41	-0.0027	3474.41	0.03235	3475.85	0.13337
3474.6	0.02317	3474.6	0.02439	3476.05	0.1247
3474.8	0.03114	3474.8	0.02728	3476.25	0.10883
3474.99	0.05399	3474.99	0.00986	3476.45	0.06018
3475.19	0.06336	3475.19	0.01614	3476.65	0.02761
3475.38	0.06125	3475.38	-0.00798	3476.85	0.0623
3475.58	0.07514	3475.58	0.01275	3477.05	-0.00208
3475.78	0.07295	3475.78	0.02756	3477.25	-0.0221
3475.97	0.09721	3475.97	0.02742	3477.45	-0.05848
3476.17	0.06576	3476.17	0.02093	3477.65	-0.10516
3476.36	0.08099	3476.36	0.03052	3477.85	-0.1347
3476.56	0.05427	3476.56	0.08693	3478.05	-0.15191
3476.75	0.05723	3476.75	0.10061	3478.25	-0.13273
3476.95	0.0542	3476.95	0.10738	3478.45	-0.12251
3477.14	0.0439	3477.14	0.16047	3478.65	-0.12554
3477.34	0.08409	3477.34	0.18331	3478.85	-0.06984
3477.53	0.03847	3477.53	0.16949	3479.05	-0.06695
3477.73	0.04947	3477.73	0.16851	3479.25	-0.01188
3477.92	0.03333	3477.92	0.11252	3479.45	-0.01096
3478.12	0.05124	3478.12	0.10117	3479.65	-0.00448
3478.31	-0.01758	3478.31	0.10441	3479.85	0.00561
3478.51	0.01704	3478.51	0.09447	3480.05	-0.00504
3478.7	-0.01709	3478.7	0.06803	3480.25	0.01033
3478.9	-0.01786	3478.9	0.07896	3480.45	-0.00031517
3479.1	-0.05213	3479.1	0.04998	3480.65	0.00363
3479.29	-0.03182	3479.29	0.05076	3480.85	0.01033
3479.49	-0.02703	3479.49	-0.00191	3481.05	0.03734
3479.68	-0.03619	3479.68	-8.40035e-06	3481.25	0.03282
3479.88	-0.04071	3479.88	-0.0225	3481.45	0.0434
3480.07	-0.00827	3480.07	-0.02419	3481.65	0.04234
3480.27	-0.03119	3480.27	-0.06459	3481.85	0.03614
3480.46	-0.03626	3480.46	-0.09202	3482.05	0.03571
3480.66	-0.04881	3480.66	-0.11423	3482.25	0.07703
3480.85	-0.03309	3480.85	-0.11324	3482.45	0.09043
3481.05	-0.05368	3481.05	-0.10746	3482.65	0.04904
3481.24	-0.04035	3481.24	-0.08215	3482.85	0.05644
3481.44	-0.04966	3481.44	-0.10309	3483.05	0.06723
3481.63	-0.0651	3481.63	-0.06819	3483.25	0.03437
3481.83	-0.06447	3481.83	-0.04633	3483.45	0.06596
3482.03	-0.04853	3482.03	-0.05	3483.65	0.05933
3482.22	-0.05086	3482.22	-0.01855	3483.85	0.05715
3482.42	-0.04416	3482.42	-0.05726	3484.05	0.0183
3482.61	-0.03612	3482.61	-0.06248	3484.25	0.04241
3482.81	-0.02914	3482.81	-0.10175	3484.45	0.04241
3483	-0.00482	3483	-0.03858	3484.65	0.05807
3483.2	0.02028	3483.2	-0.05768	3484.85	0.04502
3483.39	-0.00228	3483.39	-0.04549	3485.05	0.03423
3483.59	0.01817	3483.59	-0.04767	3485.25	0.06004
3483.78	0.05652	3483.78	-0.03985	3485.45	0.06885
3483.98	-0.00065688	3483.98	-0.0402	3485.65	0.09226
3484.17	4.81987e-05	3484.17	-0.03265	3485.85	0.0721
3484.37	-0.01222	3484.37	-0.03449	3486.05	0.06547
3484.56	0.01084	3484.56	-0.02116	3486.25	0.08105
3484.76	0.03072	3484.76	0.02488	3486.45	0.0551
3484.95	0.01478	3484.95	-0.02455	3486.65	0.06822
3485.15	0.00527	3485.15	0.00486	3486.85	0.05052
3485.35	0.00223	3485.35	0.0038	3487.05	0.08458
3485.54	-0.02449	3485.54	0.01134	3487.25	0.10256
3485.74	0.02198	3485.74	0.03546	3487.45	0.10122
3485.93	-0.00912	3485.93	0.00366	3487.65	0.11102
3486.13	0.01048	3486.13	0.02523	3487.85	0.08479
3486.32	-0.00587	3486.32	0.05365	3488.05	0.09268
3486.52	-0.00961	3486.52	0.0344	3488.25	0.08211
3486.71	0.01337	3486.71	0.03087	3488.45	0.15819
3486.91	0.00837	3486.91	0.02615	3488.65	0.17201
3487.1	0.00111	3487.1	0.00316	3488.85	0.27149
3487.3	0.01838	3487.3	-0.00417	3489.05	0.32529
3487.49	-0.00425	3487.49	0.00613	3489.25	0.40285
3487.69	-0.02188	3487.69	-0.01489	3489.45	0.41314
3487.88	0.009	3487.88	-0.00805	3489.65	0.42428
3488.08	0.04271	3488.08	-0.01637	3489.85	0.42915
3488.28	0.02557	3488.28	-0.00678	3490.05	0.37754
3488.47	0.04278	3488.47	0.01304	3490.25	0.30943
3488.67	0.04517	3488.67	0.02114	3490.45	0.25915
3488.86	0.07246	3488.86	-0.02687	3490.65	0.18033
3489.06	0.0537	3489.06	-0.00523	3490.85	0.1505
3489.25	0.05984	3489.25	0.03412	3491.05	0.08909
3489.45	0.08381	3489.45	0.04434	3491.25	0.02704
3489.64	0.12033	3489.64	0.02326	3491.45	-0.02281
3489.84	0.17209	3489.84	0.05012	3491.65	-0.05334
3490.03	0.17745	3490.03	0.0478	3491.85	-0.11376
3490.23	0.19761	3490.23	0.07988	3492.05	-0.19647
3490.42	0.1802	3490.42	0.10681	3492.25	-0.26112
3490.62	0.18189	3490.62	0.08559	3492.45	-0.30963
3490.81	0.16701	3490.81	0.09948	3492.65	-0.36667
3491.01	0.16067	3491.01	0.15222	3492.85	-0.38275
3491.2	0.14106	3491.2	0.19967	3493.05	-0.3611
3491.4	0.10257	3491.4	0.25185	3493.25	-0.29708
3491.6	0.05624	3491.6	0.3055	3493.45	-0.25358
3491.79	0.04665	3491.79	0.34809	3493.65	-0.21268
3491.99	0.00329	3491.99	0.39321	3493.85	-0.17539
3492.18	0.02191	3492.18	0.3349	3494.05	-0.09867
3492.38	-0.01434	3492.38	0.34019	3494.25	-0.09085
3492.57	-0.04881	3492.57	0.28442	3494.45	-0.05249
3492.77	-0.04613	3492.77	0.23027	3494.65	-0.08105
3492.96	-0.07384	3492.96	0.1996	3494.85	-0.0826
3493.16	-0.11333	3493.16	0.16019	3495.05	-0.10283
3493.35	-0.12461	3493.35	0.08784	3495.25	-0.10467
3493.55	-0.18983	3493.55	0.04173	3495.45	-0.09071
3493.74	-0.22508	3493.74	-0.00946	3495.65	-0.08965
3493.94	-0.2033	3493.94	-0.02821	3495.85	-0.0637
3494.13	-0.18525	3494.13	-0.06629	3496.05	-0.08591
3494.33	-0.15253	3494.33	-0.1069	3496.25	-0.08739
3494.53	-0.14358	3494.53	-0.17719	3496.45	-0.07801
3494.72	-0.12024	3494.72	-0.18671	3496.65	-0.06081
3494.92	-0.11425	3494.92	-0.29396	3496.85	-0.05186
3495.11	-0.07589	3495.11	-0.34056	3497.05	-0.05009
3495.31	-0.06038	3495.31	-0.3443	3497.25	-0.01703
3495.5	-0.05692	3495.5	-0.34	3497.45	-0.02845
3495.7	-0.04388	3495.7	-0.32568	3497.65	-0.03254
3495.89	-0.05685	3495.89	-0.2501	3497.85	-0.01829
3496.09	-0.05474	3496.09	-0.22161	3498.05	-0.02013
3496.28	-0.04726	3496.28	-0.18206	3498.25	-0.02316
3496.48	-0.04289	3496.48	-0.13108	3498.45	-0.06116
3496.67	-0.04628	3496.67	-0.11846	3498.65	-0.04523
3496.87	-0.02491	3496.87	-0.10824	3498.85	-0.03557
3497.06	-0.029	3497.06	-0.07602	3499.05	-0.06046
3497.26	-0.04296	3497.26	-0.04859	3499.25	-0.057
3497.45	-0.03718	3497.45	-0.06481	3499.45	-0.05277
3497.65	-0.02209	3497.65	-0.06297	3499.65	-0.06871
3497.85	-0.04007	3497.85	-0.0935	3499.85	-0.07618
3498.04	-0.05749	3498.04	-0.06248	3500.05	-0.06307
3498.24	-0.04613	3498.24	-0.05818	3500.25	-0.07139
3498.43	-0.0156	3498.43	-0.05656	3500.45	-0.03853
3498.63	-0.01137	3498.63	-0.05811	3500.65	-0.04403
3498.82	-0.02851	3498.82	-0.04605	3500.85	-0.0264
3499.02	-0.00468	3499.02	-0.02172	3501.05	-0.01893
3499.21	-0.00891	3499.21	-0.01876	3501.25	-0.00885
3499.41	0.00287	3499.41	-0.04309	3501.45	0.00455
3499.6	0.00943	3499.6	-0.01862	3501.65	-0.00173
3499.8	0.000400738	3499.8	-0.01975	3501.85	0.01435
3499.99	-0.01589	3499.99	-0.02892	3502.05	0.00201
3500.19	0.000753277	3500.19	-0.03703	3502.25	0.02288
3500.38	-0.01617	3500.38	-0.04965	3502.45	-0.00349
3500.58	-0.00855	3500.58	-0.00036094	3502.65	0.00892
3500.78	-0.00341	3500.78	-0.01192	3502.85	0.00667
3500.97	0.02028	3500.97	0.00168	3503.05	0.02909
3501.17	-0.02005	3501.17	0.02693	3503.25	0.04664
3501.36	0.01119	3501.36	-0.04013	3503.45	0.07005
3501.56	0.00668	3501.56	-0.01101	3503.65	0.14317
3501.75	0.02508	3501.75	-0.02983	3503.85	0.20162
3501.95	0.00484	3501.95	-0.00579	3504.05	0.26938
3502.14	-0.00693	3502.14	-0.03914	3504.25	0.30668
3502.34	0.01077	3502.34	-0.00635	3504.45	0.33692
3502.53	0.01676	3502.53	0.00394	3504.65	0.35363
3502.73	0.01112	3502.73	-0.03942	3504.85	0.31239
3502.92	0.02755	3502.92	-0.03724	3505.05	0.2636
3503.12	0.04813	3503.12	-0.03695	3505.25	0.25168
3503.31	0.02614	3503.31	-0.03554	3505.45	0.2117
3503.51	0.03467	3503.51	-0.00748	3505.65	0.1395
3503.7	0.03417	3503.7	0.01494	3505.85	0.10629
3503.9	0.06534	3503.9	-0.01439	3506.05	0.03311
3504.1	0.04419	3504.1	0.00457	3506.25	-0.04396
3504.29	0.04799	3504.29	0.00916	3506.45	-0.07766
3504.49	0.08868	3504.49	0.02841	3506.65	-0.15621
3504.68	0.10412	3504.68	0.02791	3506.85	-0.21931
3504.88	0.09488	3504.88	0.01748	3507.05	-0.29497
3505.07	0.14931	3505.07	0.03461	3507.25	-0.36667
3505.27	0.16123	3505.27	0.07043	3507.45	-0.43768
3505.46	0.18704	3505.46	0.07452	3507.65	-0.49204
3505.66	0.19275	3505.66	0.04864	3507.85	-0.50889
3505.85	0.17124	3505.85	0.10025	3508.05	-0.48724
3506.05	0.15397	3506.05	0.10604	3508.25	-0.43563
3506.24	0.13987	3506.24	0.14749	3508.45	-0.3549
3506.44	0.11681	3506.44	0.2173	3508.65	-0.31358
3506.63	0.06301	3506.63	0.27822	3508.85	-0.25104
3506.83	0.04137	3506.83	0.30614	3509.05	-0.1995
3507.03	0.03269	3507.03	0.30268	3509.25	-0.17391
3507.22	0.01852	3507.22	0.29711	3509.45	-0.14204
3507.42	0.01013	3507.42	0.29013	3509.65	-0.12124
3507.61	-0.05854	3507.61	0.23732	3509.85	-0.11144
3507.81	-0.08872	3507.81	0.18458	3510.05	-0.10572
3508	-0.09048	3508	0.14855	3510.25	-0.12335
3508.2	-0.10726	3508.2	0.10822	3510.45	-0.09628
3508.39	-0.14675	3508.39	0.08213	3510.65	-0.07957
3508.59	-0.1868	3508.59	0.03835	3510.85	-0.10537
3508.78	-0.20492	3508.78	-0.00579	3511.05	-0.08732
3508.98	-0.23947	3508.98	-0.0323	3511.25	-0.08725
3509.17	-0.19589	3509.17	-0.09844	3511.45	-0.07773
3509.37	-0.19773	3509.37	-0.14279	3511.65	-0.08084
3509.56	-0.14738	3509.56	-0.18171	3511.85	-0.04121
3509.76	-0.13025	3509.76	-0.24502	3512.05	-0.06984
3509.95	-0.09641	3509.95	-0.3352	3512.25	-0.03092
3510.15	-0.08308	3510.15	-0.35487	3512.45	-0.03486
3510.35	-0.07525	3510.35	-0.38273	3512.65	-0.04199
3510.54	-0.08844	3510.54	-0.37779	3512.85	-0.05348
3510.74	-0.04832	3510.74	-0.36905	3513.05	-0.0288
3510.93	-0.06672	3510.93	-0.29029	3513.25	-0.02189
3511.13	-0.02759	3511.13	-0.23459	3513.45	-0.04262
3511.32	-0.01913	3511.32	-0.17466	3513.65	-0.05221
3511.52	-0.00348	3511.52	-0.14758	3513.85	-0.04685
3511.71	-0.02618	3511.71	-0.0806	3514.05	-0.07611
3511.91	-0.0058	3511.91	-0.11719	3514.25	-0.08337
3512.1	-0.00736	3512.1	-0.10083	3514.45	-0.0716
3512.3	0.00858	3512.3	-0.07087	3514.65	-0.08422
3512.49	-0.01201	3512.49	-0.05247	3514.85	-0.04629
3512.69	0.02466	3512.69	-0.04499	3515.05	-0.06532
3512.88	0.01951	3512.88	-0.04943	3515.25	-0.03825
3513.08	0.00773	3513.08	-0.03096	3515.45	-0.03409
3513.28	-0.02407	3513.28	-0.03153	3515.65	-0.02605
3513.47	-0.0192	3513.47	-0.04549	3515.85	-0.06088
3513.67	-0.00115	3513.67	-0.00558	3516.05	-0.02401
3513.86	-0.02653	3513.86	-0.01961	3516.25	-0.03218
3514.06	0.01979	3514.06	-0.00099551	3516.45	-0.02443
3514.25	0.0181	3514.25	-0.00353	3516.65	-0.01287
3514.45	0.00752	3514.45	-0.00487	3516.85	-0.02774
3514.64	-0.02773	3514.64	-0.02158	3517.05	0.01075
3514.84	-0.01123	3514.84	-0.01235	3517.25	-0.00546
3515.03	-0.01152	3515.03	-0.02828	3517.45	-0.0405
3515.23	-0.01469	3515.23	-0.01482	3517.65	-0.02457
3515.42	0.000823785	3515.42	-0.0218	3517.85	-0.01808
3515.62	-0.00827	3515.62	-0.01912	3518.05	0.01506
3515.81	-0.01398	3515.81	-0.03865	3518.25	0.05609
3516.01	-9.2817e-05	3516.01	-0.00847	3518.45	0.05496
3516.2	-0.00869	3516.2	-0.01136	3518.65	0.0795
3516.4	0.02198	3516.4	-0.01559	3518.85	0.11532
3516.6	0.03798	3516.6	-0.01961	3519.05	0.16094
3516.79	0.04722	3516.79	-0.0225	3519.25	0.14719
3516.99	0.05138	3516.99	-0.0134	3519.45	0.18117
3517.18	0.01612	3517.18	-0.0189	3519.65	0.14655
3517.38	0.03333	3517.38	-0.02856	3519.85	0.08761
3517.57	0.04179	3517.57	-0.0029	3520.05	0.04925
3517.77	0.05836	3517.77	-0.00283	3520.25	0.03494
3517.96	0.05201	3517.96	0.00422	3520.45	-0.00109
3518.16	0.03932	3518.16	0.02728	3520.65	-0.02429
3518.35	0.05709	3518.35	0.02389	3520.85	-0.03275
3518.55	0.06005	3518.55	0.03306	3521.05	-0.04156
3518.74	0.0341	3518.74	0.03461	3521.25	-0.08027
3518.94	0.0542	3518.94	0.05435	3521.45	-0.10509
3519.13	0.0059	3519.13	0.04032	3521.65	-0.14316
3519.33	0.02409	3519.33	0.04406	3521.85	-0.16841
3519.53	0.01387	3519.53	0.05506	3522.05	-0.22249
3519.72	0.02656	3519.72	0.04956	3522.25	-0.22975
3519.92	0.03615	3519.92	0.07276	3522.45	-0.22524
3520.11	0.04094	3520.11	0.02206	3522.65	-0.22876
3520.31	0.02494	3520.31	-0.01171	3522.85	-0.22058
3520.5	0.04602	3520.5	0.00845	3523.05	-0.18096
3520.7	0.02952	3520.7	0.02742	3523.25	-0.1175
3520.89	0.02783	3520.89	0.04533	3523.45	-0.06744
3521.09	0.0016	3521.09	0.0712	3523.65	-0.04325
3521.28	-0.02794	3521.28	0.08552	3523.85	-0.02267
3521.48	-0.01194	3521.48	0.09616	3524.05	-0.00631
3521.67	-0.04303	3521.67	0.12176	3524.25	0.00779
3521.87	-0.04374	3521.87	0.09475	3524.45	0.00293
3522.06	-0.04874	3522.06	0.09595	3524.65	-0.01449
3522.26	-0.05784	3522.26	0.08213	3524.85	0.00808
3522.45	-0.06136	3522.45	0.07734	3525.05	-0.02274
3522.65	-0.03267	3522.65	0.01445	3525.25	-0.04156
3522.85	-0.03521	3522.85	-0.01185	3525.45	-0.01117
3523.04	-0.04945	3523.04	-0.0335	3525.65	-0.04974
3523.24	-0.06708	3523.24	-0.03195	3525.85	-0.0324
3523.43	-0.09563	3523.43	-0.03287	3526.05	-0.0209
3523.63	-0.11368	3523.63	-0.05522	3526.25	-0.04417
3523.82	-0.08929	3523.82	-0.04965	3526.45	-0.05143
3524.02	-0.08886	3524.02	-0.05641	3526.65	-0.03557
3524.21	-0.05375	3524.21	-0.09223	3526.85	-0.04361
3524.41	-0.05192	3524.41	-0.13919	3527.05	-0.03825
3524.6	-0.02872	3524.6	-0.13701	3527.25	-0.06286
3524.8	-0.00327	3524.8	-0.17374	3527.45	-0.05369
3524.99	-0.02512	3524.99	-0.16034	3527.65	-0.05468
3525.19	-0.01892	3525.19	-0.14349	3527.85	-0.04142
3525.38	-0.05558	3525.38	-0.15893	3528.05	-0.03677
3525.58	-0.02005	3525.58	-0.1583	3528.25	-0.03465
3525.78	-0.02047	3525.78	-0.12128	3528.45	-0.03352
3525.97	0.00978	3525.97	-0.08673	3528.65	-0.02069
3526.17	-0.04931	3526.17	-0.08793	3528.85	-0.02062
3526.36	-0.00489	3526.36	-0.06495	3529.05	-0.01829
3526.56	0.01464	3526.56	-0.03195	3529.25	-0.03254
3526.75	0.00111	3526.75	-0.01876	3529.45	-0.02965
3526.95	0.01796	3526.95	-0.00297	3529.65	-0.01872
3527.14	0.01048	3527.14	0.00613	3529.85	-0.01265
3527.34	0.00188	3527.34	-0.02292	3530.05	-0.02379
3527.53	-0.00186	3527.53	-0.00692	3530.25	-0.00899
3527.73	-0.00376	3527.73	0.00105	3530.45	-0.02605
3527.92	0.0212	3527.92	0.00331	3530.65	-0.04043
3528.12	0.01951	3528.12	0.01593	3530.85	-0.01195
3528.31	0.00548	3528.31	0.0093	3531.05	-0.02443
3528.51	0.01485	3528.51	-0.000501955	3531.25	-0.03465
3528.7	0.02952	3528.7	0.00747	3531.45	-0.00941
3528.9	0.01281	3528.9	0.02643	3531.65	-0.00807
3529.1	-0.00757	3529.1	-0.01912	3531.85	-0.00208
3529.29	0.000894293	3529.29	0.01212	3532.05	0.00934
3529.49	-0.01067	3529.49	-0.000431448	3532.25	-0.01456
3529.68	0.01133	3529.68	-0.00283	3532.45	0.01506
3529.88	-0.0101	3529.88	-0.00974	3532.65	0.00645
3530.07	-0.01744	3530.07	0.00838	3532.85	-0.01562
3530.27	0.00675	3530.27	0.00965	3533.05	0.00201
3530.46	0.00562	3530.46	-0.00353	3533.25	0.00356
3530.66	0.02226	3530.66	0.000908202	3533.45	-0.000597202
3530.85	0.03424	3530.85	0.00161	3533.65	-0.000456186
3531.05	0.03016	3531.05	-0.02842	3533.85	-0.00589
3531.24	-0.00736	3531.24	-0.00212	3534.05	-0.01696
3531.44	0.01514	3531.44	-0.00565	3534.25	-0.02802
3531.63	-0.00919	3531.63	0.01022	3534.45	0.00462
3531.83	-0.00989	3531.83	-0.04365	3534.65	-0.00546
3532.03	0.01154	3532.03	0.01163	3534.85	-0.01942
3532.22	-0.01906	3532.22	-0.00981	3535.05	0.00991
3532.42	0.00675	3532.42	0.00598	3535.25	-0.00652
3532.61	-0.00228	3532.61	-0.01087	3535.45	-0.00708
3532.81	-0.01694	3532.81	0.00147	3535.65	-0.00596
3533	0.00527	3533	-0.01432	3535.85	-0.00173
3533.2	-0.00693	3533.2	0.01452	3536.05	-0.00842
3533.39	0.00541	3533.39	-0.000572463	3536.25	-0.02669
3533.59	-0.000797896	3533.59	-0.01101	3536.45	-0.02253
3533.78	-0.00065688	3533.78	0.000203123	3536.65	0.00561
3533.98	-0.01102	3533.98	-0.01051	3536.85	-0.00835
3534.17	-0.02604	3534.17	-0.00903	3537.05	-0.01703
3534.37	-0.0211	3534.37	0.00895	3537.25	0.00941
3534.56	-0.02174	3534.56	0.01452	3537.45	0.00899
3534.76	-0.00714	3534.76	0.02495	3537.65	-0.00786
3534.95	0.004	3534.95	-0.00868	3537.85	-0.01244
3535.15	0.00851	3535.15	-0.00135	3538.05	-0.02661
3535.35	-0.00566	3535.35	-0.00346	3538.25	-0.00666
3535.54	0.00442	3535.54	0.00126	3538.45	-0.00342
3535.74	0.0114	3535.74	0.01163	3538.65	-0.02386
3535.93	0.01309	3535.93	-0.01517	3538.85	0.00102
3536.13	0.0126	3536.13	0.00359	3539.05	-0.01336
3536.32	-0.01603	3536.32	-0.000713479	3539.25	-0.01435
3536.52	-0.0443	3536.52	0.02009	3539.45	-0.00299
3536.71	-0.01553	3536.71	0.04272	3539.65	-0.03324
3536.91	-0.00517	3536.91	-0.01178	3539.85	-0.00913
3537.1	0.01387	3537.1	-0.0072	3540.05	0.02549
3537.3	-0.01307	3537.3	-0.0036	3540.25	-0.03296
3537.49	-0.00249	3537.49	0.00824	3540.45	-0.01533
3537.69	-0.01976	3537.69	-0.02081	3540.65	-0.01343
3537.88	0.00893	3537.88	-0.03604	3540.85	-0.01167
3538.08	-0.00947	3538.08	0.00549	3541.05	-0.01287
3538.28	-0.00524	3538.28	0.027	3541.25	0.00392
3538.47	-0.0161	3538.47	-0.02786	3541.45	-0.000597202
3538.67	-0.01913	3538.67	-0.0225	3541.65	-0.01124
3538.86	0.01161	3538.86	-0.00896	3541.85	-0.03056
3539.06	0.02487	3539.06	-0.00149	3542.05	-0.01858
3539.25	0.000894293	3539.25	-0.00473	3542.25	0.00871
3539.45	0.01041	3539.45	-0.00628	3542.45	-0.02076
3539.64	0.02656	3539.64	-0.00501	3542.65	0.00547
3539.84	0.00414	3539.84	-0.01446	3542.85	0.00674
3540.03	0.02275	3540.03	0.00211	3543.05	-0.01801
3540.23	-0.00179	3540.23	-0.01531	3543.25	-0.00828
3540.42	0.00209	3540.42	0.03066	3543.45	-0.01075
3540.62	0.02536	3540.62	0.01924	3543.65	-0.00151
3540.81	0.00597	3540.81	0.00852	3543.85	-0.0116
3541.01	-0.00383	3541.01	0.000908202	3544.05	-0.000103647
3541.2	0.00414	3541.2	-0.02024	3544.25	-0.02781
3541.4	0.00583	3541.4	0.00845	3544.45	0.01111
3541.6	0.00421	3541.6	-0.02384	3544.65	-0.00285
3541.79	-0.01694	3541.79	-0.02039	3544.85	0.02408
3541.99	-0.01025	3541.99	0.0136	3545.05	0.01506
3542.18	0.01196	3542.18	0.00267	3545.25	-0.01421
3542.38	0.02113	3542.38	0.02495	3545.45	-0.00342
3542.57	0.00653	3542.57	0.00302	3545.65	-0.0221
3542.77	0.00745	3542.77	-0.00452	3545.85	0.00109
3542.96	-0.00566	3542.96	0.000767186	3546.05	0.000389908
3543.16	-9.2817e-05	3543.16	0.00429	3546.25	-0.00835
3543.35	0.00978	3543.35	0.00302	3546.45	0.00342
3543.55	-0.00651	3543.55	-0.01044	3546.65	-0.0197
3543.74	-0.00573	3543.74	0.01	3546.85	0.01393
3543.94	0.009	3543.94	0.01973	3547.05	-0.02133
3544.13	0.01415	3544.13	0.02643	3547.25	-0.02358
3544.33	-0.00263	3544.33	0.01543	3547.45	-0.02351
3544.53	0.02395	3544.53	0.000908202	3547.65	0.01604
3544.72	0.00625	3544.72	0.00979	3547.85	0.00124
3544.92	0.0303	3544.92	0.00373	3548.05	-0.01082
3545.11	0.00653	3545.11	0.00521	3548.25	-0.00539
3545.31	0.01203	3545.31	0.000344139	3548.45	-0.01978
3545.5	0.02395	3545.5	0.01085	3548.65	0.00258
3545.7	-0.01546	3545.7	-0.000290432	3548.85	-0.00645
3545.89	-0.01328	3545.89	0.00683	3549.05	-0.00462
3546.09	0.00259	3546.09	0.01966	3549.25	0.00843
3546.28	0.00597	3546.28	0.00916	3549.45	-0.02309
3546.48	-0.00475	3546.48	-0.00424	3549.65	-0.02267
3546.67	0.01133	3546.67	0.00345	3549.85	-0.01089
3546.87	0.01535	3546.87	0.02396	3550.05	-0.00342
3547.06	-0.00489	3547.06	0.00584	3550.25	-0.00504
3547.26	-0.007	3547.26	0.00197	3550.45	-0.00856
3547.45	0.01161	3547.45	0.00902	3550.65	-0.01928
3547.65	0.01683	3547.65	0.0172	3550.85	-0.0128
3547.85	-0.00207	3547.85	-0.00135	3551.05	-0.00666
3548.04	0.00252	3548.04	-0.00748	3551.25	0.00525
3548.24	0.03093	3548.24	0.01014	3551.45	-0.01681
3548.43	0.02423	3548.43	0.01832	3551.65	0.01421
3548.63	0.000471246	3548.63	0.000344139	3551.85	0.02824
3548.82	0.01951	3548.82	0.01205	3552.05	0.01858
3549.02	0.01457	3549.02	-0.0108	3552.25	0.000601432
3549.21	0.03953	3549.21	0.01374	3552.45	0.00159
3549.41	0.00576	3549.41	0.00373	3552.65	-0.00948
3549.6	0.00512	3549.6	0.00782	3552.85	-0.0209
3549.8	0.01055	3549.8	0.00796	3553.05	-0.00525
3549.99	-0.00355	3549.99	-0.00156	3553.25	-0.000103647
3550.19	0.01662	3550.19	-0.02673	3553.45	0.00504
3550.38	0.01084	3550.38	0.02516	3553.65	-0.0276
3550.58	0.01211	3550.58	0.00133	3553.85	0.00187
3550.78	-0.01941	3550.78	-0.00318	3554.05	-0.0116
3550.97	0.00153	3550.97	0.01339	3554.25	-0.0123
3551.17	0.00555	3551.17	0.02537	3554.45	-0.0092
3551.36	-0.01095	3551.36	0.00895	3554.65	-0.00144
3551.56	-0.01455	3551.56	0.0308	3554.85	-0.00377
3551.75	0.00216	3551.75	0.03038	3555.05	-0.02527
3551.95	0.02346	3551.95	0.04117	3555.25	0.00751
3552.14	0.02409	3552.14	0.00831	3555.45	-0.0092
3552.34	0.00132	3552.34	0.00916	3555.65	-0.02041
3552.53	0.02064	3552.53	0.02361	3555.85	-0.0068
3552.73	-0.00855	3552.73	0.0215	3556.05	-0.00229
3552.92	0.00844	3552.92	0.01367	3556.25	-0.02358
3553.12	0.01091	3553.12	0.0296	3556.45	0.00631
3553.31	-0.000727388	3553.31	0.01762	3556.65	-0.00363
3553.51	-0.01835	3553.51	0.02453	3556.85	-0.01026
3553.7	0.01563	3553.7	0.02707	3557.05	-0.01604
3553.9	0.00315	3553.9	0.03257	3557.25	-0.00652
3554.1	0.00921	3554.1	0.01501	3557.45	-0.01872
3554.29	0.01648	3554.29	0.01	3557.65	-0.02231
3554.49	-0.00545	3554.49	-0.00783	3557.85	0.00504
3554.68	0.00287	3554.68	0.01635	3558.05	-0.00518
3554.88	0.026	3554.88	0.03433	3558.25	-0.00574
3555.07	0.01387	3555.07	0.0289	3558.45	-0.01949
3555.27	0.01062	3555.27	0.02206	3558.65	-0.00532
3555.46	-0.00517	3555.46	0.02016	3558.85	-0.00158
3555.66	0.01866	3555.66	0.0332	3559.05	-0.01949
3555.85	0.03883	3555.85	0.01247	3559.25	-0.00455
3556.05	0.02931	3556.05	0.01642	3559.45	-0.00426
3556.24	0.03248	3556.24	0.0172	3559.65	-0.01089
3556.44	0.00498	3556.44	0.01155	3559.85	0.01562
3556.63	-0.0106	3556.63	0.02932	3560.05	-0.00243
3556.83	0.04602	3556.83	0.02671	3560.25	-0.01117
3557.03	0.01218	3557.03	-0.01397	3560.45	-0.01928
3557.22	0.02578	3557.22	0.03235	3560.65	0.00744
3557.42	0.00259	3557.42	0.01973	3560.85	-0.01103
3557.61	0.01683	3557.61	-0.017	3561.05	0.00716
3557.81	-0.00143	3557.81	-0.02116	3561.25	-0.0226
3558	-0.01511	3558	0.01515	3561.45	-0.00215
3558.2	0.0078	3558.2	0.01938	3561.65	-0.00031517
3558.39	0.00632	3558.39	0.00479	3561.85	-0.01851
3558.59	0.02057	3558.59	-0.00382	3562.05	-0.00476
3558.78	0.01923	3558.78	0.00295	3562.25	0.000248893
3558.98	0.000964801	3558.98	0.02996	3562.45	0.00229
3559.17	0.01669	3559.17	0.00704	3562.65	-0.00292
3559.37	0.00661	3559.37	0.02305	3562.85	0.00152
3559.56	0.03199	3559.56	0.02883	3563.05	-0.02253
3559.76	0.01542	3559.76	0.00246	3563.25	-0.000597202
3559.95	0.02444	3559.95	-0.00036094	3563.45	-0.01851
3560.15	0.02994	3560.15	6.21075e-05	3563.65	0.00984
3560.35	-0.01434	3560.35	-0.00459	3563.85	0.0085
3560.54	0.03594	3560.54	-0.00241	3564.05	-0.000103647
3560.74	0.02473	3560.74	0.00902	3564.25	0.00941
3560.93	-0.00065688	3560.93	0.00881	3564.45	-0.0104
3561.13	0.02719	3561.13	0.01868	3564.65	-0.00772
3561.32	-0.00291	3561.32	0.03518	3564.85	-0.00673
3561.52	0.00329	3561.52	0.00725	3565.05	-0.00116
3561.71	0.00653	3561.71	-0.00706	3565.25	-0.01829
3561.91	-0.0101	3561.91	0.01148	3565.45	-0.000174154
3562.1	-0.01159	3562.1	0.02312	3565.65	-0.00715
3562.3	0.00322	3562.3	0.01184	3565.85	-0.02542
3562.49	0.01514	3562.49	0.02298	3566.05	-0.02464
3562.69	0.00294	3562.69	0.02608	3566.25	0.00977
3562.88	0.00802	3562.88	0.00817	3566.45	0.00145
3563.08	0.02254	3563.08	0.02996	3566.65	0.00681
3563.28	-0.03203	3563.28	0.03271	3566.85	-0.01724
3563.47	0.0329	3563.47	0.00182	3567.05	-0.00426
3563.67	0.02755	3563.67	-0.00692	3567.25	-0.01026
3563.86	0.01168	3563.86	0.03172	3567.45	-0.00983
3564.06	0.004	3564.06	-0.000501955	3567.65	-0.01886
3564.25	0.02402	3564.25	0.02121	3567.85	-0.02027
3564.45	0.01013	3564.45	-0.000572463	3568.05	-0.01949
3564.64	-0.01137	3564.64	0.02058	3568.25	-0.02711
3564.84	-0.00792	3564.84	-0.01778	3568.45	-0.01632
3565.03	0.00992	3565.03	0.01416	3568.65	-0.00229
3565.23	0.02508	3565.23	0.01628	3568.85	-0.01639
3565.42	-0.0094	3565.42	0.01861	3569.05	-0.01773
3565.62	0.01288	3565.62	-0.00699	3569.25	-0.02147
3565.81	-0.00559	3565.81	0.03087	3569.45	-0.02513
3566.01	-0.00256	3566.01	0.02869	3569.65	-0.01576
3566.2	-0.00623	3566.2	0.01642	3569.85	-0.03656
3566.4	0.01535	3566.4	-0.01073	3570.05	0.000883464
3566.6	0.01507	3566.6	0.00873	3570.25	0.000389908
3566.79	0.00978	3566.79	-0.00671	3570.45	-0.01963
3566.99	0.02367	3566.99	0.02375	3570.65	-0.00652
3567.18	4.81987e-05	3567.18	0.00641	3570.85	-0.02711
3567.38	0.00865	3567.38	0.01649	3571.05	-0.00102
3567.57	0.02987	3567.57	0.00838	3571.25	-0.0044
3567.77	-0.00193	3567.77	0.00267	3571.45	-0.02965
3567.96	0.00407	3567.96	0.01	3571.65	-0.0104
3568.16	-0.01159	3568.16	0.00168	3571.85	-0.01477
3568.35	-0.000727388	3568.35	-0.01764	3572.05	-0.01822
3568.55	-0.00369	3568.55	0.01078	3572.25	-0.02781
3568.74	-0.02392	3568.74	-0.00445	3572.45	-0.00518
3568.94	0.02021	3568.94	0.02396	3572.65	-0.01688
3569.13	-0.01751	3569.13	-0.01637	3572.85	-0.01879
3569.33	0.0145	3569.33	-0.02596	3573.05	-0.04008
3569.53	0.00548	3569.53	0.00761	3573.25	-0.01378
3569.72	0.00491	3569.72	0.0081	3573.45	0.00138
3569.92	-0.00792	3569.92	0.0057	3573.65	-0.02027
3570.11	0.03361	3570.11	0.00556	3573.85	-0.02358
3570.31	-0.00404	3570.31	0.000908202	3574.05	-0.00031517
3570.5	0.0157	3570.5	0.01212	3574.25	-0.01801
3570.7	-0.00623	3570.7	0.01289	3574.45	-0.01216
3570.89	-0.01067	3570.89	0.00747	3574.65	0.02373
3571.09	0.00653	3571.09	0.02291	3574.85	-0.01244
3571.28	0.00872	3571.28	-0.00396	3575.05	0.00272
3571.48	0.02522	3571.48	0.02777	3575.25	0.000812956
3571.67	0.02099	3571.67	-0.00325	3575.45	-0.01717
3571.87	-0.00862	3571.87	0.02079	3575.65	-0.01731
3572.06	-0.00764	3572.06	-0.00403	3575.85	-0.02168
3572.26	-0.00108	3572.26	-7.89082e-05	3576.05	-0.00779
3572.45	0.01817	3572.45	0.00253	3576.25	-0.02753
3572.65	-0.02371	3572.65	0.00852	3576.45	-0.02859
3572.85	-0.007	3572.85	-0.01651	3576.65	-0.02182
3573.04	-0.01772	3573.04	-0.00248	3576.85	-0.01047
3573.24	0.02494	3573.24	0.02114	3577.05	0.00201
3573.43	-0.02942	3573.43	0.01226	3577.25	-0.00885
3573.63	0.01302	3573.63	0.02946	3577.45	-0.03698
3573.82	-0.00277	3573.82	-0.01954	3577.65	-0.0257
3574.02	-0.00644	3574.02	0.02016	3577.85	-0.02203
3574.21	0.01337	3574.21	0.01628	3578.05	-0.03367
3574.41	-0.01116	3574.41	-0.02878	3578.25	-0.01851
3574.6	-0.00848	3574.6	-0.04591	3578.45	0.00885
3574.8	0.01168	3574.8	-0.01623	3578.65	-0.01399
3574.99	0.02353	3574.99	-0.00572	3578.85	-0.0044
3575.19	0.00837	3575.19	-0.02842	3579.05	-0.02746
3575.38	-0.00693	3575.38	0.00422	3579.25	-0.03324
3575.58	-0.00609	3575.58	-0.01954	3579.45	-0.00229
3575.78	-0.0032	3575.78	-0.03787	3579.65	-0.0221
3575.97	0.02607	3575.97	-0.01376	3579.85	-0.00694
3576.17	-0.01857	3576.17	0.02255	3580.05	-0.02344
3576.36	-0.01152	3576.36	-0.01312	3580.25	-0.01632
3576.56	-0.00136	3576.56	-0.01044	3580.45	-0.0092
3576.75	0.00104	3576.75	0.00211	3580.65	-0.02732
3576.95	-0.01596	3576.95	-0.00593	3580.85	-0.02394
3577.14	0.00992	3577.14	0.01543	3581.05	-0.01315
3577.34	0.000189214	3577.34	0.00747	3581.25	-0.00885
3577.53	0.00787	3577.53	0.01832	3581.45	0.00201
3577.73	-0.00179	3577.73	-0.00924	3581.65	0.000953971
3577.92	-0.00482	3577.92	-0.00473	3581.85	-0.01562
3578.12	0.00181	3578.12	-0.03272	3582.05	-0.01216
3578.31	-0.01807	3578.31	0.00486	3582.25	-0.01174
3578.51	-0.00122	3578.51	0.000485155	3582.45	0.01597
3578.7	-0.000515864	3578.7	-0.00741	3582.65	-0.00236
3578.9	-0.0228	3578.9	-0.00459	3582.85	-0.00419
3579.1	-0.00672	3579.1	0.00789	3583.05	-0.01364
3579.29	0.0181	3579.29	0.0155	3583.25	-0.01526
3579.49	-0.01109	3579.49	-0.00375	3583.45	0.01132
3579.68	0.00301	3579.68	-0.01263	3583.65	-0.0104
3579.88	0.03897	3579.88	0.02516	3583.85	-0.01519
3580.07	-0.00298	3580.07	-0.00459	3584.05	-0.000597202
3580.27	-0.0094	3580.27	-0.03519	3584.25	0.00469
3580.46	-0.01434	3580.46	-0.01312	3584.45	-0.00546
3580.66	-0.02407	3580.66	-0.00431	3584.65	-0.01484
3580.85	-0.00827	3580.85	-0.00586	3584.85	0.01245
3581.05	0.01077	3581.05	0.02009	3585.05	-0.00497
3581.24	-0.00263	3581.24	0.00253	3585.25	0.00603
3581.44	-0.02005	3581.44	-0.02588	3585.45	-0.03176
3581.63	-0.00235	3581.63	0.01459	3585.65	-0.01442
3581.83	-0.00609	3581.83	0.01635	3585.85	0.0092
3582.03	-0.01398	3582.03	0.0167	3586.05	0.00335
3582.22	-0.04508	3582.22	-0.03294	3586.25	0.00934
3582.42	-0.01842	3582.42	-0.000431448	3586.45	-0.01752
3582.61	-0.01342	3582.61	0.00147	3586.65	-0.01294
3582.81	0.00802	3582.81	-0.00896	3586.85	0.00716
3583	0.01253	3583	0.00112	3587.05	-0.01442
3583.2	-0.01116	3583.2	-0.01362	3587.25	-0.01844
3583.39	-0.00947	3583.39	0.00119	3587.45	-0.019
3583.59	-0.00841	3583.59	0.00331	3587.65	-0.01103
3583.78	0.02536	3583.78	-0.02306	3587.85	-0.00384
3583.98	-0.02054	3583.98	-0.03153	3588.05	-0.01181
3584.17	-0.02773	3584.17	0.00197	3588.25	-0.01258
3584.37	-0.01102	3584.37	-0.00438	3588.45	0.00314
3584.56	-0.01638	3584.56	-0.00304	3588.65	-0.02852
3584.76	-0.00721	3584.76	-0.02751	3588.85	-0.01301
3584.95	-0.00559	3584.95	-0.00981	3589.05	0.00272
3585.15	-0.01377	3585.15	-0.01242	3589.25	-0.01449
3585.35	-0.000233833	3585.35	0.01099	3589.45	-0.01999
3585.54	0.02501	3585.54	-0.01601	3589.65	-0.00814
3585.74	-0.0161	3585.74	-0.00875	3589.85	-0.01463
3585.93	0.00301	3585.93	0.00704	3590.05	-0.01124
3586.13	0.01366	3586.13	-0.00628	3590.25	-0.00236
3586.32	-0.002	3586.32	0.01868	3590.45	-0.00885
3586.52	-0.0094	3586.52	0.01141	3590.65	-0.00497
3586.71	-0.01835	3586.71	-0.01235	3590.85	-0.01766
3586.91	0.00252	3586.91	-0.00833	3591.05	-0.03338
3587.1	-0.00714	3587.1	-0.02151	3591.25	-0.01336
3587.3	0.02515	3587.3	0.00422	3591.45	-0.00328
3587.49	0.02748	3587.49	0.00845	3591.65	-0.02704
3587.69	-0.01123	3587.69	-7.89082e-05	3591.85	-0.01547
3587.88	-0.00679	3587.88	-0.00353	3592.05	-0.01808
3588.08	0.000753277	3588.08	0.00683	3592.25	-0.00835
3588.28	-0.00665	3588.28	0.01649	3592.45	0.0061
3588.47	-0.00115	3588.47	-0.000572463	3592.65	-0.05228
3588.67	-0.02047	3588.67	0.00373	3592.85	-0.0362
3588.86	0.00252	3588.86	-0.00537	3593.05	0.00892
3589.06	0.01443	3589.06	0.01148	3593.25	-0.02802
3589.25	-0.03521	3589.25	0.00408	3593.45	-0.00899
3589.45	-0.01793	3589.45	-0.00664	3593.65	-0.00821
3589.64	0.000823785	3589.64	0.0143	3593.85	-0.00314
3589.84	-0.01899	3589.84	-0.0096	3594.05	0.00674
3590.03	0.00104	3590.03	-0.01228	3594.25	0.02387
3590.23	0.00668	3590.23	-0.01898	3594.45	-0.01399
3590.42	0.00512	3590.42	0.01656	3594.65	-0.0171
3590.62	-0.00376	3590.62	0.0172	3594.85	-0.01068
3590.81	-0.000938911	3590.81	-0.01298	3595.05	0.01083
3591.01	-0.01864	3591.01	-0.00791	3595.25	-0.03825
3591.2	-0.01349	3591.2	-0.02645	3595.45	0.00885
3591.4	-0.00468	3591.4	-0.00607	3595.65	0.00173
3591.6	0.00111	3591.6	-0.01524	3595.85	-0.00892
3591.79	0.00484	3591.79	-0.02074	3596.05	-0.01068
3591.99	0.0095	3591.99	-0.00375	3596.25	-0.02288
3592.18	-0.02752	3592.18	-0.05508	3596.45	-0.02958
3592.38	-0.01081	3592.38	-0.01284	3596.65	-0.01956
3592.57	0.02219	3592.57	-0.02144	3596.85	-0.01153
3592.77	0.00442	3592.77	0.00387	3597.05	-0.01942
3592.96	-0.0125	3592.96	-0.01143	3597.25	-0.02027
3593.16	-0.01899	3593.16	-0.00946	3597.45	-0.00715
3593.35	-0.02174	3593.35	-0.02631	3597.65	-0.00828
3593.55	0.00865	3593.55	-0.02229	3597.85	-0.02006
3593.74	0.0052	3593.74	-0.01242	3598.05	-0.01576
3593.94	0.03862	3593.94	-0.00614	3598.25	-0.02542
3594.13	-0.02604	3594.13	0.0062	3598.45	-0.000808725
3594.33	-0.01772	3594.33	-0.00572	3598.65	-0.02154
3594.53	0.01295	3594.53	0.0234	3598.85	-0.00666
3594.72	0.00153	3594.72	-0.00741	3599.05	-0.01597
3594.92	-0.00707	3594.92	-0.000219924	3599.25	-0.0068
3595.11	-0.01821	3595.11	-0.000854495	3599.45	-0.01357
3595.31	-0.02308	3595.31	-0.01115	3599.65	0.02126
3595.5	-0.01349	3595.5	-0.01305	3599.85	-0.00807
3595.7	-0.00186	3595.7	0.00613	3600.05	-0.01794
3595.89	0.01993	3595.89	-0.02229	3600.25	-0.01653
3596.09	0.01619	3596.09	-0.01214	3600.45	-0.0147
3596.28	-0.02442	3596.28	-0.00762	3600.65	-0.02669
3596.48	0.03925	3596.48	-0.01284	3600.85	-0.02753
3596.67	-0.02181	3596.67	-0.02842	3601.05	0.00159
3596.87	0.00653	3596.87	-0.02532	3601.25	0.01738
3597.06	-0.007	3597.06	0.02615	3601.45	-0.02253
3597.26	-0.00136	3597.26	-0.00346	3601.65	-0.01244
3597.45	0.01147	3597.45	-0.01996	3601.85	-0.00652
3597.65	0.00195	3597.65	0.01741	3602.05	-0.01921
3597.85	-0.000163325	3597.85	0.02305	3602.25	-0.00976
3598.04	-0.01857	3598.04	0.02058	3602.45	-0.03888
3598.24	-0.03803	3598.24	0.00331	3602.65	-0.01625
3598.43	-0.02075	3598.43	0.000132615	3602.85	-0.00596
3598.63	0.00752	3598.63	0.00218	3603.05	-0.00173
3598.82	-0.02139	3598.82	-0.03223	3603.25	0.00638
3599.02	0.00907	3599.02	-0.0017	3603.45	-0.00116
3599.21	-0.01694	3599.21	-0.00339	3603.65	0.00166
3599.41	0.0083	3599.41	-0.00346	3603.85	0.01287
3599.6	-0.00736	3599.6	0.03165	3604.05	-0.0013
3599.8	-0.03866	3599.8	0.02305	3604.25	-0.00842
3599.99	-0.01497	3599.99	0.00563	3604.45	-0.02436
3600.19	0.01013	3600.19	-0.00671	3604.65	-0.02323
3600.38	-0.01053	3600.38	-0.02222	3604.85	-0.00596
3600.58	0.000612262	3600.58	-0.000783987	3605.05	-0.01858
3600.78	-0.01208	3600.78	0.01508	3605.25	-0.00687
3600.97	0.01852	3600.97	0.0112	3605.45	-0.0116
3601.17	0.000118707	3601.17	0.02199	3605.65	0.01068
3601.36	0.01295	3601.36	-0.01411	3605.85	-0.00229
3601.56	0.00738	3601.56	-0.00396	3606.05	-0.03204
3601.75	-0.00179	3601.75	-0.02426	3606.25	-0.01456
3601.95	0.00449	3601.95	0.0136	3606.45	0.01224
3602.14	-0.00291	3602.14	-0.017	3606.65	-0.00892
3602.34	0.00555	3602.34	0.00507	3606.85	-0.0135
3602.53	-0.00362	3602.53	0.00669	3607.05	-0.02295
3602.73	-0.00877	3602.73	0.01882	3607.25	-0.00878
3602.92	-0.01976	3602.92	-0.00431	3607.45	-0.008
3603.12	-0.01504	3603.12	0.00852	3607.65	-0.00356
3603.31	0.000189214	3603.31	0.03052	3607.85	-0.01258
3603.51	-0.01455	3603.51	-0.01714	3608.05	-0.02351
3603.7	-0.01857	3603.7	-0.00248	3608.25	-0.00419
3603.9	-0.0235	3603.9	0.00175	3608.45	-0.02408
3604.1	-0.00609	3604.1	-0.01277	3608.65	-0.03324
3604.29	0.01676	3604.29	-0.01066	3608.85	-0.00617
3604.49	0.00738	3604.49	0.00105	3609.05	-0.0037
3604.68	0.026	3604.68	0.01085	3609.25	0.00709
3604.88	-0.00418	3604.88	-0.01362	3609.45	-0.00419
3605.07	-0.01532	3605.07	-0.02708	3609.65	-0.00715
3605.27	-0.00065688	3605.27	-0.00889	3609.85	-0.01336
3605.46	-0.00157	3605.46	0.00725
3605.66	-0.000374848	3605.66	0.00704
3605.85	-0.00933	3605.85	-0.000219924
3606.05	0.02437	3606.05	-0.02871
3606.24	-0.02773	3606.24	0.00225
3606.44	-0.03302	3606.44	-0.00424
3606.63	-0.00157	3606.63	-0.01009
3606.83	-0.01159	3606.83	0.0019
3607.03	0.00795	3607.03	0.00542
3607.22	-0.02167	3607.22	-0.01905
3607.42	0.00146	3607.42	-0.02729
3607.61	-0.01779	3607.61	0.00627
3607.81	-0.04719	3607.81	-0.00487
3608	0.01359	3608	-0.00184
3608.2	-0.00193	3608.2	0.01438
3608.39	-0.0185	3608.39	0.00965
3608.59	-0.02012	3608.59	0.02834
3608.78	0.0071	3608.78	-0.01933
3608.98	-0.00707	3608.98	-0.01016
3609.17	-0.01998	3609.17	0.00859
3609.37	-0.00404	3609.37	-0.01665
3609.56	-0.01441	3609.56	-0.00375
3609.76	-0.03563	3609.76	-0.02581
3609.95	-0.02266	3609.95	-0.0072

## Sheet: Figure 4e
	WO3		def-WO3		Cu-def-WO3
Time (min)	PL intensity of 7-HC (a.u.)	Time (min)	PL intensity of 7-HC (a.u.)	Time (min)	PL intensity of 7-HC (a.u.)
-15	0	-15	0	-15	0
0	0	0	0	0	0
10	647.6	10	1172.93	10	1240
20	1221.3	20	2198.5	20	2832.5
30	1622.1	30	3506	30	4285.6

## Sheet: Figure 4f
	16O2+H216O		18O2+H216O		16O2+H218O
m/z	Intensity (%)	m/z	Intensity (%)	m/z	Intensity (%)
29	100	29	100	29	14.64
30	72	30	79.48	30	31.67
31	6.8	31	24.25	31	100
32	0.4	32	18.49	32	79.55
33	0	33	0.17	33	1.05
